# Supplementary material for: Ageing-associated changes in the expression of lncRNAs in human tissues reflect a transcriptional modulation in ageing pathways
Source: Mech Ageing Dev. 2020 Jan;185:111177. doi: 10.1016/j.mad.2019.111177 (PMC6961210; doi:10.1016/j.mad.2019.111177)
Supplement: Supplementary file 3 [file mmc3.xlsx]

## Sheet: Adipose tissue
ID	external_gene_name	description	gene_biotype	adj.P.Val	logFC_50
ENSG00000186481	ANKRD20A5P	ankyrin repeat domain 20 family member A5, pseudogene [Source:HGNC Symbol;Acc:HGNC:33833]	transcribed_unprocessed_pseudogene	0.0086676	-1.39746
ENSG00000270823	AC007938.2		antisense	0.00578964	-1.30935
ENSG00000265787	CYP4F35P	cytochrome P450 family 4 subfamily F member 35, pseudogene [Source:HGNC Symbol;Acc:HGNC:39954]	transcribed_unprocessed_pseudogene	0.020036	-1.18748
ENSG00000243961	PARAL1	PPARG activating RBM14 associated lncRNA 1 [Source:HGNC Symbol;Acc:HGNC:53772]	lincRNA	0.032382	-1.12722
ENSG00000230058				0.0204308	-1.12584
ENSG00000215559	ANKRD20A11P	ankyrin repeat domain 20 family member A11, pseudogene [Source:HGNC Symbol;Acc:HGNC:42024]	transcribed_unprocessed_pseudogene	0.0181221	-1.11017
ENSG00000177822	AC098864.1		antisense	0.00623613	-0.922023
ENSG00000229644	NAMPTP1	nicotinamide phosphoribosyltransferase pseudogene 1 [Source:HGNC Symbol;Acc:HGNC:17633]	processed_pseudogene	0.0294258	-0.916186
ENSG00000241158	ADAMTS9-AS1	ADAMTS9 antisense RNA 1 [Source:HGNC Symbol;Acc:HGNC:40625]	processed_transcript	0.0393777	-0.848618
ENSG00000017373				0.0139484	-0.79129
ENSG00000179294				0.00340487	-0.775003
ENSG00000223403	MEG9	maternally expressed 9 (non-protein coding) [Source:HGNC Symbol;Acc:HGNC:43874]	lincRNA	0.0490089	-0.730535
ENSG00000214110	LDHAP4	lactate dehydrogenase A pseudogene 4 [Source:HGNC Symbol;Acc:HGNC:6539]	processed_pseudogene	0.00452264	-0.722305
ENSG00000189398	OR7E12P	olfactory receptor family 7 subfamily E member 12 pseudogene [Source:HGNC Symbol;Acc:HGNC:8383]	unprocessed_pseudogene	0.0203186	-0.715883
ENSG00000272601	AC010655.3		transcribed_unprocessed_pseudogene	0.00934073	-0.689665
ENSG00000237159	CNTFR-AS1	CNTFR antisense RNA 1 [Source:HGNC Symbol;Acc:HGNC:48712]	antisense	0.0317593	-0.653568
ENSG00000232814	COL4A2-AS1	COL4A2 antisense RNA 1 [Source:HGNC Symbol;Acc:HGNC:40156]	antisense	0.00793534	-0.644495
ENSG00000229132	EIF4A1P10	eukaryotic translation initiation factor 4A1 pseudogene 10 [Source:HGNC Symbol;Acc:HGNC:37930]	processed_pseudogene	0.0110951	-0.625066
ENSG00000197182	MIRLET7BHG	MIRLET7B host gene [Source:HGNC Symbol;Acc:HGNC:37189]	lincRNA	0.0108518	-0.610714
ENSG00000255176	AP000941.1		antisense	0.0061274	-0.605532
ENSG00000203930	LINC00632	long intergenic non-protein coding RNA 632 [Source:HGNC Symbol;Acc:HGNC:27865]	antisense	0.0287259	-0.602584
ENSG00000132142				0.00637712	-0.592174
ENSG00000246223	LINC01550	long intergenic non-protein coding RNA 1550 [Source:HGNC Symbol;Acc:HGNC:20111]	lincRNA	0.0370274	0.603522
ENSG00000270164	LINC01480	long intergenic non-protein coding RNA 1480 [Source:HGNC Symbol;Acc:HGNC:51124]	lincRNA	0.00724171	0.66402
ENSG00000229891	LINC01315	long intergenic non-protein coding RNA 1315 [Source:HGNC Symbol;Acc:HGNC:50513]	lincRNA	0.00600761	0.682304
ENSG00000224081	SLC44A3-AS1	SLC44A3 antisense RNA 1 [Source:HGNC Symbol;Acc:HGNC:49057]	transcribed_processed_pseudogene	0.00483222	0.687878
ENSG00000161570				0.0208047	0.722505
ENSG00000230596	GPAA1P2	glycosylphosphatidylinositol anchor attachment 1 pseudogene 2 [Source:HGNC Symbol;Acc:HGNC:51484]	transcribed_processed_pseudogene	0.000241917	0.73641
ENSG00000254815	AP006284.1		antisense	0.044496	0.742616
ENSG00000261827				0.00569107	0.781815
ENSG00000225210	DUXAP9	double homeobox A pseudogene 9 [Source:HGNC Symbol;Acc:HGNC:32188]	transcribed_processed_pseudogene	0.00266355	0.827589
ENSG00000233901	LINC01503	long intergenic non-protein coding RNA 1503 [Source:HGNC Symbol;Acc:HGNC:51184]	lincRNA	0.000953189	0.855951
ENSG00000185904	LINC00839	long intergenic non-protein coding RNA 839 [Source:HGNC Symbol;Acc:HGNC:28269]	lincRNA	0.00261559	0.970641
ENSG00000206195	DUXAP8	double homeobox A pseudogene 8 [Source:HGNC Symbol;Acc:HGNC:32187]	processed_transcript	0.000493772	0.994803
ENSG00000180229	HERC2P3	hect domain and RLD 2 pseudogene 3 [Source:HGNC Symbol;Acc:HGNC:4871]	transcribed_unprocessed_pseudogene	0.00160176	1.00632

## Sheet: Adrenal gland
ID	external_gene_name	description	gene_biotype	adj.P.Val	logFC_50
ENSG00000261040	WFDC21P	WAP four-disulfide core domain 21, pseudogene [Source:HGNC Symbol;Acc:HGNC:50357]	transcribed_unitary_pseudogene	0.00490021	-1.60012
ENSG00000236013	AL138737.1		lincRNA	0.00245603	-1.44634
ENSG00000165659				0.00689452	-1.15881
ENSG00000236780	LINC01829	long intergenic non-protein coding RNA 1829 [Source:HGNC Symbol;Acc:HGNC:52635]	lincRNA	0.000890745	-1.00736
ENSG00000261685				0.0321792	-0.825979
ENSG00000239332	LINC01119	long intergenic non-protein coding RNA 1119 [Source:HGNC Symbol;Acc:HGNC:49262]	lincRNA	0.032171	-0.761636
ENSG00000260065				0.014883	-0.714669
ENSG00000254680	AC079329.1		antisense	0.0170145	-0.66926
ENSG00000264920	AC018521.5		processed_transcript	0.0464063	-0.635868
ENSG00000266208	AC080112.1		antisense	0.0153544	-0.619461
ENSG00000262454	MIR193BHG	MIR193B host gene [Source:HGNC Symbol;Acc:HGNC:51945]	lincRNA	0.0135766	-0.604
ENSG00000241732				0.0190311	0.629469
ENSG00000259668	AC066613.1		antisense	0.0112295	0.690199
ENSG00000229124	VIM-AS1	VIM antisense RNA 1 [Source:HGNC Symbol;Acc:HGNC:44879]	antisense	0.00309502	0.708262
ENSG00000250343	STK32A-AS1	STK32A antisense RNA 1 [Source:HGNC Symbol;Acc:HGNC:53468]	antisense	0.027982	0.729414
ENSG00000246100	LINC00900	long intergenic non-protein coding RNA 900 [Source:HGNC Symbol;Acc:HGNC:27444]	lincRNA	0.0423679	0.744499
ENSG00000246090	AP002026.1		antisense	0.0224962	0.752913
ENSG00000235033	AL590999.1		antisense	0.00968312	0.776392
ENSG00000268802				0.027991	0.795725
ENSG00000161643	SIGLEC16	sialic acid binding Ig like lectin 16 (gene/pseudogene) [Source:HGNC Symbol;Acc:HGNC:24851]	transcribed_unprocessed_pseudogene	0.0334903	0.817742
ENSG00000224945	AL353150.1		sense_intronic	0.000815599	0.834625
ENSG00000197146				0.0405817	0.845686
ENSG00000247774	PCED1B-AS1	PCED1B antisense RNA 1 [Source:HGNC Symbol;Acc:HGNC:44166]	processed_transcript	0.0165402	0.899874
ENSG00000268164				0.0164762	0.90451
ENSG00000264456	AC138207.4		sense_intronic	0.0062049	0.974168
ENSG00000206195	DUXAP8	double homeobox A pseudogene 8 [Source:HGNC Symbol;Acc:HGNC:32187]	processed_transcript	0.0161388	1.02759
ENSG00000244301	AOX3P	aldehyde oxidase 3, pseudogene [Source:HGNC Symbol;Acc:HGNC:19049]	transcribed_unprocessed_pseudogene	0.0210288	1.02768
ENSG00000225511	LINC00475	long intergenic non-protein coding RNA 475 [Source:HGNC Symbol;Acc:HGNC:23569]	transcribed_unprocessed_pseudogene	0.00555326	1.05727
ENSG00000255197	AC090559.1		antisense	0.00620404	1.12053
ENSG00000264198				0.014883	1.17611
ENSG00000267121	AC008105.3		antisense	0.000875923	1.1824
ENSG00000244306	AL589743.1		transcribed_processed_pseudogene	0.00398484	1.20885
ENSG00000203886	CYP17A1-AS1	CYP17A1 antisense RNA 1 [Source:HGNC Symbol;Acc:HGNC:31671]		0.0180024	1.20896
ENSG00000180539	C9orf139	chromosome 9 open reading frame 139 [Source:HGNC Symbol;Acc:HGNC:31426]	antisense	0.00222968	1.30804
ENSG00000268758	ADGRE4P	adhesion G protein-coupled receptor E4, pseudogene [Source:HGNC Symbol;Acc:HGNC:19240]	transcribed_unprocessed_pseudogene	0.00152819	1.34997
ENSG00000225217	HSPA7	heat shock protein family A (Hsp70) member 7 [Source:HGNC Symbol;Acc:HGNC:5240]	unprocessed_pseudogene	0.0145603	1.41986
ENSG00000244682	FCGR2C	Fc fragment of IgG receptor IIc (gene/pseudogene) [Source:HGNC Symbol;Acc:HGNC:15626]	polymorphic_pseudogene	0.0102001	1.44129

## Sheet: Blood vessel
ID	external_gene_name	description	gene_biotype	adj.P.Val	logFC_50
ENSG00000215808	LINC01139	long intergenic non-protein coding RNA 1139 [Source:HGNC Symbol;Acc:HGNC:27924]	lincRNA	0.000960655	-2.01913
ENSG00000228630	HOTAIR	HOX transcript antisense RNA [Source:HGNC Symbol;Acc:HGNC:33510]	antisense	0.032363	-1.99055
ENSG00000250451	HOXC-AS1	HOXC cluster antisense RNA 1 [Source:HGNC Symbol;Acc:HGNC:43749]	antisense	0.0119239	-1.6699
ENSG00000258137	AC079313.2		antisense	0.00295771	-1.33921
ENSG00000152931	PART1	prostate androgen-regulated transcript 1 (non-protein coding) [Source:HGNC Symbol;Acc:HGNC:17263]	lincRNA	1.48e-07	-1.22692
ENSG00000181908	AP003774.1		lincRNA	5.46e-06	-1.13974
ENSG00000227141	AL160286.1		processed_pseudogene	0.00046087	-1.10145
ENSG00000229847	EMX2OS	EMX2 opposite strand/antisense RNA [Source:HGNC Symbol;Acc:HGNC:18511]	antisense	0.0452942	-1.07024
ENSG00000227184				0.00102047	-0.930138
ENSG00000270021	AC026691.1		antisense	4.47e-08	-0.929089
ENSG00000267405	AC005180.1		lincRNA	3.04e-06	-0.92904
ENSG00000270412	AL136084.3		antisense	3.58e-05	-0.909698
ENSG00000267505	AC005180.2		lincRNA	6.45e-06	-0.867694
ENSG00000167912	AC090152.1		antisense	0.00295831	-0.831905
ENSG00000269430				2.28e-05	-0.768397
ENSG00000241158	ADAMTS9-AS1	ADAMTS9 antisense RNA 1 [Source:HGNC Symbol;Acc:HGNC:40625]	processed_transcript	0.00358097	-0.75939
ENSG00000234814	SVILP1	supervillin pseudogene 1 [Source:HGNC Symbol;Acc:HGNC:44959]	transcribed_unprocessed_pseudogene	0.0019937	-0.752806
ENSG00000237807	AC022034.2		lincRNA	9.33e-08	-0.750762
ENSG00000239677	PDZRN3-AS1	PDZRN3 antisense RNA 1 [Source:HGNC Symbol;Acc:HGNC:40814]	antisense	9.64e-06	-0.744382
ENSG00000224958	PGM5-AS1	PGM5 antisense RNA 1 [Source:HGNC Symbol;Acc:HGNC:44181]	antisense	0.000223261	-0.735842
ENSG00000268798	AC027307.3		lincRNA	1.05e-09	-0.73416
ENSG00000255103				3.83e-06	-0.72083
ENSG00000250208	FZD10-AS1	FZD10 antisense RNA 1 (head to head) [Source:HGNC Symbol;Acc:HGNC:48632]	processed_transcript	0.00045229	-0.717367
ENSG00000269948				0.000274725	-0.703245
ENSG00000225028	AC096541.1		lincRNA	0.0121794	-0.693292
ENSG00000179277	MEIS3P1	Meis homeobox 3 pseudogene 1 [Source:HGNC Symbol;Acc:HGNC:7002]	processed_pseudogene	1.04e-09	-0.691776
ENSG00000263065	AF001548.1		antisense	0.000689742	-0.683856
ENSG00000261054	AC036108.2		antisense	0.00926382	-0.679506
ENSG00000203808	BVES-AS1	BVES antisense RNA 1 [Source:HGNC Symbol;Acc:HGNC:21223]	antisense	1.21e-07	-0.667779
ENSG00000261616	AC036108.3		antisense	2.86e-05	-0.66599
ENSG00000261625	AP003071.4		sense_overlapping	3.8e-05	-0.661908
ENSG00000253105	AP003548.1		lincRNA	0.0113792	-0.657639
ENSG00000253123	AC091182.1		processed_transcript	0.00767036	-0.649313
ENSG00000255642	PABPC1P4	poly(A) binding protein cytoplasmic 1 pseudogene 4 [Source:HGNC Symbol;Acc:HGNC:8563]	processed_pseudogene	1.33e-07	-0.637202
ENSG00000228704				0.00136176	-0.621984
ENSG00000261069	AC124312.3		lincRNA	0.00568021	-0.621031
ENSG00000228214				0.00650026	-0.619517
ENSG00000268568	AC007228.2		lincRNA	0.0277621	-0.614913
ENSG00000231419	LINC00689	long intergenic non-protein coding RNA 689 [Source:HGNC Symbol;Acc:HGNC:27217]	processed_transcript	0.00251065	-0.592755
ENSG00000260482	AC008870.1		3prime_overlapping_ncRNA	1.1e-05	-0.590181
ENSG00000265519	AC015922.3		lincRNA	5.07e-08	-0.588387
ENSG00000248015	AC005329.1		antisense	5.41e-05	0.585782
ENSG00000260578	AC110597.1		lincRNA	9.78e-06	0.58618
ENSG00000247809	NR2F2-AS1	NR2F2 antisense RNA 1 [Source:HGNC Symbol;Acc:HGNC:44222]	antisense	0.000151744	0.5887
ENSG00000260051	AL031600.1		antisense	1.71e-05	0.589242
ENSG00000198590	C3orf35	chromosome 3 open reading frame 35 [Source:HGNC Symbol;Acc:HGNC:24082]	processed_transcript	2.21e-05	0.59
ENSG00000214826	DDX12P	DEAD/H-box helicase 12, pseudogene [Source:HGNC Symbol;Acc:HGNC:2737]	unprocessed_pseudogene	2.01e-06	0.59228
ENSG00000246985	SOCS2-AS1	SOCS2 antisense RNA 1 [Source:HGNC Symbol;Acc:HGNC:27054]	processed_transcript	0.00101611	0.594337
ENSG00000188511	C22orf34	chromosome 22 open reading frame 34 [Source:HGNC Symbol;Acc:HGNC:28010]	lincRNA	0.00560028	0.595892
ENSG00000213494				0.0366049	0.596471
ENSG00000225138	SLC9A3-AS1	SLC9A3 antisense RNA 1 [Source:HGNC Symbol;Acc:HGNC:40550]	processed_transcript	0.000332395	0.598793
ENSG00000255031	AP002807.1		antisense	1.66e-06	0.600411
ENSG00000204261	PSMB8-AS1	PSMB8 antisense RNA 1 (head to head) [Source:HGNC Symbol;Acc:HGNC:39758]	lincRNA	5.36e-05	0.603099
ENSG00000232931	LINC00342	long intergenic non-protein coding RNA 342 [Source:HGNC Symbol;Acc:HGNC:42470]	lincRNA	2.79e-07	0.603992
ENSG00000213443	AC007068.1		processed_pseudogene	2.66e-05	0.605683
ENSG00000255197	AC090559.1		antisense	0.00549432	0.605719
ENSG00000205702	CYP2D7	cytochrome P450 family 2 subfamily D member 7 (gene/pseudogene) [Source:HGNC Symbol;Acc:HGNC:2624]	polymorphic_pseudogene	8.43e-08	0.606624
ENSG00000255182	AC084125.2		processed_transcript	3.11e-07	0.607286
ENSG00000272216				0.0024252	0.607303
ENSG00000234883	MIR155HG	MIR155 host gene [Source:HGNC Symbol;Acc:HGNC:35460]	lincRNA	0.0358223	0.60776
ENSG00000266777	SH3GL1P1	SH3 domain containing GRB2 like 1, endophilin A2 pseudogene 1 [Source:HGNC Symbol;Acc:HGNC:10835]	transcribed_processed_pseudogene	7.38e-05	0.608599
ENSG00000260910	LINC00565	long intergenic non-protein coding RNA 565 [Source:HGNC Symbol;Acc:HGNC:43709]	lincRNA	0.000835722	0.609109
ENSG00000242600	MBL1P	mannose binding lectin 1, pseudogene [Source:HGNC Symbol;Acc:HGNC:6921]	transcribed_unitary_pseudogene	5.77e-05	0.611203
ENSG00000236017	ASMTL-AS1	ASMTL antisense RNA 1 [Source:HGNC Symbol;Acc:HGNC:25811]	antisense	0.000124088	0.613118
ENSG00000234771	SLC25A25-AS1	SLC25A25 antisense RNA 1 [Source:HGNC Symbol;Acc:HGNC:27844]	antisense	2.11e-07	0.613368
ENSG00000247982	LINC00926	long intergenic non-protein coding RNA 926 [Source:HGNC Symbol;Acc:HGNC:27514]	lincRNA	1.61e-05	0.614777
ENSG00000271327	AC010201.2		lincRNA	0.000332943	0.615967
ENSG00000237683				0.0125999	0.619093
ENSG00000235790	AC114488.2		antisense	0.000264346	0.619377
ENSG00000155130				2.15e-06	0.619516
ENSG00000273002	AL355388.2		antisense	0.000123188	0.621577
ENSG00000237125	HAND2-AS1	HAND2 antisense RNA 1 (head to head) [Source:HGNC Symbol;Acc:HGNC:48872]	antisense	0.00401784	0.622254
ENSG00000226849	AL109811.1		antisense	1.81e-08	0.622957
ENSG00000259953	AL138756.1		sense_overlapping	4.98e-06	0.625672
ENSG00000264456	AC138207.4		sense_intronic	0.000267612	0.626196
ENSG00000179296				0.00123384	0.627931
ENSG00000232415	ELN-AS1	ELN antisense RNA 1 [Source:HGNC Symbol;Acc:HGNC:40212]	antisense	0.0200133	0.630659
ENSG00000232807	AL137186.2		antisense	2.31e-06	0.631755
ENSG00000262903	AC027796.4		antisense	7.83e-07	0.633404
ENSG00000260682	RN7SKP176	RNA, 7SK small nuclear pseudogene 176 [Source:HGNC Symbol;Acc:HGNC:45900]	misc_RNA	0.0027196	0.63416
ENSG00000235033	AL590999.1		antisense	1.18e-05	0.634773
ENSG00000269131				1.14e-09	0.634932
ENSG00000184441	AP001062.1		antisense	8.32e-11	0.635733
ENSG00000225889	AC012368.1		antisense	0.00049726	0.643697
ENSG00000237438	CECR7	cat eye syndrome chromosome region, candidate 7 (non-protein coding) [Source:HGNC Symbol;Acc:HGNC:1845]	transcribed_unprocessed_pseudogene	0.0157937	0.644699
ENSG00000234353	AP000346.2		transcribed_unprocessed_pseudogene	2.79e-10	0.652774
ENSG00000223855	AC147651.1		lincRNA	0.00124635	0.65973
ENSG00000269958	AL049840.4		sense_intronic	1.33e-17	0.662993
ENSG00000267473				0.0222415	0.664228
ENSG00000237945	LINC00649	long intergenic non-protein coding RNA 649 [Source:HGNC Symbol;Acc:HGNC:44305]	antisense	0.00792699	0.667765
ENSG00000233251	AC007743.1		antisense	0.00474571	0.668633
ENSG00000231365	AL359915.2		antisense	2.81e-11	0.670904
ENSG00000270055	AC127502.2		sense_intronic	4.19e-05	0.677193
ENSG00000237181	AC147651.4		antisense	0.000328992	0.680731
ENSG00000269640				0.00321758	0.681618
ENSG00000253864				0.00555604	0.685491
ENSG00000227825	SLC9A7P1	solute carrier family 9 member 7 pseudogene 1 [Source:HGNC Symbol;Acc:HGNC:32679]	transcribed_processed_pseudogene	0.000274725	0.687211
ENSG00000250334	LINC00989	long intergenic non-protein coding RNA 989 [Source:HGNC Symbol;Acc:HGNC:48918]	lincRNA	0.0224604	0.693522
ENSG00000250397	AP006623.1		antisense	1.34e-05	0.694412
ENSG00000266718	AC079336.5		antisense	0.000149837	0.695593
ENSG00000267272	LINC01140	long intergenic non-protein coding RNA 1140 [Source:HGNC Symbol;Acc:HGNC:27922]	lincRNA	0.00500871	0.697628
ENSG00000260005	AC027601.1		antisense	0.000396146	0.698517
ENSG00000260942	CAPN10-AS1	CAPN10 antisense RNA 1 (head to head) [Source:HGNC Symbol;Acc:HGNC:48839]	antisense	2.71e-06	0.701559
ENSG00000248019	FAM13A-AS1	FAM13A antisense RNA 1 [Source:HGNC Symbol;Acc:HGNC:19370]	antisense	2.44e-09	0.702409
ENSG00000220785	MTMR9LP	myotubularin related protein 9-like, pseudogene [Source:HGNC Symbol;Acc:HGNC:27920]	transcribed_unprocessed_pseudogene	1.21e-06	0.710586
ENSG00000257433	AC004241.1		antisense	2.7e-05	0.713244
ENSG00000230454	U73166.1		lincRNA	1.86e-06	0.713334
ENSG00000272821	U62317.3		antisense	0.000288762	0.714902
ENSG00000261425				0.00225181	0.721801
ENSG00000185904	LINC00839	long intergenic non-protein coding RNA 839 [Source:HGNC Symbol;Acc:HGNC:28269]	lincRNA	0.00446767	0.724181
ENSG00000261136	AC023908.3		antisense	0.000245192	0.725082
ENSG00000235016	SEMA3F-AS1	SEMA3F antisense RNA 1 [Source:HGNC Symbol;Acc:HGNC:40518]	antisense	3.39e-06	0.726235
ENSG00000197927	C2orf27A	chromosome 2 open reading frame 27A [Source:HGNC Symbol;Acc:HGNC:25077]	transcribed_unprocessed_pseudogene	1.01e-07	0.731416
ENSG00000233901	LINC01503	long intergenic non-protein coding RNA 1503 [Source:HGNC Symbol;Acc:HGNC:51184]	lincRNA	3.99e-05	0.734962
ENSG00000236882	LINC01554	long intergenic non-protein coding RNA 1554 [Source:HGNC Symbol;Acc:HGNC:24687]	lincRNA	0.016326	0.73609
ENSG00000272720	AL022322.1		lincRNA	8.08e-06	0.742777
ENSG00000157306	ZFHX2-AS1	ZFHX2 antisense RNA 1 [Source:HGNC Symbol;Acc:HGNC:52658]	processed_transcript	5.5e-07	0.746866
ENSG00000261039	LINC02544	long intergenic non-protein coding RNA 2544 [Source:HGNC Symbol;Acc:HGNC:53578]	lincRNA	0.000913955	0.755663
ENSG00000255737	AGAP2-AS1	AGAP2 antisense RNA 1 [Source:HGNC Symbol;Acc:HGNC:48633]	antisense	1.26e-09	0.756212
ENSG00000184551				2.94e-06	0.757479
ENSG00000183748				0.00938473	0.758989
ENSG00000229164				0.00718305	0.774261
ENSG00000034063				0.0100202	0.786145
ENSG00000223485	LINC01615	long intergenic non-protein coding RNA 1615 [Source:HGNC Symbol;Acc:HGNC:51898]	lincRNA	0.00617093	0.787629
ENSG00000249476	AC008467.1		lincRNA	1.36e-07	0.792154
ENSG00000263826	AC112907.3		antisense	0.000335912	0.793112
ENSG00000265688	MAFG-AS1	MAFG antisense RNA 1 (head to head) [Source:HGNC Symbol;Acc:HGNC:43649]	antisense	0.00026597	0.793967
ENSG00000230606	AC092683.1		lincRNA	4.86e-06	0.804862
ENSG00000260121	AC138028.4		antisense	4.88e-07	0.805726
ENSG00000226674	TEX41	testis expressed 41 (non-protein coding) [Source:HGNC Symbol;Acc:HGNC:48667]	lincRNA	1.54e-06	0.807509
ENSG00000224818	AC096677.2		3prime_overlapping_ncRNA	3.68e-11	0.809738
ENSG00000272668	AL590560.2		antisense	0.000345623	0.825861
ENSG00000262580	AC087741.1		antisense	0.00026459	0.828994
ENSG00000182487	NCF1B	neutrophil cytosolic factor 1B pseudogene [Source:HGNC Symbol;Acc:HGNC:32522]	transcribed_unprocessed_pseudogene	0.00734372	0.830311
ENSG00000236304	AP001189.1		antisense	0.000190528	0.831596
ENSG00000233327	USP32P2	ubiquitin specific peptidase 32 pseudogene 2 [Source:HGNC Symbol;Acc:HGNC:30751]	transcribed_unprocessed_pseudogene	0.0129576	0.833719
ENSG00000235027	AC068580.3		antisense	4.79e-05	0.836232
ENSG00000258727	AL135999.1		antisense	4.56e-09	0.837633
ENSG00000184682				0.00118198	0.848799
ENSG00000248927	AC114284.1		lincRNA	0.000256805	0.851077
ENSG00000180229	HERC2P3	hect domain and RLD 2 pseudogene 3 [Source:HGNC Symbol;Acc:HGNC:4871]	transcribed_unprocessed_pseudogene	3.9e-05	0.867281
ENSG00000262370	AC108134.3		lincRNA	6.58e-05	0.872426
ENSG00000243069	ARHGEF26-AS1	ARHGEF26 antisense RNA 1 [Source:HGNC Symbol;Acc:HGNC:41048]	processed_transcript	6.65e-07	0.883075
ENSG00000238164	TNFRSF14-AS1	TNFRSF14 antisense RNA 1 [Source:HGNC Symbol;Acc:HGNC:26966]	antisense	1.69e-05	0.887107
ENSG00000256967	AC018653.3		antisense	2.32e-07	0.895963
ENSG00000273372	SFTPD-AS1	SFTPD antisense RNA 1 [Source:HGNC Symbol;Acc:HGNC:51589]	antisense	1.16e-06	0.898182
ENSG00000251429	AC098679.2		transcribed_processed_pseudogene	0.000831896	0.899529
ENSG00000264868				0.00179262	0.908856
ENSG00000205790	DPP9-AS1	DPP9 antisense RNA 1 [Source:HGNC Symbol;Acc:HGNC:50706]	antisense	1.89e-06	0.912435
ENSG00000130201				0.00238046	0.923497
ENSG00000197182	MIRLET7BHG	MIRLET7B host gene [Source:HGNC Symbol;Acc:HGNC:37189]	lincRNA	1.11e-07	0.924274
ENSG00000131401	NAPSB	napsin B aspartic peptidase, pseudogene [Source:HGNC Symbol;Acc:HGNC:13396]	transcribed_unprocessed_pseudogene	0.00918653	0.924448
ENSG00000247774	PCED1B-AS1	PCED1B antisense RNA 1 [Source:HGNC Symbol;Acc:HGNC:44166]	processed_transcript	1.89e-05	0.928889
ENSG00000244682	FCGR2C	Fc fragment of IgG receptor IIc (gene/pseudogene) [Source:HGNC Symbol;Acc:HGNC:15626]	polymorphic_pseudogene	0.000979529	0.929972
ENSG00000204282	TNRC6C-AS1	TNRC6C antisense RNA 1 [Source:HGNC Symbol;Acc:HGNC:44360]	processed_transcript	0.000166994	0.939924
ENSG00000230910	AL391807.1		processed_transcript	1.87e-06	0.949954
ENSG00000249859	PVT1	Pvt1 oncogene (non-protein coding) [Source:HGNC Symbol;Acc:HGNC:9709]	lincRNA	1.54e-06	0.954255
ENSG00000225217	HSPA7	heat shock protein family A (Hsp70) member 7 [Source:HGNC Symbol;Acc:HGNC:5240]	unprocessed_pseudogene	0.000898596	0.955158
ENSG00000271738				7.06e-06	0.958987
ENSG00000226445	BX322234.1		antisense	2.97e-06	0.962712
ENSG00000203306				0.000107138	0.963255
ENSG00000261971	MMP25-AS1	MMP25 antisense RNA 1 [Source:HGNC Symbol;Acc:HGNC:51372]	antisense	2e-05	0.966005
ENSG00000230018	PPIAP39	peptidylprolyl isomerase A pseudogene 39 [Source:HGNC Symbol;Acc:HGNC:53663]	processed_pseudogene	4.37e-05	0.968906
ENSG00000090920				0.00126165	0.973993
ENSG00000223764	AL645608.1		lincRNA	0.000491647	0.980788
ENSG00000229391	HLA-DRB6	major histocompatibility complex, class II, DR beta 6 (pseudogene) [Source:HGNC Symbol;Acc:HGNC:4954]	transcribed_unprocessed_pseudogene	0.00115416	0.982977
ENSG00000267506	AC021683.2		lincRNA	0.000194667	1.00484
ENSG00000268852				4.72e-09	1.00811
ENSG00000222040				0.00688921	1.00927
ENSG00000261220	AC103706.1		lincRNA	7.1e-06	1.02494
ENSG00000238113	LINC01410	long intergenic non-protein coding RNA 1410 [Source:HGNC Symbol;Acc:HGNC:50702]	lincRNA	0.000306057	1.02904
ENSG00000233098	CCDC144NL-AS1	CCDC144NL antisense RNA 1 [Source:HGNC Symbol;Acc:HGNC:51340]	antisense	0.000869932	1.04008
ENSG00000171658	NMRAL2P	NmrA like redox sensor 2, pseudogene [Source:HGNC Symbol;Acc:HGNC:52332]	transcribed_unprocessed_pseudogene	0.000527776	1.05401
ENSG00000254838	GVINP1	GTPase, very large interferon inducible pseudogene 1 [Source:HGNC Symbol;Acc:HGNC:25813]	transcribed_unprocessed_pseudogene	1.88e-05	1.05934
ENSG00000270069	MIR222HG	MIR222 host gene [Source:HGNC Symbol;Acc:HGNC:49555]	lincRNA	1.61e-06	1.05965
ENSG00000182851				0.00317558	1.06218
ENSG00000251432	AC108062.1		lincRNA	1.8e-10	1.07379
ENSG00000224897	POT1-AS1	POT1 antisense RNA 1 [Source:HGNC Symbol;Acc:HGNC:49459]	antisense	4.65e-06	1.07673
ENSG00000225783	MIAT	myocardial infarction associated transcript (non-protein coding) [Source:HGNC Symbol;Acc:HGNC:33425]	lincRNA	0.00036682	1.08331
ENSG00000267121	AC008105.3		antisense	3.44e-05	1.08763
ENSG00000180672				1.25e-08	1.1005
ENSG00000197582	GPX1P1	glutathione peroxidase pseudogene 1 [Source:HGNC Symbol;Acc:HGNC:4560]	processed_pseudogene	0.0418559	1.10954
ENSG00000215399	HMGB3P7	high mobility group box 3 pseudogene 7 [Source:HGNC Symbol;Acc:HGNC:39299]	processed_pseudogene	0.000629211	1.13247
ENSG00000244300	GATA2-AS1	GATA2 antisense RNA 1 [Source:HGNC Symbol;Acc:HGNC:51108]	antisense	4.73e-05	1.14444
ENSG00000247095	MIR210HG	MIR210 host gene [Source:HGNC Symbol;Acc:HGNC:39524]	lincRNA	7.46e-06	1.14681
ENSG00000224397	SMIM25	small integral membrane protein 25 [Source:HGNC Symbol;Acc:HGNC:50328]	lincRNA	0.000858208	1.18514
ENSG00000129277				0.00170657	1.19169
ENSG00000227039	ITGB2-AS1	ITGB2 antisense RNA 1 [Source:HGNC Symbol;Acc:HGNC:44304]	antisense	4.37e-06	1.25843
ENSG00000260359				1.19e-09	1.25991
ENSG00000270547	LINC01235	long intergenic non-protein coding RNA 1235 [Source:HGNC Symbol;Acc:HGNC:49769]	lincRNA	0.00411063	1.27526
ENSG00000197146				1.25e-06	1.29413
ENSG00000174083				4.1e-06	1.29481
ENSG00000271959	AC100803.3		antisense	1.51e-07	1.30723
ENSG00000088340	FER1L4	fer-1 like family member 4, pseudogene [Source:HGNC Symbol;Acc:HGNC:15801]	transcribed_unitary_pseudogene	3.63e-07	1.31462
ENSG00000128262	POM121L9P	POM121 transmembrane nucleoporin like 9, pseudogene [Source:HGNC Symbol;Acc:HGNC:30080]	transcribed_unprocessed_pseudogene	4.14e-09	1.32788
ENSG00000235770	LINC00607	long intergenic non-protein coding RNA 607 [Source:HGNC Symbol;Acc:HGNC:43944]	lincRNA	5.72e-08	1.40082
ENSG00000268913				3.48e-06	1.46407
ENSG00000161570				3.79e-06	1.50818
ENSG00000264198				1.4e-05	1.62877
ENSG00000006074				0.0253273	1.69273
ENSG00000265206	AC004687.1		antisense	0.000430574	1.69671
ENSG00000248362	AC011352.1		antisense	0.000183504	1.71345
ENSG00000251320	AC011352.3		antisense	8.85e-05	1.76758
ENSG00000250241	AC105383.1		lincRNA	1.98e-08	2.0431
ENSG00000211671				6.91e-05	2.60982

## Sheet: Brain
ID	external_gene_name	description	gene_biotype	adj.P.Val	logFC_50
ENSG00000225972	MTND1P23	mitochondrially encoded NADH:ubiquinone oxidoreductase core subunit 1 pseudogene 23 [Source:HGNC Symbol;Acc:HGNC:42092]	unprocessed_pseudogene	2.69e-19	-15.758
ENSG00000229807	XIST	X inactive specific transcript (non-protein coding) [Source:HGNC Symbol;Acc:HGNC:12810]	lincRNA	0.0195215	-9.35814
ENSG00000090920				2.07e-08	-7.70085
ENSG00000230202	AL450405.1		processed_pseudogene	2.69e-19	-7.1124
ENSG00000232573	RPL3P4	ribosomal protein L3 pseudogene 4 [Source:HGNC Symbol;Acc:HGNC:19805]	processed_pseudogene	2.1e-18	-6.39609
ENSG00000226864	ATE1-AS1	ATE1 antisense RNA 1 [Source:HGNC Symbol;Acc:HGNC:49496]	transcribed_unitary_pseudogene	0.000358488	-6.39406
ENSG00000228549	BX284668.2		lincRNA	1.27e-05	-5.56755
ENSG00000237973	MTCO1P12	mitochondrially encoded cytochrome c oxidase I pseudogene 12 [Source:HGNC Symbol;Acc:HGNC:52014]	unprocessed_pseudogene	0.000862356	-5.50587
ENSG00000196205	EEF1A1P5	eukaryotic translation elongation factor 1 alpha 1 pseudogene 5 [Source:HGNC Symbol;Acc:HGNC:3200]	processed_pseudogene	4.72e-08	-4.97285
ENSG00000234665	AL512625.3		lincRNA	0.000171011	-4.9029
ENSG00000187534	PRR13P5	proline rich 13 pseudogene 5 [Source:HGNC Symbol;Acc:HGNC:50618]	processed_pseudogene	7.48e-09	-4.84487
ENSG00000224769	MUC20P1	mucin 20, cell surface associated pseudogene 1 [Source:HGNC Symbol;Acc:HGNC:51921]	unprocessed_pseudogene	0.00264261	-4.15676
ENSG00000247627	MTND4P12	mitochondrially encoded NADH:ubiquinone oxidoreductase core subunit 4 pseudogene 12 [Source:HGNC Symbol;Acc:HGNC:42199]	processed_pseudogene	0.00640689	-4.05854
ENSG00000227039	ITGB2-AS1	ITGB2 antisense RNA 1 [Source:HGNC Symbol;Acc:HGNC:44304]	antisense	0.0167873	-3.91075
ENSG00000261269	AC093278.2		sense_overlapping	0.00202214	-3.72918
ENSG00000247765	AC068446.2		lincRNA	0.00395629	-3.70204
ENSG00000272601	AC010655.3		transcribed_unprocessed_pseudogene	0.000781741	-3.59678
ENSG00000180229	HERC2P3	hect domain and RLD 2 pseudogene 3 [Source:HGNC Symbol;Acc:HGNC:4871]	transcribed_unprocessed_pseudogene	0.00844115	-3.52943
ENSG00000272789	AC010976.2		antisense	0.00115254	-3.39779
ENSG00000258399	AL117190.1		lincRNA	0.0029533	-2.93586
ENSG00000230438	SERPINB9P1	serpin family B member 9 pseudogene 1 [Source:HGNC Symbol;Acc:HGNC:28590]	lincRNA	0.0077036	-2.8463
ENSG00000261584	AL513548.1		lincRNA	0.00664072	-2.82949
ENSG00000237438	CECR7	cat eye syndrome chromosome region, candidate 7 (non-protein coding) [Source:HGNC Symbol;Acc:HGNC:1845]	transcribed_unprocessed_pseudogene	0.00615744	-2.82665
ENSG00000205578	POM121B	POM121 transmembrane nucleoporin B (pseudogene) [Source:HGNC Symbol;Acc:HGNC:34004]	unprocessed_pseudogene	0.01903	-2.64923
ENSG00000225138	SLC9A3-AS1	SLC9A3 antisense RNA 1 [Source:HGNC Symbol;Acc:HGNC:40550]	processed_transcript	0.000913513	-2.59608
ENSG00000260947	AL356489.2		lincRNA	1.27e-05	-2.45742
ENSG00000223855	AC147651.1		lincRNA	0.00774382	-2.4019
ENSG00000268568	AC007228.2		lincRNA	0.0242475	-2.36451
ENSG00000214826	DDX12P	DEAD/H-box helicase 12, pseudogene [Source:HGNC Symbol;Acc:HGNC:2737]	unprocessed_pseudogene	0.0125865	-2.34828
ENSG00000260872				0.010363	-2.31317
ENSG00000215447				0.00615744	-2.27455
ENSG00000140181				0.00929731	-2.23344
ENSG00000236552	RPL13AP5	ribosomal protein L13a pseudogene 5 [Source:HGNC Symbol;Acc:HGNC:23736]	processed_pseudogene	0.0125097	-2.20668
ENSG00000238260	AL513320.1		antisense	0.041107	-2.19653
ENSG00000223768	LINC00205	long intergenic non-protein coding RNA 205 [Source:HGNC Symbol;Acc:HGNC:16420]	bidirectional_promoter_lncRNA	0.000403854	-2.16858
ENSG00000198496	NBR2	neighbor of BRCA1 gene 2 (non-protein coding) [Source:HGNC Symbol;Acc:HGNC:20691]	bidirectional_promoter_lncRNA	4.32e-05	-2.12761
ENSG00000261716	AC239868.1		transcribed_unprocessed_pseudogene	0.0286794	-1.99283
ENSG00000108785	HSD17B1P1	hydroxysteroid 17-beta dehydrogenase 1 pseudogene 1 [Source:HGNC Symbol;Acc:HGNC:5216]	unprocessed_pseudogene	0.00207003	-1.95334
ENSG00000262580	AC087741.1		antisense	0.0256991	-1.94676
ENSG00000205181	LINC00654	long intergenic non-protein coding RNA 654 [Source:HGNC Symbol;Acc:HGNC:27154]	lincRNA	0.000862356	-1.9183
ENSG00000203865	ATP1A1-AS1	ATP1A1 antisense RNA 1 [Source:HGNC Symbol;Acc:HGNC:28262]	processed_transcript	0.00562886	-1.90023
ENSG00000270223				0.00331511	-1.75667
ENSG00000225151	GOLGA2P7	golgin A2 pseudogene 7 [Source:HGNC Symbol;Acc:HGNC:49516]	transcribed_unprocessed_pseudogene	0.00894981	-1.7119
ENSG00000271335	AL117336.3		antisense	0.0109523	-1.63989
ENSG00000228223	HCG11	HLA complex group 11 (non-protein coding) [Source:HGNC Symbol;Acc:HGNC:17707]	lincRNA	0.0109523	-1.50143
ENSG00000248835				0.0107249	-1.44396
ENSG00000183506	PI4KAP2	phosphatidylinositol 4-kinase alpha pseudogene 2 [Source:HGNC Symbol;Acc:HGNC:33577]	transcribed_unitary_pseudogene	0.0369954	-1.44207
ENSG00000270820	AC016727.1		antisense	0.0279065	-1.32294
ENSG00000230487	PSMG3-AS1	PSMG3 antisense RNA 1 (head to head) [Source:HGNC Symbol;Acc:HGNC:22230]	lincRNA	0.00528051	-1.30433
ENSG00000218510	LINC00339	long intergenic non-protein coding RNA 339 [Source:HGNC Symbol;Acc:HGNC:25011]	processed_transcript	0.0019746	-1.24672
ENSG00000188002	AC026412.1		transcribed_unprocessed_pseudogene	0.0123883	-1.14283
ENSG00000273290				0.0043901	-1.11743
ENSG00000235437	LINC01278	long intergenic non-protein coding RNA 1278 [Source:HGNC Symbol;Acc:HGNC:28090]	processed_transcript	0.00818499	-0.890701
ENSG00000251615	AC104825.1		lincRNA	0.0393508	-0.751425
ENSG00000174365	SNHG11	small nucleolar RNA host gene 11 [Source:HGNC Symbol;Acc:HGNC:25046]	processed_transcript	0.0178671	0.864556
ENSG00000272086	AC025181.2		lincRNA	0.0256991	1.1138
ENSG00000225648	SBDSP1	SBDS, ribosome maturation factor pseudogene 1 [Source:HGNC Symbol;Acc:HGNC:21646]	transcribed_unprocessed_pseudogene	0.0386824	1.17462
ENSG00000267100	ILF3-AS1	ILF3 antisense RNA 1 (head to head) [Source:HGNC Symbol;Acc:HGNC:27115]	lincRNA	0.0104416	1.29194
ENSG00000184886				0.00127959	1.41795
ENSG00000255153	TOLLIP-AS1	TOLLIP antisense RNA 1 (head to head) [Source:HGNC Symbol;Acc:HGNC:27403]	antisense	0.0191696	1.42759
ENSG00000231611				0.0125097	1.57859
ENSG00000225194	LINC00092	long intergenic non-protein coding RNA 92 [Source:HGNC Symbol;Acc:HGNC:31408]	lincRNA	0.0452417	1.57911
ENSG00000248275	TRIM52-AS1	TRIM52 antisense RNA 1 (head to head) [Source:HGNC Symbol;Acc:HGNC:49006]	processed_transcript	5.52e-05	1.59899
ENSG00000215374	FAM66B	family with sequence similarity 66 member B [Source:HGNC Symbol;Acc:HGNC:28890]	lincRNA	0.0133589	1.60469
ENSG00000224956				0.0237802	1.68724
ENSG00000259781	HMGB1P6	high mobility group box 1 pseudogene 6 [Source:HGNC Symbol;Acc:HGNC:4998]	processed_pseudogene	0.0148741	1.69969
ENSG00000261455	LINC01003	long intergenic non-protein coding RNA 1003 [Source:HGNC Symbol;Acc:HGNC:48957]	lincRNA	0.000563977	1.73536
ENSG00000178977	LINC00324	long intergenic non-protein coding RNA 324 [Source:HGNC Symbol;Acc:HGNC:26628]	lincRNA	0.0300042	1.74525
ENSG00000262251	AC087388.1			0.0457986	1.79252
ENSG00000260231	JHDM1D-AS1	JHDM1D antisense RNA 1 (head to head) [Source:HGNC Symbol;Acc:HGNC:48959]	bidirectional_promoter_lncRNA	0.0283367	1.90518
ENSG00000214725	CDIPT-AS1	CDIPT antisense RNA 1 (head to head) [Source:HGNC Symbol;Acc:HGNC:48609]	transcribed_unitary_pseudogene	0.0369954	1.96819
ENSG00000270949				0.00615744	2.02338
ENSG00000260841				0.0159927	2.05396
ENSG00000204164				0.0355418	2.19107
ENSG00000182909				0.0191321	2.24425
ENSG00000261377	PDCD6IPP2	PDCD6IP pseudogene 2 [Source:HGNC Symbol;Acc:HGNC:49873]	transcribed_unprocessed_pseudogene	0.00633158	2.31564
ENSG00000197932				0.000590328	2.37884
ENSG00000254682	AP002387.2		antisense	0.0155046	2.40129
ENSG00000227908	AC016596.1		antisense	0.0130669	2.59775
ENSG00000260006				0.0015313	2.62363
ENSG00000260065				0.0134523	2.67092
ENSG00000179296				0.0207986	2.74859
ENSG00000269337				0.00681599	2.77575
ENSG00000257176	AC009318.1		antisense	0.0421933	2.77781
ENSG00000186594	MIR22HG	MIR22 host gene [Source:HGNC Symbol;Acc:HGNC:28219]	lincRNA	0.0167821	2.80473
ENSG00000257410	AC089984.1		lincRNA	0.0145735	2.82351
ENSG00000272841	AL139393.2		antisense	0.0241902	2.86878
ENSG00000242593	AC006148.1		antisense	0.0125656	2.92373
ENSG00000270195	AC016773.1		lincRNA	0.0303225	3.05068
ENSG00000255176	AP000941.1		antisense	0.0203828	3.10373
ENSG00000246375	AC107067.1		lincRNA	0.0332346	3.12514
ENSG00000273145	BX537318.1		lincRNA	0.00506931	3.35413
ENSG00000226686	LINC01535	long intergenic non-protein coding RNA 1535 [Source:HGNC Symbol;Acc:HGNC:51282]	lincRNA	0.00322209	3.41988
ENSG00000236682	AC068282.1		lincRNA	0.0247089	3.44168
ENSG00000149531	FRG1BP	FSHD region gene 1 family member B, pseudogene [Source:HGNC Symbol;Acc:HGNC:15792]	unprocessed_pseudogene	0.000358488	3.47059
ENSG00000261186	LINC01238	long intergenic non-protein coding RNA 1238 [Source:HGNC Symbol;Acc:HGNC:49795]	antisense	0.0116611	3.50985
ENSG00000272769	AC097532.2		lincRNA	0.00895488	3.59934
ENSG00000234171	RNASEH1-AS1	RNASEH1 antisense RNA 1 [Source:HGNC Symbol;Acc:HGNC:49289]	antisense	1.47e-06	3.7085
ENSG00000231528	FAM225A	family with sequence similarity 225 member A (non-protein coding) [Source:HGNC Symbol;Acc:HGNC:27855]	lincRNA	0.0114025	4.42145
ENSG00000243819	RN7SL832P	RNA, 7SL, cytoplasmic 832, pseudogene [Source:HGNC Symbol;Acc:HGNC:46848]	lincRNA	0.000232823	4.52292
ENSG00000267270	PARD6G-AS1	PARD6G antisense RNA 1 [Source:HGNC Symbol;Acc:HGNC:44109]	antisense	0.00615744	4.9316
ENSG00000204241	AP000911.1		lincRNA	0.000887917	5.13942
ENSG00000222040				0.0104845	6.56038
ENSG00000205611	LINC01597	long intergenic non-protein coding RNA 1597 [Source:HGNC Symbol;Acc:HGNC:51594]	lincRNA	0.00191204	6.88482
ENSG00000225490				0.000154698	7.44891
ENSG00000197582	GPX1P1	glutathione peroxidase pseudogene 1 [Source:HGNC Symbol;Acc:HGNC:4560]	processed_pseudogene	0.000163305	9.12548
ENSG00000225217	HSPA7	heat shock protein family A (Hsp70) member 7 [Source:HGNC Symbol;Acc:HGNC:5240]	unprocessed_pseudogene	0.00311021	12.3176
ENSG00000176728	TTTY14	testis-specific transcript, Y-linked 14 (non-protein coding) [Source:HGNC Symbol;Acc:HGNC:18495]	lincRNA	0.0032829	13.5691
ENSG00000260197	AC010889.1		lincRNA	0.000781741	13.7013
ENSG00000099725	PRKY	protein kinase, Y-linked, pseudogene [Source:HGNC Symbol;Acc:HGNC:9444]	transcribed_unprocessed_pseudogene	0.0010945	14.4132
ENSG00000131002	TXLNGY	taxilin gamma pseudogene, Y-linked [Source:HGNC Symbol;Acc:HGNC:18473]	transcribed_unprocessed_pseudogene	0.00452773	14.5783
ENSG00000233864	TTTY15	testis-specific transcript, Y-linked 15 (non-protein coding) [Source:HGNC Symbol;Acc:HGNC:18567]	lincRNA	0.00106031	16.0372

## Sheet: Breast
ID	external_gene_name	description	gene_biotype	adj.P.Val	logFC_50
ENSG00000255197	AC090559.1		antisense	0.0474566	1.02444
ENSG00000250116	AC018682.1		antisense	0.0361818	1.17919

## Sheet: Cervix uteri
ID	external_gene_name	description	gene_biotype	adj.P.Val	logFC_50
ENSG00000230937	MIR205HG	MIR205 host gene [Source:HGNC Symbol;Acc:HGNC:43562]	processed_transcript	0.0182484	-18.247
ENSG00000186807				0.0135565	-16.1862
ENSG00000261116	AL049555.1		sense_overlapping	0.0145871	-15.7873
ENSG00000087916				0.0366683	-14.8492
ENSG00000251381	LINC00958	long intergenic non-protein coding RNA 958 [Source:HGNC Symbol;Acc:HGNC:48671]	lincRNA	0.0322514	-12.951
ENSG00000205890	AC108134.1		antisense	0.0319599	-12.2639
ENSG00000250685	AC009123.1		antisense	0.0178988	-11.9808
ENSG00000226145	KRT16P6	keratin 16 pseudogene 6 [Source:HGNC Symbol;Acc:HGNC:50719]	transcribed_unprocessed_pseudogene	0.039692	-11.893
ENSG00000224689	ZNF812P	zinc finger protein 812, pseudogene [Source:HGNC Symbol;Acc:HGNC:33242]	transcribed_unprocessed_pseudogene	0.0339386	-11.3611
ENSG00000185275	CD24P4	CD24 molecule pseudogene 4 [Source:HGNC Symbol;Acc:HGNC:1649]	processed_pseudogene	0.0231124	-11.062
ENSG00000228314	CYP4F29P	cytochrome P450 family 4 subfamily F member 29, pseudogene [Source:HGNC Symbol;Acc:HGNC:2647]	transcribed_unprocessed_pseudogene	0.00819213	-10.501
ENSG00000261068	AL512274.1		lincRNA	0.0309061	-10.2276
ENSG00000261183	SPINT1-AS1	SPINT1 antisense RNA 1 [Source:HGNC Symbol;Acc:HGNC:53162]	antisense	0.0342389	-10.1483
ENSG00000260401	AP002761.4		sense_overlapping	0.0344342	-9.80438
ENSG00000217801	AL390719.1		transcribed_unprocessed_pseudogene	0.00828896	-9.65511
ENSG00000159247	TUBBP5	tubulin beta pseudogene 5 [Source:HGNC Symbol;Acc:HGNC:23674]	transcribed_unprocessed_pseudogene	0.042184	-9.3586
ENSG00000265787	CYP4F35P	cytochrome P450 family 4 subfamily F member 35, pseudogene [Source:HGNC Symbol;Acc:HGNC:39954]	transcribed_unprocessed_pseudogene	0.0230605	-9.03011
ENSG00000247095	MIR210HG	MIR210 host gene [Source:HGNC Symbol;Acc:HGNC:39524]	lincRNA	0.0145871	-8.97026
ENSG00000227036	LINC00511	long intergenic non-protein coding RNA 511 [Source:HGNC Symbol;Acc:HGNC:43564]	processed_transcript	0.0139317	-8.15265
ENSG00000203306				0.0139317	-7.63767
ENSG00000224259	LINC01133	long intergenic non-protein coding RNA 1133 [Source:HGNC Symbol;Acc:HGNC:49447]	lincRNA	0.0159092	-7.52656
ENSG00000215458	AATBC	apoptosis associated transcript in bladder cancer [Source:HGNC Symbol;Acc:HGNC:51526]	antisense	0.0366518	-6.86325
ENSG00000237499	AL357060.1		antisense	0.00837451	-6.82835
ENSG00000267344	AC003070.1		antisense	0.0199997	-6.6746
ENSG00000225151	GOLGA2P7	golgin A2 pseudogene 7 [Source:HGNC Symbol;Acc:HGNC:49516]	transcribed_unprocessed_pseudogene	0.00819213	-6.59803
ENSG00000143466				0.00819213	-6.52415
ENSG00000229212	AC044860.1		transcribed_unprocessed_pseudogene	0.0276417	-6.23329
ENSG00000214900	LINC01588	long intergenic non-protein coding RNA 1588 [Source:HGNC Symbol;Acc:HGNC:27503]	lincRNA	0.0254677	-6.19045
ENSG00000203401				0.0267602	-6.15591
ENSG00000271795	AC011337.1		antisense	0.0303723	-5.73793
ENSG00000237276	ANO7L1	anoctamin 7 like 1 [Source:HGNC Symbol;Acc:HGNC:32248]	transcribed_unprocessed_pseudogene	0.021329	-5.73022
ENSG00000226051	ZNF503-AS1	ZNF503 antisense RNA 1 [Source:HGNC Symbol;Acc:HGNC:27370]	lincRNA	0.029176	-5.46908
ENSG00000224287	MSL3P1	MSL complex subunit 3 pseudogene 1 [Source:HGNC Symbol;Acc:HGNC:17837]	transcribed_processed_pseudogene	0.0182484	-5.37099
ENSG00000136653				0.0285484	-5.34302
ENSG00000204959	ARHGEF34P	Rho guanine nucleotide exchange factor 34, pseudogene [Source:HGNC Symbol;Acc:HGNC:38086]	unprocessed_pseudogene	0.0382713	-5.00724
ENSG00000271643	AC112220.4		bidirectional_promoter_lncRNA	0.0147594	-4.94991
ENSG00000261373	VPS9D1-AS1	VPS9D1 antisense RNA 1 [Source:HGNC Symbol;Acc:HGNC:48915]	antisense	0.0153925	-4.78122
ENSG00000185168	LINC00482	long intergenic non-protein coding RNA 482 [Source:HGNC Symbol;Acc:HGNC:26816]	lincRNA	0.0433386	-4.54243
ENSG00000232815	DUX4L50	double homeobox 4 like 50 (pseudogene) [Source:HGNC Symbol;Acc:HGNC:51788]	unprocessed_pseudogene	0.0250438	-4.32446
ENSG00000264198				0.0194533	-4.30098
ENSG00000272078	AL139423.1		antisense	0.025996	-4.27393
ENSG00000233452	STXBP5-AS1	STXBP5 antisense RNA 1 [Source:HGNC Symbol;Acc:HGNC:44183]	antisense	0.0162792	-4.26448
ENSG00000182319				0.0185448	-4.23546
ENSG00000272520				0.0399092	-4.1997
ENSG00000224543	SNRPGP15	small nuclear ribonucleoprotein polypeptide G pseudogene 15 [Source:HGNC Symbol;Acc:HGNC:49371]	processed_pseudogene	0.0145871	-4.14874
ENSG00000224186	C5orf66	chromosome 5 open reading frame 66 [Source:HGNC Symbol;Acc:HGNC:48332]	antisense	0.023613	-4.07642
ENSG00000186301	MST1P2	macrophage stimulating 1 pseudogene 2 [Source:HGNC Symbol;Acc:HGNC:7383]	unprocessed_pseudogene	0.0260866	-4.07096
ENSG00000237945	LINC00649	long intergenic non-protein coding RNA 649 [Source:HGNC Symbol;Acc:HGNC:44305]	antisense	0.0109991	-4.03456
ENSG00000161326				0.0297154	-3.99097
ENSG00000161570				0.00828896	-3.9905
ENSG00000237975	FLG-AS1	FLG antisense RNA 1 [Source:HGNC Symbol;Acc:HGNC:27913]	antisense	0.0183263	-3.87451
ENSG00000214425	LRRC37A4P	leucine rich repeat containing 37 member A4, pseudogene [Source:HGNC Symbol;Acc:HGNC:25479]	transcribed_unprocessed_pseudogene	0.027129	-3.80198
ENSG00000236901	MIR600HG	MIR600 host gene [Source:HGNC Symbol;Acc:HGNC:23642]	sense_intronic	0.03072	-3.79584
ENSG00000229164				0.0135565	-3.7303
ENSG00000204136	GGTA1P	glycoprotein, alpha-galactosyltransferase 1 pseudogene [Source:HGNC Symbol;Acc:HGNC:4253]	transcribed_unitary_pseudogene	0.0494299	-3.64137
ENSG00000266208	AC080112.1		antisense	0.0297043	-3.50655
ENSG00000255310	AF131215.5		sense_intronic	0.0237433	-3.47508
ENSG00000269337				0.0445934	-3.43734
ENSG00000269918	AF131215.6		sense_intronic	0.0110887	-3.43157
ENSG00000246223	LINC01550	long intergenic non-protein coding RNA 1550 [Source:HGNC Symbol;Acc:HGNC:20111]	lincRNA	0.0228277	-3.37859
ENSG00000246100	LINC00900	long intergenic non-protein coding RNA 900 [Source:HGNC Symbol;Acc:HGNC:27444]	lincRNA	0.0284459	-3.33565
ENSG00000174171	AC020659.1		antisense	0.0275498	-3.28929
ENSG00000129270				0.0121246	-3.21547
ENSG00000184886				0.0292346	-3.16692
ENSG00000273295	AP000350.6		lincRNA	0.040713	-3.13716
ENSG00000205664	BX890604.1			0.0480602	-3.12806
ENSG00000225783	MIAT	myocardial infarction associated transcript (non-protein coding) [Source:HGNC Symbol;Acc:HGNC:33425]	lincRNA	0.0153631	-3.04697
ENSG00000260992	DOCK9-AS2	DOCK9 antisense RNA 2 (head to head) [Source:HGNC Symbol;Acc:HGNC:43696]	antisense	0.0444864	-3.01215
ENSG00000260006				0.0422713	-2.99643
ENSG00000256383				0.0300012	-2.93344
ENSG00000215067	ALOX12-AS1	ALOX12 antisense RNA 1 [Source:HGNC Symbol;Acc:HGNC:51342]	antisense	0.0228036	-2.91345
ENSG00000211772	TRBC2	T cell receptor beta constant 2 [Source:HGNC Symbol;Acc:HGNC:12157]	TR_C_gene	0.0321055	-2.86268
ENSG00000233621	LINC01137	long intergenic non-protein coding RNA 1137 [Source:HGNC Symbol;Acc:HGNC:49453]	antisense	0.0327958	-2.84771
ENSG00000226200	SGMS1-AS1	SGMS1 antisense RNA 1 [Source:HGNC Symbol;Acc:HGNC:49683]	antisense	0.0496165	-2.75114
ENSG00000237522	NONOP2	non-POU domain containing, octamer-binding pseudogene 2 [Source:HGNC Symbol;Acc:HGNC:42032]	processed_pseudogene	0.0360408	-2.72619
ENSG00000272568	AC005162.3		antisense	0.021751	-2.70678
ENSG00000249042	AC008771.1		antisense	0.0476954	-2.6839
ENSG00000221817	PPP3CB-AS1	PPP3CB antisense RNA 1 (head to head) [Source:HGNC Symbol;Acc:HGNC:50750]	processed_transcript	0.0151498	-2.62402
ENSG00000261662	AL359752.1		sense_overlapping	0.021329	-2.44278
ENSG00000270949				0.0433948	-2.4308
ENSG00000272093				0.0431744	-2.36482
ENSG00000206337	HCP5	HLA complex P5 (non-protein coding) [Source:HGNC Symbol;Acc:HGNC:21659]	sense_overlapping	0.0178988	-2.36297
ENSG00000123965	PMS2P5	PMS1 homolog 2, mismatch repair system component pseudogene 5 [Source:HGNC Symbol;Acc:HGNC:9130]	unprocessed_pseudogene	0.0370443	-2.23649
ENSG00000228302	AL512770.1		antisense	0.0276526	-2.19664
ENSG00000221990	EXOC3-AS1	EXOC3 antisense RNA 1 [Source:HGNC Symbol;Acc:HGNC:25175]	antisense	0.0460212	-1.94829
ENSG00000231025				0.0268205	-1.8618
ENSG00000077809				0.0302271	-1.71311
ENSG00000257742				0.0375863	-1.59927
ENSG00000138293				0.0235206	-1.50293
ENSG00000056661				0.0413207	1.10645
ENSG00000264538	SUZ12P1	SUZ12 polycomb repressive complex 2 subunit pseudogene 1 [Source:HGNC Symbol;Acc:HGNC:32421]	transcribed_unprocessed_pseudogene	0.0485956	1.13422
ENSG00000108292				0.0369438	1.37215
ENSG00000197536	C5orf56	chromosome 5 open reading frame 56 [Source:HGNC Symbol;Acc:HGNC:33838]	processed_transcript	0.0397169	1.52753
ENSG00000166770	ZNF667-AS1	ZNF667 antisense RNA 1 (head to head) [Source:HGNC Symbol;Acc:HGNC:44321]	lincRNA	0.030785	1.54334
ENSG00000232931	LINC00342	long intergenic non-protein coding RNA 342 [Source:HGNC Symbol;Acc:HGNC:42470]	lincRNA	0.0292346	1.68991
ENSG00000188599	NPIPP1	nuclear pore complex interacting protein pseudogene 1 [Source:HGNC Symbol;Acc:HGNC:35407]	transcribed_unprocessed_pseudogene	0.0442408	1.70884
ENSG00000080947	CROCCP3	ciliary rootlet coiled-coil, rootletin pseudogene 3 [Source:HGNC Symbol;Acc:HGNC:29405]	transcribed_unprocessed_pseudogene	0.0253485	1.72247
ENSG00000185684	EP400P1	EP400 pseudogene 1 [Source:HGNC Symbol;Acc:HGNC:26602]	transcribed_unprocessed_pseudogene	0.040713	1.75096
ENSG00000248092	NNT-AS1	NNT antisense RNA 1 [Source:HGNC Symbol;Acc:HGNC:49005]	antisense	0.0319599	1.75371
ENSG00000227372	TP73-AS1	TP73 antisense RNA 1 [Source:HGNC Symbol;Acc:HGNC:29052]	transcribed_unitary_pseudogene	0.0275806	1.88342
ENSG00000215039	CD27-AS1	CD27 antisense RNA 1 [Source:HGNC Symbol;Acc:HGNC:43896]	processed_transcript	0.021329	1.88447
ENSG00000225439	BOLA3-AS1	BOLA3 antisense RNA 1 (head to head) [Source:HGNC Symbol;Acc:HGNC:42922]	antisense	0.0302922	1.94784
ENSG00000170919	TPT1-AS1	TPT1 antisense RNA 1 [Source:HGNC Symbol;Acc:HGNC:43686]	processed_transcript	0.031533	1.9664
ENSG00000224597	SVIL-AS1	SVIL antisense RNA 1 [Source:HGNC Symbol;Acc:HGNC:51219]	transcribed_unprocessed_pseudogene	0.0251059	2.04526
ENSG00000231889	TRAF3IP2-AS1	TRAF3IP2 antisense RNA 1 [Source:HGNC Symbol;Acc:HGNC:40005]	antisense	0.0345591	2.04903
ENSG00000203761	MSTO2P	misato family member 2, pseudogene [Source:HGNC Symbol;Acc:HGNC:26329]	unprocessed_pseudogene	0.0444257	2.06501
ENSG00000251136	AF117829.1		lincRNA	0.0376018	2.06761
ENSG00000214389	RPS3AP26	ribosomal protein S3a pseudogene 26 [Source:HGNC Symbol;Acc:HGNC:36513]	processed_pseudogene	0.0467489	2.22142
ENSG00000243753	HLA-L	major histocompatibility complex, class I, L (pseudogene) [Source:HGNC Symbol;Acc:HGNC:4970]	transcribed_unprocessed_pseudogene	0.0155795	2.23278
ENSG00000152117	AC073869.1		transcribed_processed_pseudogene	0.0396415	2.25381
ENSG00000232611	AL683813.1		lincRNA	0.0251059	2.25648
ENSG00000245910	SNHG6	small nucleolar RNA host gene 6 [Source:HGNC Symbol;Acc:HGNC:32965]	processed_transcript	0.0139317	2.25858
ENSG00000234456	MAGI2-AS3	MAGI2 antisense RNA 3 [Source:HGNC Symbol;Acc:HGNC:40862]	processed_transcript	0.0322514	2.29052
ENSG00000255642	PABPC1P4	poly(A) binding protein cytoplasmic 1 pseudogene 4 [Source:HGNC Symbol;Acc:HGNC:8563]	processed_pseudogene	0.026708	2.30846
ENSG00000250490	LINC02145	long intergenic non-protein coding RNA 2145 [Source:HGNC Symbol;Acc:HGNC:53005]	lincRNA	0.0482224	2.3198
ENSG00000183506	PI4KAP2	phosphatidylinositol 4-kinase alpha pseudogene 2 [Source:HGNC Symbol;Acc:HGNC:33577]	transcribed_unitary_pseudogene	0.0424972	2.33098
ENSG00000244151	AC010973.2		antisense	0.0433992	2.36101
ENSG00000241288	AC092902.2		processed_transcript	0.0251059	2.38495
ENSG00000152022				0.042184	2.3907
ENSG00000220848	RPS18P9	ribosomal protein S18 pseudogene 9 [Source:HGNC Symbol;Acc:HGNC:36483]	transcribed_processed_pseudogene	0.0497073	2.39491
ENSG00000245213	AC105285.1		antisense	0.0472577	2.45036
ENSG00000235501	AC105942.1		antisense	0.0450912	2.54589
ENSG00000168405	CMAHP	cytidine monophospho-N-acetylneuraminic acid hydroxylase, pseudogene [Source:HGNC Symbol;Acc:HGNC:2098]	transcribed_unitary_pseudogene	0.03263	2.64298
ENSG00000182841	RRP7BP	ribosomal RNA processing 7 homolog B, pseudogene [Source:HGNC Symbol;Acc:HGNC:30454]	transcribed_unprocessed_pseudogene	0.0374825	2.72388
ENSG00000271032	AC020907.4		antisense	0.0397128	2.76755
ENSG00000165121	AL353743.1		transcribed_unprocessed_pseudogene	0.0130146	2.84283
ENSG00000255389	Z97989.1		antisense	0.0464709	2.84572
ENSG00000272501	AL662844.4		antisense	0.0151607	2.8567
ENSG00000247809	NR2F2-AS1	NR2F2 antisense RNA 1 [Source:HGNC Symbol;Acc:HGNC:44222]	antisense	0.0421449	2.86167
ENSG00000179978	AC140134.1		unprocessed_pseudogene	0.0413211	2.88098
ENSG00000197813	AC011450.1		lincRNA	0.0239875	2.88738
ENSG00000230074	AL162231.2		antisense	0.02316	2.91746
ENSG00000180747	SMG1P3	SMG1 pseudogene 3 [Source:HGNC Symbol;Acc:HGNC:49860]	transcribed_unprocessed_pseudogene	0.0397128	2.95594
ENSG00000224729	PCOLCE-AS1	PCOLCE antisense RNA 1 [Source:HGNC Symbol;Acc:HGNC:40430]	antisense	0.0300012	3.00676
ENSG00000215374	FAM66B	family with sequence similarity 66 member B [Source:HGNC Symbol;Acc:HGNC:28890]	lincRNA	0.0394994	3.05967
ENSG00000257337	AC068888.1		antisense	0.0460212	3.10238
ENSG00000248124	RRN3P1	RRN3 homolog, RNA polymerase I transcription factor pseudogene 1 [Source:HGNC Symbol;Acc:HGNC:30548]	transcribed_unprocessed_pseudogene	0.019177	3.1197
ENSG00000254615	AC027031.2		lincRNA	0.011265	3.16851
ENSG00000243230	AC011005.4		antisense	0.0309225	3.20419
ENSG00000259683	AC243562.2		unprocessed_pseudogene	0.0366338	3.25028
ENSG00000259658	AC027559.1		transcribed_unprocessed_pseudogene	0.02836	3.31628
ENSG00000257605	AC073611.1		antisense	0.0458536	3.35956
ENSG00000226471	Z93930.2		antisense	0.0240701	3.38276
ENSG00000214776	AC092821.1		transcribed_unprocessed_pseudogene	0.0439013	3.4846
ENSG00000205246				0.0499337	3.58167
ENSG00000220563	PKMP3	pyruvate kinase M1/2 pseudogene 3 [Source:HGNC Symbol;Acc:HGNC:44245]	processed_pseudogene	0.03263	3.67766
ENSG00000249249	AC010226.1		antisense	0.0463077	3.68068
ENSG00000225978	HAR1A	highly accelerated region 1A (non-protein coding) [Source:HGNC Symbol;Acc:HGNC:33117]	lincRNA	0.021329	3.74233
ENSG00000254226	LINC01933	long intergenic non-protein coding RNA 1933 [Source:HGNC Symbol;Acc:HGNC:52756]	lincRNA	0.0300761	3.7452
ENSG00000256546	AC156455.1		processed_transcript	0.0428059	3.79102
ENSG00000246985	SOCS2-AS1	SOCS2 antisense RNA 1 [Source:HGNC Symbol;Acc:HGNC:27054]	processed_transcript	0.0461914	3.79599
ENSG00000186842	LINC00846	long intergenic non-protein coding RNA 846 [Source:HGNC Symbol;Acc:HGNC:16080]	3prime_overlapping_ncRNA	0.021329	3.81635
ENSG00000250091	DNAH10OS	dynein axonemal heavy chain 10 opposite strand [Source:HGNC Symbol;Acc:HGNC:37121]	antisense	0.0383056	3.84204
ENSG00000261997	AC007336.1		lincRNA	0.037019	3.87613
ENSG00000214548	MEG3	maternally expressed 3 (non-protein coding) [Source:HGNC Symbol;Acc:HGNC:14575]	lincRNA	0.0498425	3.99495
ENSG00000254855	AP001107.8		antisense	0.0209753	3.99722
ENSG00000241684	ADAMTS9-AS2	ADAMTS9 antisense RNA 2 [Source:HGNC Symbol;Acc:HGNC:42435]	antisense	0.0336336	4.03567
ENSG00000255504	AP001533.1		transcribed_processed_pseudogene	0.0421021	4.1292
ENSG00000231419	LINC00689	long intergenic non-protein coding RNA 689 [Source:HGNC Symbol;Acc:HGNC:27217]	processed_transcript	0.023613	4.16024
ENSG00000254461	AP001107.4		antisense	0.0110887	4.16392
ENSG00000272864	AC135803.1		lincRNA	0.0394152	4.26235
ENSG00000233593	AL590094.1		processed_transcript	0.0185448	4.28505
ENSG00000175170	FAM182B	family with sequence similarity 182 member B [Source:HGNC Symbol;Acc:HGNC:34503]	lincRNA	0.0135565	4.33316
ENSG00000231721	LINC-PINT	long intergenic non-protein coding RNA, p53 induced transcript [Source:HGNC Symbol;Acc:HGNC:26885]	processed_transcript	0.0273321	4.34972
ENSG00000224713	AC025165.1		antisense	0.022419	4.3841
ENSG00000215630	GUSBP9	glucuronidase, beta pseudogene 9 [Source:HGNC Symbol;Acc:HGNC:42323]	unprocessed_pseudogene	0.031533	4.44806
ENSG00000234336	JAZF1-AS1	JAZF1 antisense RNA 1 [Source:HGNC Symbol;Acc:HGNC:41218]	antisense	0.0292346	4.55654
ENSG00000226786				0.0162792	4.62058
ENSG00000186354	C9orf47	chromosome 9 open reading frame 47 [Source:HGNC Symbol;Acc:HGNC:23669]		0.0335015	4.66154
ENSG00000250116	AC018682.1		antisense	0.00819213	4.81373
ENSG00000251634	AC145138.1		unprocessed_pseudogene	0.0279424	4.83109
ENSG00000254109	RBPMS-AS1	RBPMS antisense RNA 1 [Source:HGNC Symbol;Acc:HGNC:48721]	antisense	0.0179118	4.84753
ENSG00000103472	RRN3P2	RRN3 homolog, RNA polymerase I transcription factor pseudogene 2 [Source:HGNC Symbol;Acc:HGNC:37619]	processed_transcript	0.00819213	5.1056
ENSG00000241163	LINC00877	long intergenic non-protein coding RNA 877 [Source:HGNC Symbol;Acc:HGNC:27706]	lincRNA	0.0397128	5.27368
ENSG00000260971	AC119674.1		lincRNA	0.0111757	5.29387
ENSG00000230002	ALMS1-IT1	ALMS1 intronic transcript 1 [Source:HGNC Symbol;Acc:HGNC:41305]	sense_intronic	0.0127131	5.38745
ENSG00000261409	AL035425.3		sense_overlapping	0.0454904	5.43162
ENSG00000254528	AP000757.1		antisense	0.0156803	5.53554
ENSG00000133519	ZDHHC8P1	zinc finger DHHC-type containing 8 pseudogene 1 [Source:HGNC Symbol;Acc:HGNC:26461]	transcribed_unprocessed_pseudogene	0.0153925	5.91153
ENSG00000226396	AL031727.1		processed_pseudogene	0.0225311	6.27961
ENSG00000249669	CARMN	cardiac mesoderm enhancer-associated non-coding RNA [Source:HGNC Symbol;Acc:HGNC:42872]	lincRNA	0.0318941	6.96625
ENSG00000232057	AC093390.1		antisense	0.0401182	7.07566
ENSG00000253864				0.0211096	7.51095
ENSG00000265489	AC005358.2		antisense	0.0341091	7.77984
ENSG00000235563	AL445183.2		antisense	0.0472577	8.06793
ENSG00000236754	AC007666.1		antisense	0.0267602	8.15285
ENSG00000179136	LINC00670	long intergenic non-protein coding RNA 670 [Source:HGNC Symbol;Acc:HGNC:44338]	lincRNA	0.0199997	8.59998
ENSG00000233622	CYP2T1P	cytochrome P450 family 2 subfamily T member 1, pseudogene [Source:HGNC Symbol;Acc:HGNC:18852]	transcribed_unitary_pseudogene	0.0182484	11.9819
ENSG00000224114	AL591846.1		processed_pseudogene	0.0435622	13.2595

## Sheet: Colon
ID	external_gene_name	description	gene_biotype	adj.P.Val	logFC_50
ENSG00000259974	LINC00261	long intergenic non-protein coding RNA 261 [Source:HGNC Symbol;Acc:HGNC:16189]	lincRNA	0.0434105	-2.50039
ENSG00000110347				0.00637561	-2.4398
ENSG00000272189	AL024508.2		antisense	0.0389404	-1.77818
ENSG00000265206	AC004687.1		antisense	0.003639	-1.3804
ENSG00000272796				0.0170864	-1.29814
ENSG00000034063				0.0343991	-1.24072
ENSG00000234883	MIR155HG	MIR155 host gene [Source:HGNC Symbol;Acc:HGNC:35460]	lincRNA	0.0044153	-1.0639
ENSG00000270172				0.00340584	-1.02728
ENSG00000229644	NAMPTP1	nicotinamide phosphoribosyltransferase pseudogene 1 [Source:HGNC Symbol;Acc:HGNC:17633]	processed_pseudogene	0.0278852	-1.02155
ENSG00000131401	NAPSB	napsin B aspartic peptidase, pseudogene [Source:HGNC Symbol;Acc:HGNC:13396]	transcribed_unprocessed_pseudogene	0.0325999	-1.0181
ENSG00000215417	MIR17HG	miR-17-92a-1 cluster host gene [Source:HGNC Symbol;Acc:HGNC:23564]	processed_transcript	0.00135927	-1.01728
ENSG00000273108	AL121929.2		antisense	0.0157911	-1.00468
ENSG00000267934	AC010300.1		antisense	0.0483411	-0.874665
ENSG00000205664	BX890604.1			0.0250134	-0.82586
ENSG00000250295	RDH10-AS1	RDH10 antisense RNA 1 [Source:HGNC Symbol;Acc:HGNC:51658]	antisense	0.00548367	-0.821574
ENSG00000260196	AC124798.1		antisense	0.0288627	-0.817873
ENSG00000223403	MEG9	maternally expressed 9 (non-protein coding) [Source:HGNC Symbol;Acc:HGNC:43874]	lincRNA	0.00476796	-0.778188
ENSG00000130201				0.0212289	-0.774953
ENSG00000229334	AC046143.1		antisense	0.0365394	-0.761429
ENSG00000237943	PRKCQ-AS1	PRKCQ antisense RNA 1 [Source:HGNC Symbol;Acc:HGNC:44689]	processed_transcript	0.0428529	-0.702854
ENSG00000136653				0.0124169	-0.678296
ENSG00000269680	AC008760.1		antisense	0.0201628	-0.676134
ENSG00000263826	AC112907.3		antisense	0.038376	-0.643169
ENSG00000179294				0.024281	-0.601916
ENSG00000232956	SNHG15	small nucleolar RNA host gene 15 [Source:HGNC Symbol;Acc:HGNC:27797]	lincRNA	0.000785118	-0.598125
ENSG00000231177	LINC00852	long intergenic non-protein coding RNA 852 [Source:HGNC Symbol;Acc:HGNC:29904]	antisense	0.00440179	-0.587534
ENSG00000272452				0.0110915	0.586979
ENSG00000239257	RPL23AP1	ribosomal protein L23a pseudogene 1 [Source:HGNC Symbol;Acc:HGNC:10318]	transcribed_processed_pseudogene	0.0230743	0.58754
ENSG00000224934	AL391684.1		bidirectional_promoter_lncRNA	0.014138	0.63935
ENSG00000233369	GTF2IP4	general transcription factor IIi pseudogene 4 [Source:HGNC Symbol;Acc:HGNC:51716]	transcribed_processed_pseudogene	0.0414352	0.646922
ENSG00000235423	AC068768.1		antisense	0.00261664	0.693283
ENSG00000261827				0.0235902	0.694595
ENSG00000261087	AP003469.4		lincRNA	0.00274099	0.706243
ENSG00000250303	AP002884.1		lincRNA	0.0254559	0.718869
ENSG00000272870	AC097534.2		antisense	0.0310732	0.723934
ENSG00000232224				0.0182053	0.724548
ENSG00000230074	AL162231.2		antisense	0.00724479	0.734751
ENSG00000254343	AC091563.1		lincRNA	0.0376573	0.755623
ENSG00000250091	DNAH10OS	dynein axonemal heavy chain 10 opposite strand [Source:HGNC Symbol;Acc:HGNC:37121]	antisense	0.02195	0.78552
ENSG00000186466	AQP7P1	aquaporin 7 pseudogene 1 [Source:HGNC Symbol;Acc:HGNC:32048]	unprocessed_pseudogene	0.0366565	0.832012
ENSG00000204403	CASP12	caspase 12 (gene/pseudogene) [Source:HGNC Symbol;Acc:HGNC:19004]	polymorphic_pseudogene	0.0137027	0.833782
ENSG00000224818	AC096677.2		3prime_overlapping_ncRNA	0.0384308	0.85061
ENSG00000237438	CECR7	cat eye syndrome chromosome region, candidate 7 (non-protein coding) [Source:HGNC Symbol;Acc:HGNC:1845]	transcribed_unprocessed_pseudogene	0.00457219	0.863817
ENSG00000218018	AL109955.1		antisense	0.0277445	0.973367
ENSG00000180229	HERC2P3	hect domain and RLD 2 pseudogene 3 [Source:HGNC Symbol;Acc:HGNC:4871]	transcribed_unprocessed_pseudogene	0.000216059	1.27801

## Sheet: Esophagus
ID	external_gene_name	description	gene_biotype	adj.P.Val	logFC_50
ENSG00000213225	NOC2LP1	NOC2 like nucleolar associated transcriptional repressor pseudogene 1 [Source:HGNC Symbol;Acc:HGNC:52285]	transcribed_processed_pseudogene	1.55e-06	-1.06496
ENSG00000210194	MT-TE	mitochondrially encoded tRNA glutamic acid [Source:HGNC Symbol;Acc:HGNC:7479]	Mt_tRNA	0.00298436	-0.879358
ENSG00000214110	LDHAP4	lactate dehydrogenase A pseudogene 4 [Source:HGNC Symbol;Acc:HGNC:6539]	processed_pseudogene	0.00108218	-0.774858
ENSG00000215417	MIR17HG	miR-17-92a-1 cluster host gene [Source:HGNC Symbol;Acc:HGNC:23564]	processed_transcript	0.00121036	-0.673205
ENSG00000186594	MIR22HG	MIR22 host gene [Source:HGNC Symbol;Acc:HGNC:28219]	lincRNA	0.00193109	-0.635804
ENSG00000227184				0.0193995	-0.601598
ENSG00000215068	AC025171.2		antisense	2.03e-06	0.597848
ENSG00000272037	AP002907.1		antisense	0.00308742	0.618465
ENSG00000237424	FOXD2-AS1	FOXD2 adjacent opposite strand RNA 1 [Source:HGNC Symbol;Acc:HGNC:44256]	lincRNA	0.000571714	0.620278
ENSG00000242600	MBL1P	mannose binding lectin 1, pseudogene [Source:HGNC Symbol;Acc:HGNC:6921]	transcribed_unitary_pseudogene	0.000176066	0.64223
ENSG00000197927	C2orf27A	chromosome 2 open reading frame 27A [Source:HGNC Symbol;Acc:HGNC:25077]	transcribed_unprocessed_pseudogene	0.000266119	0.659552
ENSG00000223764	AL645608.1		lincRNA	0.0130176	0.68729
ENSG00000230910	AL391807.1		processed_transcript	0.0184965	0.688365
ENSG00000226396	AL031727.1		processed_pseudogene	0.000599057	0.708068
ENSG00000186466	AQP7P1	aquaporin 7 pseudogene 1 [Source:HGNC Symbol;Acc:HGNC:32048]	unprocessed_pseudogene	0.00200847	0.723552
ENSG00000249476	AC008467.1		lincRNA	3.22e-07	0.724816
ENSG00000166473	PKD1L2	polycystin 1 like 2 (gene/pseudogene) [Source:HGNC Symbol;Acc:HGNC:21715]	polymorphic_pseudogene	0.00255128	0.841543
ENSG00000180229	HERC2P3	hect domain and RLD 2 pseudogene 3 [Source:HGNC Symbol;Acc:HGNC:4871]	transcribed_unprocessed_pseudogene	0.000176066	0.907542
ENSG00000234840	LINC01239	long intergenic non-protein coding RNA 1239 [Source:HGNC Symbol;Acc:HGNC:49796]	lincRNA	2.01e-05	0.935096
ENSG00000267361	SEC24AP1	SEC24 homolog A pseudogene 1 [Source:HGNC Symbol;Acc:HGNC:53767]	processed_pseudogene	6.25e-05	1.41929

## Sheet: Heart
ID	external_gene_name	description	gene_biotype	adj.P.Val	logFC_50
ENSG00000250878	METTL21EP	methyltransferase like 21E, pseudogene [Source:HGNC Symbol;Acc:HGNC:41948]	transcribed_unprocessed_pseudogene	0.00583553	-1.44171
ENSG00000267784	AC010680.1		antisense	0.0171835	-1.15192
ENSG00000172974	AC007318.1		processed_pseudogene	0.000638401	-1.03964
ENSG00000272379	AL008729.2		lincRNA	0.0249173	-0.998556
ENSG00000229644	NAMPTP1	nicotinamide phosphoribosyltransferase pseudogene 1 [Source:HGNC Symbol;Acc:HGNC:17633]	processed_pseudogene	0.0241412	-0.986366
ENSG00000214110	LDHAP4	lactate dehydrogenase A pseudogene 4 [Source:HGNC Symbol;Acc:HGNC:6539]	processed_pseudogene	0.00436685	-0.975049
ENSG00000244921	MTCYBP18	mitochondrially encoded cytochrome b pseudogene 18 [Source:HGNC Symbol;Acc:HGNC:51976]	processed_pseudogene	0.0263798	-0.909745
ENSG00000213225	NOC2LP1	NOC2 like nucleolar associated transcriptional repressor pseudogene 1 [Source:HGNC Symbol;Acc:HGNC:52285]	transcribed_processed_pseudogene	0.0109753	-0.767125
ENSG00000183199	HSP90AB3P	heat shock protein 90 alpha family class B member 3, pseudogene [Source:HGNC Symbol;Acc:HGNC:5259]	processed_pseudogene	0.00755856	-0.758512
ENSG00000232472	EEF1B2P3	eukaryotic translation elongation factor 1 beta 2 pseudogene 3 [Source:HGNC Symbol;Acc:HGNC:3210]	processed_pseudogene	0.000985821	-0.751588
ENSG00000229638	RPL4P4	ribosomal protein L4 pseudogene 4 [Source:HGNC Symbol;Acc:HGNC:36179]	processed_pseudogene	0.00249978	-0.730138
ENSG00000234797	RPS3AP6	ribosomal protein S3A pseudogene 6 [Source:HGNC Symbol;Acc:HGNC:18630]	processed_pseudogene	0.00430972	-0.715907
ENSG00000271043	MTRNR2L2	MT-RNR2-like 2 [Source:HGNC Symbol;Acc:HGNC:37156]	processed_pseudogene	0.0340525	-0.701641
ENSG00000267809	NDUFV2P1	NADH:ubiquinone oxidoreductase core subunit V2 pseudogene 1 [Source:HGNC Symbol;Acc:HGNC:7718]	processed_pseudogene	0.00937702	-0.689614
ENSG00000137970	RPL7P9	ribosomal protein L7 pseudogene 9 [Source:HGNC Symbol;Acc:HGNC:37028]	processed_pseudogene	0.00430972	-0.677729
ENSG00000228232	GAPDHP1	glyceraldehyde-3-phosphate dehydrogenase pseudogene 1 [Source:HGNC Symbol;Acc:HGNC:4159]	processed_pseudogene	0.0132665	-0.668506
ENSG00000231991	ANXA2P2	annexin A2 pseudogene 2 [Source:HGNC Symbol;Acc:HGNC:539]	processed_pseudogene	0.0241681	-0.658599
ENSG00000139239	RPL14P1	ribosomal protein L14 pseudogene 1 [Source:HGNC Symbol;Acc:HGNC:31384]	processed_pseudogene	0.00237322	-0.655536
ENSG00000226415	TPI1P1	triosephosphate isomerase 1 pseudogene 1 [Source:HGNC Symbol;Acc:HGNC:35449]	processed_pseudogene	0.0170715	-0.642417
ENSG00000233913	RPL10P9	ribosomal protein L10 pseudogene 9 [Source:HGNC Symbol;Acc:HGNC:35579]	processed_pseudogene	0.0123267	-0.642116
ENSG00000212802	RPL15P3	ribosomal protein L15 pseudogene 3 [Source:HGNC Symbol;Acc:HGNC:21538]	processed_pseudogene	0.0023318	-0.638412
ENSG00000218426	AL590867.2		processed_pseudogene	0.00699486	-0.637991
ENSG00000134297	PLEKHA8P1	pleckstrin homology domain containing A8 pseudogene 1 [Source:HGNC Symbol;Acc:HGNC:30222]	transcribed_processed_pseudogene	0.0044747	-0.632695
ENSG00000249353	NPM1P27	nucleophosmin 1 pseudogene 27 [Source:HGNC Symbol;Acc:HGNC:45206]	processed_pseudogene	0.00397159	-0.629689
ENSG00000183405				0.00300167	-0.624026
ENSG00000224631	RPS27AP16	ribosomal protein S27a pseudogene 16 [Source:HGNC Symbol;Acc:HGNC:36855]	transcribed_processed_pseudogene	0.0073666	-0.62286
ENSG00000226084	AC113935.1		processed_pseudogene	0.00420875	-0.618203
ENSG00000235552	RPL6P27	ribosomal protein L6 pseudogene 27 [Source:HGNC Symbol;Acc:HGNC:36133]	transcribed_processed_pseudogene	0.00144369	-0.610788
ENSG00000213553	RPLP0P6	ribosomal protein lateral stalk subunit P0 pseudogene 6 [Source:HGNC Symbol;Acc:HGNC:36404]	processed_pseudogene	0.0121046	-0.597204
ENSG00000246174	KCTD21-AS1	KCTD21 antisense RNA 1 [Source:HGNC Symbol;Acc:HGNC:48674]	antisense	0.042201	0.585002
ENSG00000261425				0.0461427	0.587308
ENSG00000182841	RRP7BP	ribosomal RNA processing 7 homolog B, pseudogene [Source:HGNC Symbol;Acc:HGNC:30454]	transcribed_unprocessed_pseudogene	0.00112598	0.590773
ENSG00000235027	AC068580.3		antisense	0.0216842	0.636307
ENSG00000226403	AL392089.1		sense_intronic	0.0241681	0.653354
ENSG00000255198	SNHG9	small nucleolar RNA host gene 9 [Source:HGNC Symbol;Acc:HGNC:33102]	lincRNA	0.00730326	0.659084
ENSG00000273356	LINC02019	long intergenic non-protein coding RNA 2019 [Source:HGNC Symbol;Acc:HGNC:52854]	lincRNA	0.0199205	0.664623
ENSG00000267279	AC090409.1		lincRNA	0.00636981	0.692201
ENSG00000197701				0.0324283	0.694758
ENSG00000271952	LINC01954	long intergenic non-protein coding RNA 1954 [Source:HGNC Symbol;Acc:HGNC:52779]	lincRNA	0.0350141	0.694966
ENSG00000272368	AC074032.1		antisense	0.00355777	0.704673
ENSG00000269124	AC007193.2		antisense	0.0132665	0.818223
ENSG00000141150				0.00257681	0.863468
ENSG00000180229	HERC2P3	hect domain and RLD 2 pseudogene 3 [Source:HGNC Symbol;Acc:HGNC:4871]	transcribed_unprocessed_pseudogene	0.0164261	0.865924
ENSG00000166473	PKD1L2	polycystin 1 like 2 (gene/pseudogene) [Source:HGNC Symbol;Acc:HGNC:21715]	polymorphic_pseudogene	0.0219946	0.942527
ENSG00000233117	LINC00702	long intergenic non-protein coding RNA 702 [Source:HGNC Symbol;Acc:HGNC:44676]	lincRNA	0.013291	1.05587
ENSG00000249307	LINC01088	long intergenic non-protein coding RNA 1088 [Source:HGNC Symbol;Acc:HGNC:49148]	antisense	0.0204425	1.08293
ENSG00000260186	LINC02137	long intergenic non-protein coding RNA 2137 [Source:HGNC Symbol;Acc:HGNC:52997]	lincRNA	0.0287233	1.17328
ENSG00000230587	LINC02580	long intergenic non-protein coding RNA 2580 [Source:HGNC Symbol;Acc:HGNC:53751]	lincRNA	0.00136148	1.39343
ENSG00000267361	SEC24AP1	SEC24 homolog A pseudogene 1 [Source:HGNC Symbol;Acc:HGNC:53767]	processed_pseudogene	0.00248288	1.40309
ENSG00000237949	LINC00844	long intergenic non-protein coding RNA 844 [Source:HGNC Symbol;Acc:HGNC:45031]	lincRNA	0.00405156	1.44521
ENSG00000107623				0.0209439	1.52734
ENSG00000257259	LINC02388	long intergenic non-protein coding RNA 2388 [Source:HGNC Symbol;Acc:HGNC:53315]	lincRNA	0.0157739	1.62893
ENSG00000269783				0.0497593	1.87541

## Sheet: Liver
ID	external_gene_name	description	gene_biotype	adj.P.Val	logFC_50
ENSG00000222041	CYTOR	cytoskeleton regulator RNA [Source:HGNC Symbol;Acc:HGNC:28717]	lincRNA	0.00671005	-3.21233
ENSG00000230882	AC005077.4		processed_pseudogene	0.0478047	1.40719
ENSG00000228262	LINC01320	long intergenic non-protein coding RNA 1320 [Source:HGNC Symbol;Acc:HGNC:50526]	lincRNA	0.00834422	3.75254

[truncated: 15 more sheets: Lung, Muscle, Nerve, Ovary, Pancreas, Prostate, Salivary gland, Spleen, Stomach, Testis, Thyroid, Uterus, Summary UP, Summary DOWN, Up Down]
