# Supplementary material for: Ageing-associated changes in the expression of lncRNAs in human tissues reflect a transcriptional modulation in ageing pathways
Source: Mech Ageing Dev. 2020 Jan;185:111177. doi: 10.1016/j.mad.2019.111177 (PMC6961210; doi:10.1016/j.mad.2019.111177)
Supplement: Supplementary file 4 [file mmc4.xlsx]

## Sheet: Adipose UP
Ensembl.Gene.ID	Gene.Symbol	p.value.value	Geneset.friends	Total.friends	BioType	GO.Annotation	Chromosome	Chromosome.Start	Chromosome.End
ENSG00000272872		0.000121	4	933				NA	NA
ENSG00000171097	CCBL1	0.000151	4	988	protein_coding	cysteine conjugate-beta lyase, cytoplasmic	9	131595221	131644773
ENSG00000135502	SLC26A10	0.000159	4	1001	protein_coding	solute carrier family 26, member 10	12	58013310	58019934
ENSG00000204421	LY6G6C	0.000202	4	1065	protein_coding	lymphocyte antigen 6 complex, locus G6C	6	31686425	31689622
ENSG00000234769	WASH1	0.000207	5	2063	protein_coding	WAS protein family homolog 4 pseudogene	16	64043	69452
ENSG00000233327	USP32P2	0.000241	5	2132	transcribed_unprocessed_pseudogene	ubiquitin specific peptidase 32 pseudogene 2	17	18414576	18429244
ENSG00000259515		0.00025	4	1127				NA	NA
ENSG00000215548		0.000319	4	1201				NA	NA
ENSG00000180229	HERC2P3	0.000355	3	489	transcribed_unprocessed_pseudogene	hect domain and RLD 2 pseudogene 3	15	20587869	20711433
ENSG00000267368	POLR2J3	0.000399	4	1274	protein_coding	uroplakin 3B-like	7	102277472	102283238
ENSG00000203896	LIME1	0.0004	5	2377	protein_coding	Lck interacting transmembrane adaptor 1	20	62366815	62370456
ENSG00000227001		0.000406	4	1280	unprocessed_pseudogene	neuroblastoma breakpoint family, member 2, pseudogene	1	21751118	21754460
ENSG00000213903	LTB4R	0.000462	5	2453	protein_coding	leukotriene B4 receptor	14	24780656	24787242
ENSG00000188681	MAFIP	0.000464	4	1326	transcribed_unprocessed_pseudogene	tektin 4 pseudogene 2	21	9907190	9968585
ENSG00000260751		0.000859	4	1562				NA	NA
ENSG00000267874		0.00105	4	1647				NA	NA
ENSG00000231443		0.0011	4	1671				NA	NA
ENSG00000238228		0.00119	4	1705	unprocessed_pseudogene	olfactory receptor, family 7, subfamily E, member 7 pseudogene	7	97576299	97577310
ENSG00000185189	NRBP2	0.00127	5	3059	protein_coding	nuclear receptor binding protein 2	8	144915764	144924200
ENSG00000139211	AMIGO2	0.00128	4	1737	protein_coding	adhesion molecule with Ig-like domain 2	12	47469490	47473734
ENSG00000131080	EDA2R	0.00138	4	1774	protein_coding	ectodysplasin A2 receptor	X	65815479	65859108
ENSG00000269482		0.00146	3	798				NA	NA
ENSG00000186056	MATN1-AS1	0.00151	5	3179	antisense	MATN1 antisense RNA 1	1	31191351	31199674
ENSG00000114859	CLCN2	0.00156	4	1833	protein_coding	chloride channel, voltage-sensitive 2	3	184063973	184079439
ENSG00000101104	PABPC1L	0.00158	4	1841	protein_coding	poly(A) binding protein, cytoplasmic 1-like	20	43538703	43587676
ENSG00000164845		0.00167	4	1868	transcribed_unprocessed_pseudogene	family with sequence similarity 86, member F, pseudogene	12	8385108	8395544
ENSG00000243155		0.00173	3	846				NA	NA
ENSG00000245937		0.00174	4	1889				NA	NA
ENSG00000135114	OASL	0.00184	3	864	protein_coding	2'-5'-oligoadenylate synthetase-like	12	121458095	121477045
ENSG00000170049	KCNAB3	0.00185	4	1921	protein_coding	potassium voltage-gated channel, shaker-related subfamily, beta member 3	17	7825177	7833121
ENSG00000188818	ZDHHC11	0.00195	4	1947	protein_coding	zinc finger, DHHC-type containing 11	5	710471	851101
ENSG00000171962	LRRC48	0.0022	4	2014	protein_coding	leucine rich repeat containing 48	17	17876127	17920203
ENSG00000121068	TBX2	0.00236	4	2053	protein_coding	T-box 2	17	59477257	59486827
ENSG00000106133	NSUN5P1	0.0024	4	2061	transcribed_unprocessed_pseudogene	NOP2/Sun domain family, member 5 pseudogene 2	7	72418120	72425329
ENSG00000139880	CDH24	0.0024	4	2063	protein_coding	cadherin 24, type 2	14	23516271	23526747
ENSG00000260317		0.00257	3	972				NA	NA
ENSG00000005884	ITGA3	0.00265	4	2118	protein_coding	integrin, alpha 3 (antigen CD49C, alpha 3 subunit of VLA-3 receptor)	17	48133332	48167845
ENSG00000180383	DEFB124	0.00267	3	985	protein_coding	defensin, beta 124	20	30053309	30064560
ENSG00000196696	PDXDC2P	0.00267	4	2123	processed_transcript	pyridoxal-dependent decarboxylase domain containing 2, pseudogene	16	70010200	70099851
ENSG00000169231	THBS3	0.00269	4	2127	protein_coding	thrombospondin 3	1	155165379	155178842
ENSG00000262580		0.00276	4	2142				NA	NA
ENSG00000150967	ABCB9	0.00277	3	998	protein_coding	ATP-binding cassette, sub-family B (MDR/TAP), member 9	12	123405498	123466196
ENSG00000254398		0.00291	3	1016				NA	NA
ENSG00000138755	CXCL9	0.00319	3	1049	protein_coding	chemokine (C-X-C motif) ligand 9	4	76922428	76928641
ENSG00000223477	LINC00842	0.00321	3	1052		long intergenic non-protein coding RNA 842	10	47011753	47174018
ENSG00000080947	CROCCP3	0.00322	4	2235	transcribed_unprocessed_pseudogene	ciliary rootlet coiled-coil, rootletin pseudogene 3	1	16793931	16825752
ENSG00000223705	NSUN5P1	0.00332	4	2254	transcribed_unprocessed_pseudogene	NOP2/Sun domain family, member 5 pseudogene 1	7	75039605	75046066
ENSG00000272849		0.0035	4	2287				NA	NA
ENSG00000128482	RNF112	0.00377	4	2335	protein_coding	ring finger protein 112	17	19314438	19320589
ENSG00000260279		0.00381	3	1118				NA	NA
ENSG00000114770	ABCC5	0.00383	4	2345	protein_coding	ATP-binding cassette, sub-family C (CFTR/MRP), member 5	3	183637722	183735803
ENSG00000267594		0.00387	4	2352	unprocessed_pseudogene	cytochrome P450, family 4, subfamily F, polypeptide 24, pseudogene	19	15871051	15890719
ENSG00000268069		0.00387	3	1124	antisense	Uncharacterized protein	12	48178706	48179787
ENSG00000189157	FAM47E	0.00394	4	2363	protein_coding	family with sequence similarity 47, member E	4	77135193	77204933
ENSG00000169169	CPT1C	0.00402	4	2376	protein_coding	carnitine palmitoyltransferase 1C	19	50194155	50216988
ENSG00000197927	C2orf27A	0.00402	3	1139	protein_coding	chromosome 2 open reading frame 27A	2	132479948	132524973
ENSG00000120889	TNFRSF10B	0.00408	4	2386	protein_coding	tumor necrosis factor receptor superfamily, member 10b	8	22877646	22926692
ENSG00000168779	SHOX2	0.00417	4	2401	protein_coding	short stature homeobox 2	3	157814948	157824292
ENSG00000110324	IL10RA	0.00439	4	2436	protein_coding	interleukin 10 receptor, alpha	11	117857063	117872196
ENSG00000160691	SHC1	0.00439	4	2436	protein_coding	SHC (Src homology 2 domain containing) transforming protein 1	1	154934774	154946871
ENSG00000273055		0.00441	3	1177				NA	NA
ENSG00000233251		0.00446	3	1182				NA	NA
ENSG00000211644		0.00448	3	1184	IG_V_gene	immunoglobulin lambda variable 1-51	22	22676828	22677336
ENSG00000244056		0.00452	3	1188	misc_RNA	RNA, 7SL, cytoplasmic 417, pseudogene	15	84948770	84949050
ENSG00000273100		0.00454	3	1190				NA	NA
ENSG00000143630	HCN3	0.0046	4	2467	protein_coding	hyperpolarization activated cyclic nucleotide-gated potassium channel 3	1	155247374	155259639
ENSG00000179593	ALOX15B	0.00465	3	1200	protein_coding	arachidonate 15-lipoxygenase, type B	17	7942335	7952452
ENSG00000099365	STX1B	0.0047	4	2482	protein_coding	syntaxin 1B	16	31000577	31021949
ENSG00000211896	LOC101930374	0.0048	3	1214	IG_C_gene	immunoglobulin heavy constant gamma 1 (G1m marker)	14	106202680	106209408
ENSG00000131061	ZNF341	0.00483	3	1216	protein_coding	zinc finger protein 341	20	32319463	32380075
ENSG00000263345		0.00485	4	2505				NA	NA
ENSG00000127415	IDUA	0.00493	4	2516	protein_coding	iduronidase, alpha-L-	4	980785	998316
ENSG00000144134	RABL2A	0.00511	4	2541	protein_coding	RAB, member of RAS oncogene family-like 2A	2	114384806	114400973
ENSG00000242282		0.00512	3	1242				NA	NA
ENSG00000226482	ADIPOQ-AS1	0.00522	3	1251	antisense	ADIPOQ antisense RNA 1	3	186569675	186573912
ENSG00000259015		0.00529	3	1257				NA	NA
ENSG00000124222	STX16	0.0055	4	2594	protein_coding	syntaxin 16	20	57226328	57254582
ENSG00000226210		0.00551	4	2595				NA	NA
ENSG00000113108	APBB3	0.00588	4	2643	protein_coding	amyloid beta (A4) precursor protein-binding, family B, member 3	5	139937853	139973337
ENSG00000160172	FAM86C2P	0.00597	2	400	transcribed_unprocessed_pseudogene	family with sequence similarity 86, member C2, pseudogene	11	67559119	67572807
ENSG00000141013	GAS8	0.00607	4	2667	protein_coding	growth arrest-specific 8	16	90086037	90111383
ENSG00000102878	HSF4	0.00612	4	2673	protein_coding	heat shock transcription factor 4	16	67197288	67203848
ENSG00000169228	RAB24	0.00621	4	2684	protein_coding	RAB24, member RAS oncogene family	5	176728199	176730745
ENSG00000125878	TCF15	0.00622	3	1332	protein_coding	transcription factor 15 (basic helix-loop-helix)	20	584441	591042
ENSG00000172613	RAD9A	0.00625	4	2689	protein_coding	RAD9 homolog A (S. pombe)	11	67159176	67165881
ENSG00000197261	C6orf141	0.00637	3	1344	protein_coding	chromosome 6 open reading frame 141	6	49518113	49529620
ENSG00000188185	LINC00265	0.00657	4	2727	lincRNA	long intergenic non-protein coding RNA 265	7	39773231	39832691
ENSG00000272622		0.00664	3	1364				NA	NA
ENSG00000088340		0.00672	3	1370	unitary_pseudogene	fer-1-like 4 (C. elegans), pseudogene	20	34146507	34195484
ENSG00000251485		0.00672	3	1370				NA	NA
ENSG00000174483	BBS1	0.00679	4	2752	protein_coding	Bardet-Biedl syndrome 1	11	66278077	66301098
ENSG00000140181	LOC101930157	0.0068	4	2753		hect domain and RLD 2 pseudogene 2	15	23282281	23378228
ENSG00000213777		0.0068	2	428				NA	NA
ENSG00000181045	SLC26A11	0.00701	4	2777	protein_coding	solute carrier family 26 (anion exchanger), member 11	17	78193498	78227299
ENSG00000100429	HDAC10	0.00711	4	2788	protein_coding	histone deacetylase 10	22	50683612	50689834
ENSG00000128510	CPA4	0.00729	3	1411	protein_coding	carboxypeptidase A4	7	129932974	129964020
ENSG00000115657	ABCB6	0.00731	3	1412	protein_coding	ATP-binding cassette, sub-family B (MDR/TAP), member 6	2	220074490	220083712
ENSG00000259287		0.00736	2	446				NA	NA
ENSG00000234062		0.00738	3	1417				NA	NA
ENSG00000197604		0.00739	3	1418		Uncharacterized protein	10	72194585	72196314
ENSG00000120217	CD274	0.00739	3	1418	protein_coding	CD274 molecule	9	5450503	5470566
ENSG00000248408		0.00755	2	452				NA	NA
ENSG00000261616		0.00762	3	1434				NA	NA
ENSG00000062716	VMP1	0.00765	3	1436	protein_coding	vacuole membrane protein 1	17	57784553	57919616
ENSG00000099251	HSD17B7P2	0.00773	3	1441	transcribed_unprocessed_pseudogene	hydroxysteroid (17-beta) dehydrogenase 7 pseudogene 2	10	38645305	38667433
ENSG00000196208	GREB1	0.00774	3	1442	protein_coding	growth regulation by estrogen in breast cancer 1	2	11674242	11782914
ENSG00000241057		0.00774	3	1442				NA	NA
ENSG00000185386	MAPK11	0.00777	4	2859	protein_coding	mitogen-activated protein kinase 11	22	50702142	50709196
ENSG00000261656		0.00777	3	1444				NA	NA
ENSG00000124224		0.00779	3	1445	transcribed_unprocessed_pseudogene	protein phosphatase 4, regulatory subunit 1-like	20	56806188	56884495
ENSG00000156345	CDK20	0.00792	4	2875	protein_coding	cyclin-dependent kinase 20	9	90581356	90589668
ENSG00000163040	CCDC74A	0.00792	3	1454	protein_coding	coiled-coil domain containing 74A	2	132285248	132291239
ENSG00000231064		0.00798	4	2881				NA	NA
ENSG00000187372	PCDHB13	0.00815	3	1469	protein_coding	protocadherin beta 13	5	140593509	140596993
ENSG00000150165	ANXA8	0.00822	3	1474		annexin A8-like 1	10	47157983	47174093
ENSG00000229108		0.00868	3	1503				NA	NA
ENSG00000235999		0.00869	3	1504				NA	NA
ENSG00000157353	FUK	0.00881	4	2964	protein_coding	fucokinase	16	70488324	70514177
ENSG00000256383		0.0089	3	1517				NA	NA
ENSG00000186807	ANXA8L2	0.00895	3	1520		annexin A8-like 2	10	47746936	47763041
ENSG00000235878	LOC101060037	0.00904	3	1526		Protein LOC101060037	21	47612391	47613673
ENSG00000239779	WBP1	0.00925	4	3005	protein_coding	WW domain binding protein 1	2	74685456	74688018
ENSG00000255050		0.00929	3	1541				NA	NA
ENSG00000262686		0.00931	4	3011				NA	NA
ENSG00000167535	CACNB3	0.00932	4	3012	protein_coding	calcium channel, voltage-dependent, beta 3 subunit	12	49207577	49222724
ENSG00000140379	BCL2A1	0.00939	3	1547	protein_coding	BCL2-related protein A1	15	80253231	80263788
ENSG00000196867	ZFP28	0.00941	3	1548	protein_coding	ZFP28 zinc finger protein	19	57050317	57068169
ENSG00000123870		0.00959	3	1559	transcribed_unprocessed_pseudogene	zinc finger protein 137, pseudogene	19	53091758	53100660
ENSG00000160766	GBAP1	0.01	3	1585	transcribed_unprocessed_pseudogene	glucosidase, beta, acid pseudogene 1	1	155183616	155197214
ENSG00000247982	LINC00926	0.0101	3	1588	lincRNA	long intergenic non-protein coding RNA 926	15	57592563	57599959
ENSG00000129277	CCL4	0.0102	3	1594		chemokine (C-C motif) ligand 4	17	34430983	34433014
ENSG00000237125	HAND2-AS1	0.0102	3	1595	antisense	HAND2 antisense RNA 1 (head to head)	4	174448421	174512475
ENSG00000228630	HOTAIR	0.0103	3	1601	antisense	HOX transcript antisense RNA	12	54356092	54368740
ENSG00000108641	B9D1	0.0104	3	1606	protein_coding	B9 protein domain 1	17	19240867	19281495
ENSG00000128284	APOL3	0.0104	4	3110	protein_coding	apolipoprotein L, 3	22	36536372	36562225
ENSG00000122678	POLM	0.0105	4	3114	protein_coding	polymerase (DNA directed), mu	7	44111846	44122139
ENSG00000242802	AP5Z1	0.0106	4	3124	protein_coding	adaptor-related protein complex 5, zeta 1 subunit	7	4815253	4833943
ENSG00000005844	ITGAL	0.0107	4	3132	protein_coding	integrin, alpha L (antigen CD11A (p180), lymphocyte function-associated antigen 1; alpha polypeptide)	16	30483979	30534506
ENSG00000262528		0.0107	3	1622				NA	NA
ENSG00000255182		0.0107	3	1625				NA	NA
ENSG00000221866	PLXNA4	0.0108	3	1626	protein_coding	plexin A4	7	131808091	132333447
ENSG00000075643	MOCOS	0.0109	3	1635	protein_coding	molybdenum cofactor sulfurase	18	33767482	33852120
ENSG00000141519	CCDC40	0.011	3	1637	protein_coding	coiled-coil domain containing 40	17	78010435	78074412
ENSG00000157734	SNX22	0.011	3	1638	protein_coding	sorting nexin 22	15	64443914	64449680
ENSG00000272143	FGF14-AS2	0.0111	3	1643	lincRNA	FGF14 antisense RNA 2	13	103046980	103048053
ENSG00000169860	P2RY1	0.0111	3	1644	protein_coding	purinergic receptor P2Y, G-protein coupled, 1	3	152552736	152555841
ENSG00000111325	OGFOD2	0.0112	4	3172	protein_coding	2-oxoglutarate and iron-dependent oxygenase domain containing 2	12	123459127	123464590
ENSG00000088320	REM1	0.0113	3	1654	protein_coding	RAS (RAD and GEM)-like GTP-binding 1	20	30063096	30072708
ENSG00000196963	PCDHB16	0.0114	3	1660		protocadherin beta 16	5	140560980	140565793
ENSG00000110057	UNC93B1	0.0114	3	1663	protein_coding	unc-93 homolog B1 (C. elegans)	11	67758575	67772452
ENSG00000100083	GGA1	0.0114	4	3195	protein_coding	golgi-associated, gamma adaptin ear containing, ARF binding protein 1	22	38004481	38029571
ENSG00000179832	LOC377711	0.0116	3	1672	protein_coding	maestro heat-like repeat family member 1	8	145202919	145316843
ENSG00000068097	HEATR6	0.0116	3	1673	protein_coding	HEAT repeat containing 6	17	58120555	58156292
ENSG00000151702	FLI1	0.0117	4	3213	protein_coding	Fli-1 proto-oncogene, ETS transcription factor	11	128556430	128683162
ENSG00000230965		0.0119	3	1687	processed_pseudogene	sorting nexin 18 pseudogene 13	21	15278281	15278809
ENSG00000140105	WARS	0.0121	3	1696	protein_coding	tryptophanyl-tRNA synthetase	14	100800125	100843142
ENSG00000184402	SS18L1	0.0121	4	3246	protein_coding	synovial sarcoma translocation gene on chromosome 18-like 1	20	60718822	60757540
ENSG00000206417		0.0121	3	1699	antisense	H1FX antisense RNA 1	3	129034235	129045068
ENSG00000166387	PPFIBP2	0.0121	3	1700	protein_coding	PTPRF interacting protein, binding protein 2 (liprin beta 2)	11	7534529	7678358
ENSG00000241528		0.0122	3	1703				NA	NA
ENSG00000115935	WIPF1	0.0122	4	3255	protein_coding	WAS/WASL interacting protein family, member 1	2	175424300	175547644
ENSG00000187764	SEMA4D	0.0124	4	3272	protein_coding	sema domain, immunoglobulin domain (Ig), transmembrane domain (TM) and short cytoplasmic domain, (semaphorin) 4D	9	91975702	92113045
ENSG00000158106	RHPN1	0.0125	3	1721	protein_coding	rhophilin, Rho GTPase binding protein 1	8	144451057	144466390
ENSG00000205560	CPT1B	0.0126	3	1724	protein_coding	carnitine palmitoyltransferase 1B (muscle)	22	51007290	51017899
ENSG00000115648	MLPH	0.0127	3	1731	protein_coding	melanophilin	2	238394071	238463961
ENSG00000259884		0.013	3	1743				NA	NA
ENSG00000099999	RNF215	0.0134	4	3343	protein_coding	ring finger protein 215	22	30773835	30817760
ENSG00000160323	ADAMTS13	0.0137	4	3365	protein_coding	ADAM metallopeptidase with thrombospondin type 1 motif, 13	9	136279478	136324508
ENSG00000223749	MIR503HG	0.0137	3	1778	lincRNA	MIR503 host gene (non-protein coding)	X	133677367	133680741
ENSG00000196689	TRPV1	0.0138	5	5297	protein_coding	transient receptor potential cation channel, subfamily V, member 1	17	3468738	3500392
ENSG00000157368	IL34	0.0138	3	1785	protein_coding	interleukin 34	16	70613798	70694585
ENSG00000196793	ZNF239	0.0142	3	1801	protein_coding	zinc finger protein 239	10	44051792	44070066
ENSG00000224713		0.0142	3	1802				NA	NA
ENSG00000237541	HLA-DQA2	0.0142	3	1803	protein_coding	major histocompatibility complex, class II, DQ alpha 2	6	32709119	32714992
ENSG00000143867	OSR1	0.0144	3	1810	protein_coding	odd-skipped related transciption factor 1	2	19551246	19558414
ENSG00000059122	FLYWCH1	0.0144	4	3418	protein_coding	FLYWCH-type zinc finger 1	16	2961938	3001209
ENSG00000137857	DUOX1	0.0147	3	1827	protein_coding	dual oxidase 1	15	45422131	45457774
ENSG00000204381	LAYN	0.0148	3	1828	protein_coding	layilin	11	111411005	111432264
ENSG00000115828	QPCT	0.0148	3	1829	protein_coding	glutaminyl-peptide cyclotransferase	2	37571717	37600465
ENSG00000119943	PYROXD2	0.0148	3	1832	protein_coding	pyridine nucleotide-disulphide oxidoreductase domain 2	10	100143322	100174941
ENSG00000174137	FAM53A	0.0152	3	1848	protein_coding	family with sequence similarity 53, member A	4	1619642	1686029
ENSG00000162004	CCDC78	0.0153	3	1854	protein_coding	coiled-coil domain containing 78	16	772582	776954
ENSG00000249626		0.0156	3	1865				NA	NA
ENSG00000132016	C19orf57	0.0156	2	662	protein_coding	chromosome 19 open reading frame 57	19	13993161	14017265
ENSG00000267280		0.0157	3	1870				NA	NA
ENSG00000172345	STARD5	0.0158	3	1874	protein_coding	StAR-related lipid transfer (START) domain containing 5	15	81601394	81616524
ENSG00000222009	BTBD19	0.0158	3	1875	protein_coding	BTB (POZ) domain containing 19	1	45274154	45281257
ENSG00000114013	CD86	0.0159	3	1879	protein_coding	CD86 molecule	3	121774213	121839983
ENSG00000243452	NBPF15	0.016	3	1884		neuroblastoma breakpoint family, member 15	1	148555979	148596267
ENSG00000133466	C1QTNF6	0.0161	3	1888	protein_coding	C1q and tumor necrosis factor related protein 6	22	37576207	37595425
ENSG00000065809	FAM107B	0.0161	3	1889	protein_coding	family with sequence similarity 107, member B	10	14560556	14816896
ENSG00000112149	CD83	0.0162	3	1892	protein_coding	CD83 molecule	6	14117872	14137149
ENSG00000003400	CASP10	0.0164	4	3551	protein_coding	caspase 10, apoptosis-related cysteine peptidase	2	202047604	202094129
ENSG00000230795		0.0169	3	1922	unprocessed_pseudogene	major histocompatibility complex, class I, K (pseudogene)	6	29894236	29897009
ENSG00000232629	HLA-DQB2	0.0171	3	1931	protein_coding	major histocompatibility complex, class II, DQ beta 2	6	32723875	32731311
ENSG00000196155	PLEKHG4	0.0171	3	1932	protein_coding	pleckstrin homology domain containing, family G (with RhoGef domain) member 4	16	67311413	67323402
ENSG00000267340		0.0173	3	1938				NA	NA
ENSG00000215513	PI4KAP1	0.0173	3	1939		phosphatidylinositol 4-kinase, catalytic, alpha pseudogene 1	22	20383524	20427835
ENSG00000130475	FCHO1	0.0173	3	1940	protein_coding	FCH domain only 1	19	17858527	17899377
ENSG00000237886		0.0175	3	1947				NA	NA
ENSG00000198502	HLA-DRB5	0.0175	3	1948	protein_coding	major histocompatibility complex, class II, DR beta 5	6	32485120	32498064
ENSG00000124225	PMEPA1	0.0176	3	1954	protein_coding	prostate transmembrane protein, androgen induced 1	20	56223448	56286592
ENSG00000213906	LTB4R2	0.0176	3	1954	protein_coding	leukotriene B4 receptor 2	14	24774940	24781259
ENSG00000232637		0.0177	3	1955				NA	NA
ENSG00000146242	TPBG	0.0177	3	1957	protein_coding	trophoblast glycoprotein	6	83072923	83080545
ENSG00000264577		0.0178	3	1960				NA	NA
ENSG00000160326	SLC2A6	0.0179	3	1963	protein_coding	solute carrier family 2 (facilitated glucose transporter), member 6	9	136336217	136344259
ENSG00000272593		0.0179	3	1964				NA	NA
ENSG00000196189	SEMA4A	0.018	3	1969	protein_coding	sema domain, immunoglobulin domain (Ig), transmembrane domain (TM) and short cytoplasmic domain, (semaphorin) 4A	1	156117157	156147543
ENSG00000205047		0.018	3	1970		HCG1980662; Uncharacterized protein	16	87731749	87739290
ENSG00000229391	HLA-DRB6	0.0181	3	1971	transcribed_unprocessed_pseudogene	major histocompatibility complex, class II, DR beta 6 (pseudogene)	6	32520490	32527799
ENSG00000256690		0.0181	3	1974				NA	NA
ENSG00000246982		0.0182	3	1978				NA	NA
ENSG00000224298		0.0183	3	1981				NA	NA
ENSG00000078269	SYNJ2	0.0185	3	1989	protein_coding	synaptojanin 2	6	158402888	158520208
ENSG00000169508	GPR183	0.0187	3	1997	protein_coding	G protein-coupled receptor 183	13	99946784	99959659
ENSG00000111788		0.0188	3	1999				NA	NA
ENSG00000236537		0.0188	3	2000				NA	NA
ENSG00000260425		0.0189	3	2006				NA	NA
ENSG00000147443	DOK2	0.019	3	2009	protein_coding	docking protein 2, 56kDa	8	21766384	21771371
ENSG00000108465	CDK5RAP3	0.019	3	2010	protein_coding	CDK5 regulatory subunit associated protein 3	17	46045176	46059140
ENSG00000062370	ZNF112	0.0191	3	2013	protein_coding	zinc finger protein 112	19	44830708	44871377
ENSG00000187838	PLSCR3	0.0192	3	2015	protein_coding	TMEM256-PLSCR3 readthrough (NMD candidate)	17	7293046	7307416
ENSG00000186301	LOC101930052	0.0193	3	2020	unprocessed_pseudogene	macrophage stimulating 1 (hepatocyte growth factor-like) pseudogene 2	1	16972069	16976914
ENSG00000179979	CRIPAK	0.0193	3	2020	protein_coding	cysteine-rich PAK1 inhibitor	4	1385340	1389780
ENSG00000026751	SLAMF7	0.0194	3	2024	protein_coding	SLAM family member 7	1	160709037	160724611
ENSG00000129450	SIGLEC9	0.0194	3	2025	protein_coding	sialic acid binding Ig-like lectin 9	19	51628165	51639908
ENSG00000151651	ADAM8	0.0194	3	2026	protein_coding	ADAM metallopeptidase domain 8	10	135075907	135090372
ENSG00000161929	SCIMP	0.0195	3	2027	protein_coding	SLP adaptor and CSK interacting membrane protein	17	5112256	5138155
ENSG00000139974	SLC38A6	0.0195	3	2027	protein_coding	solute carrier family 38, member 6	14	61447832	61550451
ENSG00000223350		0.0195	2	744	IG_V_gene	immunoglobulin lambda variable 9-49	22	22697539	22698084
ENSG00000049089	COL9A2	0.0195	2	745	protein_coding	collagen, type IX, alpha 2	1	40766159	40783488
ENSG00000260418		0.0197	3	2035				NA	NA
ENSG00000120693	SMAD9	0.0197	3	2035	protein_coding	SMAD family member 9	13	37418968	37494902
ENSG00000232352	SEMA3B-AS1	0.0197	3	2036	antisense	SEMA3B antisense RNA 1 (head to head)	3	50304073	50304803
ENSG00000136514	RTP4	0.0198	3	2041	protein_coding	receptor (chemosensory) transporter protein 4	3	187086120	187089864
ENSG00000154589	LY96	0.0198	3	2042	protein_coding	lymphocyte antigen 96	8	74903587	74941322
ENSG00000006075	CCL3	0.0199	3	2045		chemokine (C-C motif) ligand 3	17	34415602	34417515
ENSG00000197599	CCDC154	0.0199	2	753	protein_coding	coiled-coil domain containing 154	16	1484384	1494557
ENSG00000225131		0.02	3	2049	processed_pseudogene	proteasome activator subunit 2 pseudogene 2	13	49345264	49345965
ENSG00000133612	AGAP3	0.0201	4	3770	protein_coding	ArfGAP with GTPase domain, ankyrin repeat and PH domain 3	7	150782918	150841523
ENSG00000184307	ZDHHC23	0.0201	3	2053	protein_coding	zinc finger, DHHC-type containing 23	3	113666748	113684248
ENSG00000165194	PCDH19	0.0203	3	2059	protein_coding	protocadherin 19	X	99546642	99665271
ENSG00000197935	ZNF311	0.0204	2	763	protein_coding	zinc finger protein 311	6	28962562	28973093
ENSG00000229152		0.0205	3	2069	sense_intronic	ANKRD10 intronic transcript 1 (non-protein coding)	13	111547406	111551519
ENSG00000184574	LPAR5	0.0207	3	2075	protein_coding	lysophosphatidic acid receptor 5	12	6728001	6745613
ENSG00000136161	RCBTB2	0.0207	3	2076	protein_coding	regulator of chromosome condensation (RCC1) and BTB (POZ) domain containing protein 2	13	49063095	49107369
ENSG00000197948	FCHSD1	0.0208	3	2077	protein_coding	FCH and double SH3 domains 1	5	141018869	141030986
ENSG00000247774	PCED1B-AS1	0.021	3	2086	processed_transcript	PCED1B antisense RNA 1	12	47599681	47610239
ENSG00000270605		0.021	3	2087				NA	NA
ENSG00000115042	FAHD2A	0.0211	3	2090	protein_coding	fumarylacetoacetate hydrolase domain containing 2A	2	96068469	96082364
ENSG00000198753	PLXNB3	0.0212	3	2092	protein_coding	plexin B3	X	153029651	153044801
ENSG00000204852	TCTN1	0.0212	3	2093	protein_coding	tectonic family member 1	12	111051832	111087235
ENSG00000230124		0.0212	3	2094				NA	NA
ENSG00000130303	BST2	0.0212	3	2094	protein_coding	bone marrow stromal cell antigen 2	19	17513748	17516457
ENSG00000105875	WDR91	0.0212	3	2095	protein_coding	WD repeat domain 91	7	134868590	134896316
ENSG00000203849		0.0213	6	8221				NA	NA
ENSG00000204839	MROH6	0.0213	3	2099	protein_coding	maestro heat-like repeat family member 6	8	144648357	144655141
ENSG00000256576		0.0214	2	781				NA	NA
ENSG00000078124	ACER3	0.0214	3	2100	protein_coding	alkaline ceramidase 3	11	76571911	76737841
ENSG00000115415	STAT1	0.0214	3	2100	protein_coding	signal transducer and activator of transcription 1, 91kDa	2	191829084	191885686
ENSG00000185880	TRIM69	0.0214	3	2101	protein_coding	tripartite motif containing 69	15	45021186	45060027
ENSG00000137166	FOXP4	0.0214	3	2103	protein_coding	forkhead box P4	6	41514164	41570122
ENSG00000127511	SIN3B	0.0216	4	3848	protein_coding	SIN3 transcription regulator family member B	19	16940211	16991164
ENSG00000241014		0.0217	3	2111				NA	NA
ENSG00000185477	GPRIN3	0.0217	3	2112	protein_coding	GPRIN family member 3	4	90157537	90229161
ENSG00000108239	TBC1D12	0.0219	3	2119	protein_coding	TBC1 domain family, member 12	10	96162261	96295687
ENSG00000108654	DDX5	0.0219	3	2119	protein_coding	DEAD (Asp-Glu-Ala-Asp) box helicase 5	17	62495734	62504317
ENSG00000230487	PSMG3-AS1	0.0222	3	2130	lincRNA	PSMG3 antisense RNA 1 (head to head)	7	1609709	1629262
ENSG00000145632	PLK2	0.0222	3	2130	protein_coding	polo-like kinase 2	5	57749809	57756087
ENSG00000158764	ITLN2	0.0223	2	799	protein_coding	intelectin 2	1	160914815	160924589
ENSG00000260121		0.0223	3	2134				NA	NA
ENSG00000111335	OAS2	0.0223	3	2135	protein_coding	2'-5'-oligoadenylate synthetase 2, 69/71kDa	12	113416200	113449528
ENSG00000215908	CROCCP2	0.0223	3	2136	lincRNA	ciliary rootlet coiled-coil, rootletin pseudogene 2	1	16944751	16971178
ENSG00000163735	CXCL5	0.0225	2	803	protein_coding	chemokine (C-X-C motif) ligand 5	4	74861359	74864496
ENSG00000120963	ZNF706	0.0227	3	2147	protein_coding	zinc finger protein 706	8	102190106	102218421
ENSG00000196735	HLA-DQA1	0.0227	3	2147	protein_coding	major histocompatibility complex, class II, DQ alpha 1	6	32595956	32614839
ENSG00000128335	APOL2	0.0227	3	2148	protein_coding	apolipoprotein L, 2	22	36622256	36636000
ENSG00000115295	CLIP4	0.0227	3	2148	protein_coding	CAP-GLY domain containing linker protein family, member 4	2	29320571	29412509
ENSG00000224251		0.0227	3	2150				NA	NA
ENSG00000204252	HLA-DOA	0.0228	3	2151	protein_coding	major histocompatibility complex, class II, DO alpha	6	32971955	32977389
ENSG00000145014	TMEM44	0.0228	3	2151	protein_coding	transmembrane protein 44	3	194308402	194354418
ENSG00000128203	ASPHD2	0.0229	3	2155	protein_coding	aspartate beta-hydroxylase domain containing 2	22	26825239	26840981
ENSG00000152464	RPP38	0.0229	3	2156	protein_coding	ribonuclease P/MRP 38kDa subunit	10	15139179	15181817
ENSG00000185986		0.0229	3	2157	transcribed_unprocessed_pseudogene	succinate dehydrogenase complex, subunit A, flavoprotein pseudogene 3	5	1568637	1594735
ENSG00000140443	IGF1R	0.023	3	2161	protein_coding	insulin-like growth factor 1 receptor	15	99192200	99507759
ENSG00000006025	OSBPL7	0.0232	3	2165	protein_coding	oxysterol binding protein-like 7	17	45884738	45899200
ENSG00000178562	CD28	0.0233	3	2169	protein_coding	CD28 molecule	2	204571198	204603635
ENSG00000232533		0.0233	3	2171				NA	NA
ENSG00000187961	KLHL17	0.0235	3	2176	protein_coding	kelch-like family member 17	1	895967	901095
ENSG00000224321		0.0235	2	823				NA	NA
ENSG00000103642	LACTB	0.0236	3	2180	protein_coding	lactamase, beta	15	63413999	63434260
ENSG00000158483	FAM86C1	0.0236	2	824	protein_coding	family with sequence similarity 86, member C1	11	71498556	71512282
ENSG00000257086		0.0236	3	2182				NA	NA
ENSG00000169016	E2F6	0.0236	3	2182	protein_coding	E2F transcription factor 6	2	11584501	11606297
ENSG00000182487	NCF1B	0.0237	3	2183	transcribed_unprocessed_pseudogene	neutrophil cytosolic factor 1B pseudogene	7	72634611	72649979
ENSG00000237181		0.0237	3	2184				NA	NA
ENSG00000168758	SEMA4C	0.0238	3	2187	protein_coding	sema domain, immunoglobulin domain (Ig), transmembrane domain (TM) and short cytoplasmic domain, (semaphorin) 4C	2	97525453	97536494
ENSG00000223855		0.0238	3	2188				NA	NA
ENSG00000142046	TMEM91	0.0239	3	2191	protein_coding	transmembrane protein 91	19	41856816	41889988
ENSG00000265666		0.0239	3	2191				NA	NA
ENSG00000242574	HLA-DMB	0.0239	3	2193	protein_coding	major histocompatibility complex, class II, DM beta	6	32902406	32908847
ENSG00000110446	SLC15A3	0.024	3	2194	protein_coding	solute carrier family 15 (oligopeptide transporter), member 3	11	60704556	60720002
ENSG00000188130	MAPK12	0.024	3	2196	protein_coding	mitogen-activated protein kinase 12	22	50683879	50700254
ENSG00000134222	PSRC1	0.0241	3	2199	protein_coding	proline/serine-rich coiled-coil 1	1	109822178	109825808
ENSG00000204161	C10orf128	0.0242	3	2201	protein_coding	chromosome 10 open reading frame 128	10	50362773	50396630
ENSG00000163354	DCST2	0.0242	3	2201	protein_coding	DC-STAMP domain containing 2	1	154990996	155006257
ENSG00000161640	SIGLEC11	0.0242	2	836	protein_coding	sialic acid binding Ig-like lectin 11	19	50452242	50464429
ENSG00000211764		0.0245	2	841	TR_J_gene	T cell receptor beta joining 2-1	7	142494049	142494098
ENSG00000099331	MYO9B	0.0246	3	2216	protein_coding	myosin IXB	19	17186591	17325346
ENSG00000258839	MC1R	0.0246	3	2217	protein_coding	melanocortin 1 receptor (alpha melanocyte stimulating hormone receptor)	16	89978527	89987385
ENSG00000265678		0.0247	3	2218				NA	NA
ENSG00000196118	C16orf93	0.0247	3	2220	protein_coding	chromosome 16 open reading frame 93	16	30768744	30774031
ENSG00000216490	IFI30	0.0248	3	2221	protein_coding	interferon, gamma-inducible protein 30	19	18283972	18288927
ENSG00000137462	TLR2	0.0248	3	2224	protein_coding	toll-like receptor 2	4	154622652	154626851
ENSG00000167702	KIFC2	0.0249	3	2227	protein_coding	kinesin family member C2	8	145691426	145699585
ENSG00000135905	DOCK10	0.0252	4	4031	protein_coding	dedicator of cytokinesis 10	2	225629807	225907162
ENSG00000256650		0.0252	2	853	sense_intronic	RERG intronic transcript 1 (non-protein coding)	12	15265297	15267632
ENSG00000206913		0.0252	2	853	snoRNA	Small nucleolar RNA SNORA7	11	73963459	73963597
ENSG00000122224	LY9	0.0252	3	2237	protein_coding	lymphocyte antigen 9	1	160765864	160798051
ENSG00000108846	ABCC3	0.0253	3	2238	protein_coding	ATP-binding cassette, sub-family C (CFTR/MRP), member 3	17	48712138	48769613
ENSG00000112799	LY86	0.0253	3	2238	protein_coding	lymphocyte antigen 86	6	6588341	6655216
ENSG00000161642	ZNF385A	0.0253	3	2239	protein_coding	zinc finger protein 385A	12	54762917	54785082
ENSG00000196126	HLA-DRB1	0.0253	3	2239	protein_coding	major histocompatibility complex, class II, DR beta 1	6	32546546	32557625
ENSG00000196526	AFAP1	0.0253	3	2239	protein_coding	actin filament associated protein 1	4	7760441	7941653
ENSG00000204287	HLA-DRA	0.0254	3	2244	protein_coding	major histocompatibility complex, class II, DR alpha	6	32407619	32412823
ENSG00000100296	THOC5	0.0255	3	2245	protein_coding	THO complex 5	22	29901868	29951205
ENSG00000238039		0.0255	3	2246				NA	NA
ENSG00000213654	GPSM3	0.0255	3	2247	protein_coding	G-protein signaling modulator 3	6	32158543	32163300
ENSG00000126822	PLEKHG3	0.0256	3	2248	protein_coding	pleckstrin homology domain containing, family G (with RhoGef domain) member 3	14	65170820	65213610
ENSG00000117091	CD48	0.0256	3	2250	protein_coding	CD48 molecule	1	160648536	160681641
ENSG00000120280	CXorf21	0.0258	3	2255	protein_coding	chromosome X open reading frame 21	X	30576941	30595961
ENSG00000158517	NCF1	0.0258	3	2256	protein_coding	neutrophil cytosolic factor 1	7	74188309	74203659
ENSG00000100911	PSME2	0.026	3	2262	protein_coding	proteasome (prosome, macropain) activator subunit 2 (PA28 beta)	14	24612574	24616779
ENSG00000271833		0.026	2	868				NA	NA
ENSG00000169442	CD52	0.026	3	2264	protein_coding	CD52 molecule	1	26644448	26647014
ENSG00000241288		0.026	3	2264				NA	NA
ENSG00000134061	CD180	0.026	3	2264	protein_coding	CD180 molecule	5	66478103	66492627
ENSG00000226239		0.0261	4	4078				NA	NA
ENSG00000223865	HLA-DPB1	0.0262	3	2270	protein_coding	major histocompatibility complex, class II, DP beta 1	6	33043703	33054978
ENSG00000101017	CD40	0.0262	3	2271	protein_coding	CD40 molecule, TNF receptor superfamily member 5	20	44746911	44758502
ENSG00000179344	HLA-DQB1	0.0262	3	2271	protein_coding	major histocompatibility complex, class II, DQ beta 1	6	32627244	32636160
ENSG00000207554	MIR647	0.0262	3	2271	miRNA	microRNA 647	20	62573984	62574079
ENSG00000213199	ASIC3	0.0263	3	2272	protein_coding	acid-sensing (proton-gated) ion channel 3	7	150745379	150749843
ENSG00000231389	HLA-DPA1	0.0263	3	2274	protein_coding	major histocompatibility complex, class II, DP alpha 1	6	33032346	33048552
ENSG00000215790	SLC35E2	0.0263	3	2274	protein_coding	solute carrier family 35, member E2	1	1656277	1677431
ENSG00000165178	NCF1C	0.0265	3	2278	unprocessed_pseudogene	neutrophil cytosolic factor 1C pseudogene	7	74572445	74587848
ENSG00000204164	BMS1P5	0.0265	3	2278		BMS1 pseudogene 5	10	48901102	48950972
ENSG00000187609	EXD3	0.0265	3	2279	protein_coding	exonuclease 3'-5' domain containing 3	9	140201348	140317714
ENSG00000112214	FHL5	0.0265	3	2281	protein_coding	four and a half LIM domains 5	6	97010424	97064512
ENSG00000170537	TMC7	0.0266	2	878	protein_coding	transmembrane channel-like 7	16	18995256	19075264
ENSG00000124215	CDH26	0.0266	2	878	protein_coding	cadherin 26	20	58533471	58609066
ENSG00000103253	HAGHL	0.0266	3	2282	protein_coding	hydroxyacylglutathione hydrolase-like	16	776936	785525
ENSG00000265982		0.0267	3	2286				NA	NA
ENSG00000121281	ADCY7	0.0269	3	2293	protein_coding	adenylate cyclase 7	16	50280048	50352046
ENSG00000211892		0.027	2	885	IG_C_gene	immunoglobulin heavy constant gamma 4 (G4m marker)	14	106090687	106092403
ENSG00000161921	CXCL16	0.027	3	2295	protein_coding	chemokine (C-X-C motif) ligand 16	17	4636821	4643217
ENSG00000140968	IRF8	0.027	3	2296	protein_coding	interferon regulatory factor 8	16	85932409	85956215
ENSG00000179304	FAM156A	0.027	3	2296	protein_coding	family with sequence similarity 156, member B	X	52920336	52937587
ENSG00000197119	SLC25A29	0.0271	3	2300	protein_coding	solute carrier family 25 (mitochondrial carnitine/acylcarnitine carrier), member 29	14	100757448	100772884
ENSG00000126860	EVI2A	0.0271	3	2300	protein_coding	ecotropic viral integration site 2A	17	29644578	29648902
ENSG00000157992	KRTCAP3	0.0272	3	2301	protein_coding	keratinocyte associated protein 3	2	27665233	27669348
ENSG00000147535	PPAPDC1B	0.0272	3	2304	protein_coding	phosphatidic acid phosphatase type 2 domain containing 1B	8	38120648	38126761
ENSG00000257681		0.0273	2	891				NA	NA
ENSG00000266208		0.0274	3	2310	protein_coding	Uncharacterized protein	17	38516907	38520945
ENSG00000203761		0.0275	3	2312	unprocessed_pseudogene	misato family member 2, pseudogene	1	155581011	155720105
ENSG00000100342	APOL1	0.0277	3	2319	protein_coding	apolipoprotein L, 1	22	36649056	36663576
ENSG00000113119	TMCO6	0.0277	3	2319	protein_coding	transmembrane and coiled-coil domains 6	5	140019012	140024993
ENSG00000177042	TMEM80	0.0277	3	2319	protein_coding	transmembrane protein 80	11	695428	705028
ENSG00000143466	IKBKE	0.0278	3	2322		inhibitor of kappa light polypeptide gene enhancer in B-cells, kinase epsilon	1	206643791	206670223
ENSG00000140280	LYSMD2	0.0278	3	2323	protein_coding	LysM, putative peptidoglycan-binding, domain containing 2	15	52015208	52043782
ENSG00000011275	RNF216	0.0279	2	901	protein_coding	ring finger protein 216	7	5659678	5821370
ENSG00000100852	ARHGAP5	0.0279	3	2324	protein_coding	Rho GTPase activating protein 5	14	32545320	32628934
ENSG00000099957	P2RX6	0.0279	2	902	protein_coding	purinergic receptor P2X, ligand-gated ion channel, 6	22	21364097	21383119
ENSG00000129219	PLD2	0.0279	3	2326	protein_coding	phospholipase D2	17	4710391	4726729
ENSG00000185513	L3MBTL1	0.028	3	2328	protein_coding	l(3)mbt-like 1 (Drosophila)	20	42136320	42179590
ENSG00000116663	FBXO6	0.028	3	2329	protein_coding	F-box protein 6	1	11724181	11734411
ENSG00000170113	NIPA1	0.028	3	2329	protein_coding	non imprinted in Prader-Willi/Angelman syndrome 1	15	23043277	23100005
ENSG00000254910		0.0281	3	2332				NA	NA
ENSG00000185507	IRF7	0.0281	3	2332	protein_coding	interferon regulatory factor 7	11	612553	615999
ENSG00000145029	NICN1	0.0281	3	2333	protein_coding	nicolin 1	3	49460379	49466759
ENSG00000272894		0.0282	3	2334				NA	NA
ENSG00000109576	AADAT	0.0283	3	2337	protein_coding	aminoadipate aminotransferase	4	170981373	171012850
ENSG00000261888		0.0284	2	911				NA	NA
ENSG00000204257	HLA-DMA	0.0285	3	2343	protein_coding	major histocompatibility complex, class II, DM alpha	6	32916390	32936871
ENSG00000272030		0.0286	3	2346				NA	NA
ENSG00000223959	AFG3L1P	0.0286	3	2348	unitary_pseudogene	AFG3-like AAA ATPase 1, pseudogene	16	90038994	90068569
ENSG00000120314	WDR55	0.0287	3	2351	protein_coding	WD repeat domain 55	5	140044261	140053709
ENSG00000104419	NDRG1	0.0288	3	2353	protein_coding	N-myc downstream regulated 1	8	134249414	134314265
ENSG00000238000		0.0288	3	2355				NA	NA
ENSG00000236397	DDX11L2	0.0289	2	919	unprocessed_pseudogene	DEAD/H (Asp-Glu-Ala-Asp/His) box helicase 11 like 2	2	114356606	114359144
ENSG00000130592	LSP1	0.029	3	2360	protein_coding	lymphocyte-specific protein 1	11	1874200	1913497
ENSG00000204311	DFNB59	0.029	3	2361	protein_coding	deafness, autosomal recessive 59	2	179316163	179326117
ENSG00000267655		0.0291	2	922				NA	NA
ENSG00000104972	LILRB1	0.0291	3	2363	protein_coding	leukocyte immunoglobulin-like receptor, subfamily B (with TM and ITIM domains), member 1	19	55085346	55148979
ENSG00000187688	TRPV2	0.0291	3	2364	protein_coding	transient receptor potential cation channel, subfamily V, member 2	17	16318856	16340317
ENSG00000103811	CTSH	0.0292	3	2367	protein_coding	cathepsin H	15	79213400	79241916
ENSG00000114315	HES1	0.0293	3	2369	protein_coding	hes family bHLH transcription factor 1	3	193853934	193856521
ENSG00000271270	TMCC1-AS1	0.0294	2	927	antisense	TMCC1 antisense RNA 1 (head to head)	3	129612714	129637418
ENSG00000187653		0.0294	3	2373	processed_pseudogene	thymosin beta 4, X-linked pseudogene 8	4	91759652	91760263
ENSG00000239382	ALKBH6	0.0294	3	2373	protein_coding	alkB, alkylation repair homolog 6 (E. coli)	19	36500022	36505141
ENSG00000160055	TMEM234	0.0295	3	2375	protein_coding	transmembrane protein 234	1	32680073	32687972
ENSG00000248712	CCDC153	0.0295	2	930	protein_coding	coiled-coil domain containing 153	11	119060347	119067479
ENSG00000259081		0.0295	3	2377				NA	NA
ENSG00000135722	FBXL8	0.0296	3	2378	protein_coding	F-box and leucine-rich repeat protein 8	16	67193834	67198473
ENSG00000251257		0.0297	2	932				NA	NA
ENSG00000187239	FNBP1	0.0297	3	2383	protein_coding	formin binding protein 1	9	132649466	132805473
ENSG00000128191	DGCR8	0.0298	3	2385	protein_coding	DGCR8 microprocessor complex subunit	22	20067755	20099400
ENSG00000122986	HVCN1	0.0298	3	2385	protein_coding	hydrogen voltage-gated channel 1	12	111065646	111142755
ENSG00000108798	ABI3	0.0299	3	2388	protein_coding	ABI family, member 3	17	47287589	47300587
ENSG00000110031	LPXN	0.0299	3	2388	protein_coding	leupaxin	11	58294344	58345693
ENSG00000227039	ITGB2-AS1	0.0301	3	2394	antisense	ITGB2 antisense RNA 1	21	46340966	46349593
ENSG00000265511		0.0301	2	940				NA	NA
ENSG00000182173	TSEN54	0.0301	3	2395	protein_coding	TSEN54 tRNA splicing endonuclease subunit	17	73512141	73520820
ENSG00000226833		0.0302	2	941				NA	NA
ENSG00000159714	ZDHHC1	0.0302	3	2397	protein_coding	zinc finger, DHHC-type containing 1	16	67428322	67450736
ENSG00000182325	FBXL6	0.0303	3	2399	protein_coding	F-box and leucine-rich repeat protein 6	8	145579091	145583036
ENSG00000250506	CDK3	0.0304	3	2403	protein_coding	cyclin-dependent kinase 3	17	73996987	74002080
ENSG00000019582	CD74	0.0304	3	2403	protein_coding	CD74 molecule, major histocompatibility complex, class II invariant chain	5	149781200	149792492
ENSG00000104894	CD37	0.0307	3	2411	protein_coding	CD37 molecule	19	49838428	49846592
ENSG00000183401	CCDC159	0.0307	3	2411	protein_coding	coiled-coil domain containing 159	19	11455360	11465620
ENSG00000171551	ECEL1	0.0308	2	951	protein_coding	endothelin converting enzyme-like 1	2	233344537	233352538
ENSG00000182796	TMEM198B	0.0308	3	2415	unitary_pseudogene	transmembrane protein 198B, pseudogene	12	56223529	56230030
ENSG00000229645	LINC00341	0.0308	3	2416		long intergenic non-protein coding RNA 341	14	95873606	95876427
ENSG00000165282	PIGO	0.031	3	2420	protein_coding	phosphatidylinositol glycan anchor biosynthesis, class O	9	35088685	35096591
ENSG00000164877	MICALL2	0.0311	3	2423	protein_coding	MICAL-like 2	7	1468101	1499138
ENSG00000130590	SAMD10	0.0311	3	2426	protein_coding	sterile alpha motif domain containing 10	20	62605466	62611361
ENSG00000253755		0.0312	2	958	IG_C_pseudogene	immunoglobulin heavy constant gamma P (non-functional)	14	106130970	106136180
ENSG00000272755		0.0315	2	963				NA	NA
ENSG00000206341		0.0315	3	2438	unprocessed_pseudogene	major histocompatibility complex, class I, H (pseudogene)	6	29855350	29858259
ENSG00000168394	TAP1	0.0316	3	2439	protein_coding	transporter 1, ATP-binding cassette, sub-family B (MDR/TAP)	6	32812986	32821755
ENSG00000211829		0.0316	2	965	TR_C_gene	T cell receptor delta constant	14	22931924	22934779
ENSG00000226332		0.0317	3	2442				NA	NA
ENSG00000205542	TMSB4X	0.032	3	2451	protein_coding	thymosin beta 4, X-linked	X	12993227	12995346
ENSG00000110171	TRIM3	0.032	3	2451	protein_coding	tripartite motif containing 3	11	6469843	6495689
ENSG00000132740	IGHMBP2	0.0321	3	2453	protein_coding	immunoglobulin mu binding protein 2	11	68671310	68708070
ENSG00000259715		0.0321	3	2454				NA	NA
ENSG00000214135		0.0322	3	2458				NA	NA
ENSG00000183506		0.0322	3	2458	transcribed_unprocessed_pseudogene	phosphatidylinositol 4-kinase, catalytic, alpha pseudogene 2	22	21827289	21871822
ENSG00000051523	CYBA	0.0322	3	2458	protein_coding	cytochrome b-245, alpha polypeptide	16	88709691	88717560
ENSG00000241769	LINC00893	0.0323	3	2460	antisense	long intergenic non-protein coding RNA 893	X	148609130	148622504
ENSG00000173110	HSPA6	0.0323	2	976	protein_coding	heat shock 70kDa protein 6 (HSP70B')	1	161494036	161496681
ENSG00000203778	FAM229B	0.0324	3	2464	protein_coding	family with sequence similarity 229, member B	6	112408802	112423993
ENSG00000257270		0.0325	3	2466				NA	NA
ENSG00000030582	GRN	0.0328	3	2475	protein_coding	granulin	17	42422614	42430470
ENSG00000135473	PAN2	0.0328	3	2476	protein_coding	PAN2 poly(A) specific ribonuclease subunit homolog (S. cerevisiae)	12	56710007	56727837
ENSG00000129667	RHBDF2	0.0329	3	2479	protein_coding	rhomboid 5 homolog 2 (Drosophila)	17	74466973	74497872
ENSG00000121807	CCR2	0.0329	3	2479	protein_coding	chemokine (C-C motif) receptor 2	3	46395225	46402419
ENSG00000121716	PILRB	0.0331	3	2483	protein_coding	paired immunoglobin-like type 2 receptor beta	7	99933737	99965356
ENSG00000227372	TP73-AS1	0.0331	3	2483	antisense	TP73 antisense RNA 1	1	3652548	3663900
ENSG00000197380	DACT3	0.0331	3	2484	protein_coding	dishevelled-binding antagonist of beta-catenin 3	19	47150869	47164395
ENSG00000167851	CD300A	0.0332	3	2488	protein_coding	CD300a molecule	17	72462555	72480933
ENSG00000123352	SPATS2	0.0332	3	2488	protein_coding	spermatogenesis associated, serine-rich 2	12	49760367	49921205
ENSG00000197629	MPEG1	0.0334	3	2492	protein_coding	macrophage expressed 1	11	58975983	58980424
ENSG00000163794	UCN	0.0334	3	2492	protein_coding	urocortin	2	27530268	27531313
ENSG00000228486	LINC01125	0.0334	3	2492	antisense	long intergenic non-protein coding RNA 1125	2	98280680	98319527
ENSG00000211649		0.0334	2	994	IG_V_gene	immunoglobulin lambda variable 7-46 (gene/pseudogene)	22	22723982	22724454
ENSG00000197774	EME2	0.0334	3	2493	protein_coding	essential meiotic structure-specific endonuclease subunit 2	16	1823208	1831709
ENSG00000240065	PSMB9	0.0334	3	2493	protein_coding	proteasome (prosome, macropain) subunit, beta type, 9	6	32811913	32827362
ENSG00000149633	KIAA1755	0.0335	2	995	protein_coding	KIAA1755	20	36838890	36889174
ENSG00000146112	PPP1R18	0.0335	3	2495	protein_coding	protein phosphatase 1, regulatory subunit 18	6	30644166	30655672
ENSG00000091592	NLRP1	0.0335	3	2495	protein_coding	NLR family, pyrin domain containing 1	17	5402747	5522744
ENSG00000170581	STAT2	0.0337	3	2500	protein_coding	signal transducer and activator of transcription 2, 113kDa	12	56735381	56753939
ENSG00000183918	SH2D1A	0.0337	2	999	protein_coding	SH2 domain containing 1A	X	123480194	123507005
ENSG00000112561	TFEB	0.0337	3	2502	protein_coding	transcription factor EB	6	41651716	41703997
ENSG00000182368		0.0338	2	1000		family with sequence similarity 27, member A	9	45727107	45728274
ENSG00000002549	LAP3	0.0338	3	2505	protein_coding	leucine aminopeptidase 3	4	17578815	17609595
ENSG00000128604	IRF5	0.0339	3	2506	protein_coding	interferon regulatory factor 5	7	128577666	128590089
ENSG00000211638		0.0339	2	1002	IG_V_gene	immunoglobulin lambda variable 8-61	22	22453110	22453622
ENSG00000206337	HCP5	0.0339	3	2508	sense_overlapping	HLA complex P5 (non-protein coding)	6	31368479	31445283
ENSG00000177707	PVRL3	0.034	3	2511	protein_coding	poliovirus receptor-related 3	3	110788918	110994410
ENSG00000230373	GOLGA6L5P	0.0341	3	2512	transcribed_unprocessed_pseudogene	golgin A6 family-like 5, pseudogene	15	85051116	85060045
ENSG00000166710	B2M	0.0341	3	2512	protein_coding	beta-2-microglobulin	15	45003675	45011075
ENSG00000130948	HSD17B3	0.0341	2	1006	protein_coding	hydroxysteroid (17-beta) dehydrogenase 3	9	98997588	99064434
ENSG00000100100	PIK3IP1	0.0341	3	2514	protein_coding	phosphoinositide-3-kinase interacting protein 1	22	31677579	31688520
ENSG00000146192	FGD2	0.0342	3	2517	protein_coding	FYVE, RhoGEF and PH domain containing 2	6	36973422	36996846
ENSG00000145331	TRMT10A	0.0343	3	2518	protein_coding	tRNA methyltransferase 10 homolog A (S. cerevisiae)	4	100467866	100485189
ENSG00000144589	STK11IP	0.0344	3	2520	protein_coding	serine/threonine kinase 11 interacting protein	2	220462582	220481173
ENSG00000225492	GBP1P1	0.0344	2	1010	transcribed_unprocessed_pseudogene	guanylate binding protein 1, interferon-inducible pseudogene 1	1	89873238	89891802
ENSG00000161010	C5orf45	0.0345	3	2525	protein_coding	chromosome 5 open reading frame 45	5	179261436	179289173
ENSG00000211670		0.0346	2	1013	IG_V_gene	immunoglobulin lambda variable 3-9 (gene/pseudogene)	22	23161507	23162253
ENSG00000272491		0.0346	2	1013				NA	NA
ENSG00000165650	PDZD8	0.0346	3	2528	protein_coding	PDZ domain containing 8	10	119040000	119134978
ENSG00000197813		0.0347	2	1015				NA	NA
ENSG00000182504	CEP97	0.0348	3	2534	protein_coding	centrosomal protein 97kDa	3	101442769	101489406
ENSG00000175356	SCUBE2	0.0349	2	1019	protein_coding	signal peptide, CUB domain, EGF-like 2	11	9041071	9159661
ENSG00000146828	SLC12A9	0.035	3	2538	protein_coding	solute carrier family 12, member 9	7	100424442	100464631
ENSG00000138378	STAT4	0.035	3	2538	protein_coding	signal transducer and activator of transcription 4	2	191894302	192016322
ENSG00000160959	LRRC14	0.035	3	2539	protein_coding	leucine rich repeat containing 14	8	145743376	145750557
ENSG00000132109	TRIM21	0.0351	3	2540	protein_coding	tripartite motif containing 21	11	4406127	4414926
ENSG00000154229	PRKCA	0.0351	3	2541	protein_coding	protein kinase C, alpha	17	64298754	64806861
ENSG00000128340	RAC2	0.0351	3	2541	protein_coding	ras-related C3 botulinum toxin substrate 2 (rho family, small GTP binding protein Rac2)	22	37621301	37640488
ENSG00000164620	RELL2	0.0351	3	2541	protein_coding	RELT-like 2	5	141016517	141020644
ENSG00000265298		0.0353	3	2546				NA	NA
ENSG00000240322		0.0353	2	1025	misc_RNA	RNA, 7SL, cytoplasmic 481, pseudogene	7	142995609	142995905
ENSG00000124608	AARS2	0.0353	3	2548	protein_coding	alanyl-tRNA synthetase 2, mitochondrial	6	44267391	44281063
ENSG00000149262	INTS4	0.0354	3	2550	protein_coding	integrator complex subunit 4	11	77589766	77705724
ENSG00000149531	LOC100134091	0.0355	2	1028	protein_coding	FSHD region gene 1 family, member B	20	29611857	29634010
ENSG00000138964	PARVG	0.0356	3	2555	protein_coding	parvin, gamma	22	44568836	44615413
ENSG00000174004	NRROS	0.0357	3	2557	protein_coding	negative regulator of reactive oxygen species	3	196366557	196388875
ENSG00000234771		0.0357	3	2557				NA	NA
ENSG00000262410		0.0357	2	1031				NA	NA
ENSG00000242600	MBL1P	0.0358	2	1032	unitary_pseudogene	mannose-binding lectin (protein A) 1, pseudogene	10	81664654	81710092
ENSG00000271109		0.0358	2	1032				NA	NA
ENSG00000169682	SPNS1	0.0358	3	2561	protein_coding	spinster homolog 1 (Drosophila)	16	28985542	28995869
ENSG00000215440	NPEPL1	0.0358	3	2562	protein_coding	aminopeptidase-like 1	20	57264187	57294294
ENSG00000225138		0.0361	3	2568				NA	NA
ENSG00000141506	PIK3R5	0.0361	3	2569	protein_coding	phosphoinositide-3-kinase, regulatory subunit 5	17	8782233	8869029
ENSG00000156587	UBE2L6	0.0361	3	2569	protein_coding	ubiquitin-conjugating enzyme E2L 6	11	57319129	57335757
ENSG00000169246	NPIPA5	0.0361	3	2570	protein_coding	nuclear pore complex interacting protein family, member B3	16	21413558	21459888
ENSG00000136286	MYO1G	0.0365	3	2580	protein_coding	myosin IG	7	45002261	45018697
ENSG00000180769	WDFY3-AS2	0.0366	3	2582	processed_transcript	WDFY3 antisense RNA 2	4	85887538	85932430
ENSG00000130827	PLXNA3	0.0366	3	2582	protein_coding	plexin A3	X	153686621	153701989
ENSG00000111348	ARHGDIB	0.0366	3	2583	protein_coding	Rho GDP dissociation inhibitor (GDI) beta	12	15094951	15114662
ENSG00000152117		0.0367	3	2585				NA	NA
ENSG00000124593	PRICKLE4	0.0367	3	2585	protein_coding	prickle homolog 4 (Drosophila)	6	41748087	41757879
ENSG00000269352		0.0368	3	2588				NA	NA
ENSG00000167207	NOD2	0.0368	3	2588	protein_coding	nucleotide-binding oligomerization domain containing 2	16	50727514	50766988
ENSG00000123999	INHA	0.0368	2	1048	protein_coding	inhibin, alpha	2	220433884	220440435
ENSG00000113716	HMGXB3	0.0368	3	2590	protein_coding	HMG box domain containing 3	5	149379884	149432386
ENSG00000116035	VAX2	0.0369	2	1050	protein_coding	ventral anterior homeobox 2	2	71127720	71160576
ENSG00000197114	ZGPAT	0.0369	3	2592	protein_coding	zinc finger, CCCH-type with G patch domain	20	62338817	62367494
ENSG00000198933	TBKBP1	0.0369	3	2592	protein_coding	TBK1 binding protein 1	17	45771447	45789416
ENSG00000197070	ARRDC1	0.037	3	2594	protein_coding	arrestin domain containing 1	9	140500106	140509812
ENSG00000259408		0.037	2	1052				NA	NA
ENSG00000136653	RASSF5	0.0371	3	2596		Ras association (RalGDS/AF-6) domain family member 5	1	206680879	206762616
ENSG00000162511	LAPTM5	0.0371	3	2596	protein_coding	lysosomal protein transmembrane 5	1	31205316	31230667
ENSG00000148341	SH3GLB2	0.0372	3	2601	protein_coding	SH3-domain GRB2-like endophilin B2	9	131769315	131790582
ENSG00000225828	FAM229A	0.0372	3	2601	protein_coding	family with sequence similarity 229, member A	1	32826871	32829879
ENSG00000167034	NKX3-1	0.0374	2	1057	protein_coding	NK3 homeobox 1	8	23536206	23540440
ENSG00000162066	AMDHD2	0.0375	3	2609	protein_coding	amidohydrolase domain containing 2	16	2570358	2581423
ENSG00000211643		0.0376	2	1060	IG_V_gene	immunoglobulin lambda variable 5-52	22	22673082	22673581
ENSG00000184470	TXNRD2	0.0377	3	2612	protein_coding	thioredoxin reductase 2	22	19863040	19929341
ENSG00000089820	ARHGAP4	0.0377	3	2612	protein_coding	Rho GTPase activating protein 4	X	153172821	153200452
ENSG00000147168	IL2RG	0.0377	3	2613	protein_coding	interleukin 2 receptor, gamma	X	70327254	70331958
ENSG00000197912	SPG7	0.0378	3	2615	protein_coding	spastic paraplegia 7 (pure and complicated autosomal recessive)	16	89557325	89624176
ENSG00000197363	ZNF517	0.0379	3	2619	protein_coding	zinc finger protein 517	8	146024261	146036554
ENSG00000183833	MAATS1	0.0379	3	2620	protein_coding	MYCBP-associated, testis expressed 1	3	119421869	119485949
ENSG00000023902	PLEKHO1	0.0379	3	2620	protein_coding	pleckstrin homology domain containing, family O member 1	1	150121373	150136916
ENSG00000158715	SLC45A3	0.0379	2	1066	protein_coding	solute carrier family 45, member 3	1	205626979	205649587
ENSG00000251359	WWC2-AS2	0.038	3	2621	lincRNA	WWC2 antisense RNA 2	4	184018170	184020352
ENSG00000204267	TAP2	0.038	3	2622	protein_coding	transporter 2, ATP-binding cassette, sub-family B (MDR/TAP)	6	32789610	32806557
ENSG00000243646	IL10RB	0.0382	3	2626	protein_coding	interleukin 10 receptor, beta	21	34638663	34669539
ENSG00000213445	SIPA1	0.0383	3	2629	protein_coding	signal-induced proliferation-associated 1	11	65405568	65418401
ENSG00000175265	GOLGA8A	0.0383	3	2629	protein_coding	golgin A8 family, member A	15	34671269	34880704
ENSG00000095917	TPSD1	0.0383	2	1072	protein_coding	tryptase delta 1	16	1306060	1308532
ENSG00000103335	PIEZO1	0.0384	3	2631	protein_coding	piezo-type mechanosensitive ion channel component 1	16	88781751	88851619
ENSG00000204282	TNRC6C-AS1	0.0385	3	2636	processed_transcript	TNRC6C antisense RNA 1	17	76103479	76107880
ENSG00000120899	PTK2B	0.0386	3	2637	protein_coding	protein tyrosine kinase 2 beta	8	27168999	27316903
ENSG00000230177		0.0386	2	1076				NA	NA
ENSG00000124574	ABCC10	0.0387	3	2639	protein_coding	ATP-binding cassette, sub-family C (CFTR/MRP), member 10	6	43395104	43418168
ENSG00000196967	ZNF585A	0.0387	3	2639	protein_coding	zinc finger protein 585A	19	37597636	37663643
ENSG00000213983	AP1G2	0.0388	3	2643	protein_coding	adaptor-related protein complex 1, gamma 2 subunit	14	24028774	24037279
ENSG00000150977	RILPL2	0.0388	3	2644	protein_coding	Rab interacting lysosomal protein-like 2	12	123899936	123921264
ENSG00000103269	RHBDL1	0.0388	3	2644	protein_coding	rhomboid, veinlet-like 1 (Drosophila)	16	725666	728268
ENSG00000141140	MYO19	0.0389	3	2645		myosin XIX	17	34851477	34899284
ENSG00000267352		0.0389	3	2645	processed_pseudogene	SH3-domain GRB2-like 1 pseudogene 3	17	66130816	66131745
ENSG00000141524	TMC6	0.039	3	2647	protein_coding	transmembrane channel-like 6	17	76106539	76128488
ENSG00000161526	SAP30BP	0.039	3	2647	protein_coding	SAP30 binding protein	17	73663196	73704142
ENSG00000010671	BTK	0.0391	3	2650	protein_coding	Bruton agammaglobulinemia tyrosine kinase	X	100604435	100641183
ENSG00000206149	HERC2P9	0.0391	3	2650	transcribed_unprocessed_pseudogene	hect domain and RLD 2 pseudogene 9	15	28834638	28930410
ENSG00000168071	CCDC88B	0.0391	3	2651	protein_coding	coiled-coil domain containing 88B	11	64107695	64125006
ENSG00000136167	LCP1	0.0391	3	2652	protein_coding	lymphocyte cytosolic protein 1 (L-plastin)	13	46700055	46786006
ENSG00000143119	CD53	0.0392	3	2653	protein_coding	CD53 molecule	1	111415775	111442550
ENSG00000204642	HLA-F	0.0392	3	2653	protein_coding	major histocompatibility complex, class I, F	6	29690552	29706305
ENSG00000137161	CNPY3	0.0392	3	2654	protein_coding	canopy FGF signaling regulator 3	6	42896938	42907025
ENSG00000123609	NMI	0.0393	3	2655	protein_coding	N-myc (and STAT) interactor	2	152126979	152146571
ENSG00000140983	RHOT2	0.0393	3	2656	protein_coding	ras homolog family member T2	16	718086	724174
ENSG00000222019	URAHP	0.0393	3	2657	transcribed_unprocessed_pseudogene	urate (hydroxyiso-) hydrolase, pseudogene	16	90106169	90114181
ENSG00000244437		0.0394	2	1088	IG_V_gene	immunoglobulin kappa variable 3-15	2	89384673	89385283
ENSG00000211659		0.0397	2	1092	IG_V_gene	immunoglobulin lambda variable 3-25	22	23029190	23029735
ENSG00000131203	IDO1	0.0397	2	1092	protein_coding	indoleamine 2,3-dioxygenase 1	8	39759794	39785963
ENSG00000188629	ZNF177	0.0398	2	1095	protein_coding	zinc finger protein 177	19	9435021	9493293
ENSG00000131697	NPHP4	0.0398	2	1095	protein_coding	nephronophthisis 4	1	5922871	6052533
ENSG00000162704	ARPC5	0.0399	3	2672	protein_coding	actin related protein 2/3 complex, subunit 5, 16kDa	1	183592401	183604892
ENSG00000204264	PSMB8	0.04	3	2674	protein_coding	proteasome (prosome, macropain) subunit, beta type, 8	6	32808494	32812480
ENSG00000100448	CTSG	0.04	2	1097	protein_coding	cathepsin G	14	25042728	25045466
ENSG00000211893		0.04	2	1097	IG_C_gene	immunoglobulin heavy constant gamma 2 (G2m marker)	14	106109389	106111127
ENSG00000085117	CD82	0.0401	3	2677	protein_coding	CD82 molecule	11	44585977	44641913
ENSG00000101916	TLR8	0.0402	3	2679	protein_coding	toll-like receptor 8	X	12924739	12941288
ENSG00000086730	LAT2	0.0402	3	2680	protein_coding	linker for activation of T cells family, member 2	7	73613982	73644161
ENSG00000261428		0.0402	2	1101				NA	NA
ENSG00000211611		0.0403	2	1102	IG_V_gene	immunoglobulin kappa variable 6-21 (non-functional)	2	89459235	89459850
ENSG00000122122	SASH3	0.0407	3	2692	protein_coding	SAM and SH3 domain containing 3	X	128913955	128929177
ENSG00000221978	CCNL2	0.0407	3	2693	protein_coding	cyclin L2	1	1321091	1334708
ENSG00000115252	PDE1A	0.0407	3	2693	protein_coding	phosphodiesterase 1A, calmodulin-dependent	2	183004763	183387919
ENSG00000170954	ZNF415	0.0408	3	2695	protein_coding	zinc finger protein 415	19	53611132	53636330
ENSG00000259726		0.0408	4	4676	unprocessed_pseudogene	chondroitin sulfate proteoglycan 4 pseudogene 11	15	84855504	84866136
ENSG00000107263	RAPGEF1	0.0409	3	2699	protein_coding	Rap guanine nucleotide exchange factor (GEF) 1	9	134452157	134615461
ENSG00000211653		0.041	2	1112	IG_V_gene	immunoglobulin lambda variable 1-40	22	22764098	22764614
ENSG00000156873	PHKG2	0.041	3	2701	protein_coding	phosphorylase kinase, gamma 2 (testis)	16	30759591	30772490
ENSG00000231925	TAPBP	0.041	3	2701	protein_coding	TAP binding protein (tapasin)	6	33267471	33282164
ENSG00000173137	ADCK5	0.0411	3	2703	protein_coding	aarF domain containing kinase 5	8	145596790	145618457
ENSG00000196476	C20orf96	0.0412	3	2705	protein_coding	chromosome 20 open reading frame 96	20	251504	271390
ENSG00000136280	CCM2	0.0414	3	2711	protein_coding	cerebral cavernous malformation 2	7	45039074	45116068
ENSG00000069424	KCNAB2	0.0414	3	2712	protein_coding	potassium voltage-gated channel, shaker-related subfamily, beta member 2	1	6051526	6161253
ENSG00000124549	BTN2A3P	0.0415	2	1119	transcribed_unprocessed_pseudogene	butyrophilin, subfamily 2, member A3, pseudogene	6	26421619	26432611
ENSG00000185596		0.0415	3	2714	transcribed_unprocessed_pseudogene	WAS protein family homolog 3 pseudogene	15	102501356	102516768
ENSG00000173209	AHSA2	0.0415	3	2715	protein_coding	AHA1, activator of heat shock 90kDa protein ATPase homolog 2 (yeast)	2	61404553	61418338
ENSG00000092010	PSME1	0.0416	3	2716	protein_coding	proteasome (prosome, macropain) activator subunit 1 (PA28 alpha)	14	24605367	24608176
ENSG00000167967	E4F1	0.0416	3	2717	protein_coding	E4F transcription factor 1	16	2273567	2285743
ENSG00000107819	SFXN3	0.0417	3	2718	protein_coding	sideroflexin 3	10	102790991	102800998
ENSG00000204261	TAPSAR1	0.0418	3	2721	lincRNA	TAP1 and PSMB8 antisense RNA 1	6	32811863	32814272
ENSG00000182685	BRICD5	0.0418	3	2721	protein_coding	BRICHOS domain containing 5	16	2259254	2261951
ENSG00000120664		0.0418	2	1124	protein_coding	SPG20 opposite strand	13	36920568	36943738
ENSG00000268836		0.0418	2	1124				NA	NA
ENSG00000125434	SLC25A35	0.0419	3	2723	protein_coding	solute carrier family 25, member 35	17	8191081	8198661
ENSG00000214176	PLEKHM1P	0.0419	3	2723	transcribed_unprocessed_pseudogene	pleckstrin homology domain containing, family M (with RUN domain) member 1 pseudogene	17	62775377	62833272
ENSG00000237499		0.0419	2	1125				NA	NA
ENSG00000099958	DERL3	0.0419	2	1126	protein_coding	derlin 3	22	24176690	24181315
ENSG00000215039	CD27-AS1	0.0421	3	2729	processed_transcript	CD27 antisense RNA 1	12	6548167	6560733
ENSG00000122497	NBPF14	0.0422	2	1130		neuroblastoma breakpoint family, member 14	1	148003642	148025863
ENSG00000234745	HLA-B	0.0424	3	2737	protein_coding	major histocompatibility complex, class I, B	6	31321649	31324965
ENSG00000239857	GET4	0.0425	3	2740	protein_coding	golgi to ER traffic protein 4 homolog (S. cerevisiae)	7	916189	936073
ENSG00000165025	SYK	0.0426	3	2743	protein_coding	spleen tyrosine kinase	9	93564069	93660831
ENSG00000162777	DENND2D	0.0426	3	2743	protein_coding	DENN/MADD domain containing 2D	1	111729796	111747157
ENSG00000244617	ASPRV1	0.0427	2	1138	protein_coding	aspartic peptidase, retroviral-like 1	2	70187226	70189397
ENSG00000185024	BRF1	0.0428	3	2747	protein_coding	BRF1, RNA polymerase III transcription initiation factor 90 kDa subunit	14	105675623	105781926
ENSG00000231982		0.0428	2	1139				NA	NA
ENSG00000131591	C1orf159	0.0428	3	2748	protein_coding	chromosome 1 open reading frame 159	1	1017198	1051741
ENSG00000127951	FGL2	0.0429	3	2749	protein_coding	fibrinogen-like 2	7	76822688	76829143
ENSG00000153029	MR1	0.0429	3	2750	protein_coding	major histocompatibility complex, class I-related	1	181003067	181031074
ENSG00000170161		0.0429	2	1141				NA	NA
ENSG00000135723	FHOD1	0.0429	3	2751	protein_coding	formin homology 2 domain containing 1	16	67263290	67281561
ENSG00000148362	C9orf142	0.043	3	2752	protein_coding	chromosome 9 open reading frame 142	9	139886870	139888436
ENSG00000221963	APOL6	0.043	3	2753	protein_coding	apolipoprotein L, 6	22	36044442	36064456
ENSG00000111679	PTPN6	0.0431	3	2754	protein_coding	protein tyrosine phosphatase, non-receptor type 6	12	7055631	7070479
ENSG00000133639	BTG1	0.0431	3	2755	protein_coding	B-cell translocation gene 1, anti-proliferative	12	92536286	92539673
ENSG00000103091	WDR59	0.0432	3	2757	protein_coding	WD repeat domain 59	16	74907468	75034071
ENSG00000100092	SH3BP1	0.0433	3	2759	protein_coding	SH3-domain binding protein 1	22	38030661	38062939
ENSG00000182179	UBA7	0.0434	3	2763	protein_coding	ubiquitin-like modifier activating enzyme 7	3	49842640	49851379
ENSG00000140474	ULK3	0.0435	3	2764	protein_coding	unc-51 like kinase 3	15	75128457	75135687
ENSG00000158079	PTPDC1	0.0435	3	2766	protein_coding	protein tyrosine phosphatase domain containing 1	9	96793076	96872138
ENSG00000135596	MICAL1	0.0435	3	2766	protein_coding	microtubule associated monooxygenase, calponin and LIM domain containing 1	6	109765265	109787171
ENSG00000026297	RNASET2	0.0436	3	2767	protein_coding	ribonuclease T2	6	167342992	167370679
ENSG00000198276	UCKL1	0.0438	3	2773	protein_coding	uridine-cytidine kinase 1-like 1	20	62571186	62587769
ENSG00000215769	LOC146880	0.0438	3	2773	processed_transcript	hsa-mir-6080	17	62745781	62778117
ENSG00000081665	ZNF506	0.0441	3	2780	protein_coding	zinc finger protein 506	19	19896648	19932560
ENSG00000250571	GLI4	0.0441	3	2781	protein_coding	GLI family zinc finger 4	8	144349603	144359101
ENSG00000148343	FAM73B	0.0443	3	2784	protein_coding	family with sequence similarity 73, member B	9	131798900	131834361
ENSG00000203739		0.0447	2	1166				NA	NA
ENSG00000070831	CDC42	0.0447	3	2794	protein_coding	cell division cycle 42	1	22379120	22419437
ENSG00000149716	ORAOV1	0.0447	3	2796	protein_coding	oral cancer overexpressed 1	11	69467844	69490184
ENSG00000267980		0.0447	3	2796				NA	NA
ENSG00000105443	CYTH2	0.0447	3	2796	protein_coding	cytohesin 2	19	48972289	48985571
ENSG00000108469	RECQL5	0.0448	3	2797	protein_coding	RecQ protein-like 5	17	73622925	73663269
ENSG00000130429	ARPC1B	0.0448	3	2798	protein_coding	actin related protein 2/3 complex, subunit 1B, 41kDa	7	98971872	98992424
ENSG00000117676	RPS6KA1	0.045	3	2803	protein_coding	ribosomal protein S6 kinase, 90kDa, polypeptide 1	1	26856252	26901521
ENSG00000175287	PHYHD1	0.0451	3	2804	protein_coding	phytanoyl-CoA dioxygenase domain containing 1	9	131683174	131704320
ENSG00000134996	OSTF1	0.0452	3	2807	protein_coding	osteoclast stimulating factor 1	9	77703459	77762181
ENSG00000186517	ARHGAP30	0.0453	3	2809	protein_coding	Rho GTPase activating protein 30	1	161016736	161039760
ENSG00000100836	PABPN1	0.0454	3	2811	protein_coding	poly(A) binding protein, nuclear 1	14	23790498	23795394
ENSG00000185684	EP400NL	0.0454	3	2812	protein_coding	EP400 N-terminal like	12	132568828	132613029
ENSG00000177082	WDR73	0.0454	3	2813	protein_coding	WD repeat domain 73	15	85185999	85197574
ENSG00000140400	MAN2C1	0.0454	3	2813	protein_coding	mannosidase, alpha, class 2C, member 1	15	75648133	75660971
ENSG00000114554	PLXNA1	0.0455	3	2814	protein_coding	plexin A1	3	126707437	126756235
ENSG00000204560	DHX16	0.0456	3	2817	protein_coding	DEAH (Asp-Glu-Ala-His) box polypeptide 16	6	30620896	30640814
ENSG00000149781	FERMT3	0.0457	3	2819	protein_coding	fermitin family member 3	11	63974150	63991354
ENSG00000241945	PWP2	0.0457	3	2819	protein_coding	PWP2 periodic tryptophan protein homolog (yeast)	21	45527171	45551063
ENSG00000175938	ORAI3	0.0457	3	2820	protein_coding	ORAI calcium release-activated calcium modulator 3	16	30960387	30967782
ENSG00000175315	CST6	0.0458	2	1183	protein_coding	cystatin E/M	11	65779312	65780976
ENSG00000169245	CXCL10	0.046	2	1185	protein_coding	chemokine (C-X-C motif) ligand 10	4	76942273	76944650
ENSG00000141956	PRDM15	0.046	2	1186	protein_coding	PR domain containing 15	21	43218385	43299591
ENSG00000135740	SLC9A5	0.046	2	1186	protein_coding	solute carrier family 9, subfamily A (NHE5, cation proton antiporter 5), member 5	16	67271586	67306093
ENSG00000250986		0.0461	3	2830				NA	NA
ENSG00000130529	TRPM4	0.0462	3	2831	protein_coding	transient receptor potential cation channel, subfamily M, member 4	19	49660998	49715093
ENSG00000197343	ZNF655	0.0464	3	2837	protein_coding	zinc finger protein 655	7	99156029	99174076
ENSG00000258484	SPESP1	0.0465	3	2838	protein_coding	sperm equatorial segment protein 1	15	69110560	69239150
ENSG00000132207	SLX1B	0.0465	2	1192	protein_coding	SLX1 structure-specific endonuclease subunit homolog A (S. cerevisiae)	16	30205208	30208882
ENSG00000072135	PTPN18	0.0465	3	2839	protein_coding	protein tyrosine phosphatase, non-receptor type 18 (brain-derived)	2	131113580	131132982
ENSG00000109065	NAT9	0.0465	3	2840	protein_coding	N-acetyltransferase 9 (GCN5-related, putative)	17	72766686	72772506
ENSG00000103248	MTHFSD	0.0465	3	2840	protein_coding	methenyltetrahydrofolate synthetase domain containing	16	86563782	86588841
ENSG00000133561	GIMAP6	0.0466	3	2841	protein_coding	GTPase, IMAP family member 6	7	150322463	150329473
ENSG00000108819	PPP1R9B	0.0466	3	2841	protein_coding	protein phosphatase 1, regulatory subunit 9B	17	48211104	48227991
ENSG00000166128	RAB8B	0.0466	3	2842	protein_coding	RAB8B, member RAS oncogene family	15	63481668	63559981
ENSG00000182272	B4GALNT4	0.0467	3	2843	protein_coding	beta-1,4-N-acetyl-galactosaminyl transferase 4	11	369796	382116
ENSG00000127419	TMEM175	0.0467	3	2844	protein_coding	transmembrane protein 175	4	926175	952444
ENSG00000172830	SSH3	0.0468	3	2846	protein_coding	slingshot protein phosphatase 3	11	67070919	67080078
ENSG00000214021	TTLL3	0.0468	3	2847	protein_coding	tubulin tyrosine ligase-like family, member 3	3	9849770	9896822
ENSG00000168961	LGALS9	0.0469	3	2848	protein_coding	lectin, galactoside-binding, soluble, 9	17	25956824	25976586
ENSG00000100726	TELO2	0.0469	3	2850	protein_coding	telomere maintenance 2	16	1543345	1560458
ENSG00000079974	RABL2B	0.0471	3	2853	protein_coding	RAB, member of RAS oncogene family-like 2B	22	51205929	51222091
ENSG00000105401	CDC37	0.0472	3	2855	protein_coding	cell division cycle 37	19	10501810	10530797
ENSG00000007384	RHBDF1	0.0474	3	2860	protein_coding	rhomboid 5 homolog 1 (Drosophila)	16	108058	126354
ENSG00000173020	ADRBK1	0.0474	3	2860	protein_coding	adrenergic, beta, receptor kinase 1	11	67033881	67054027
ENSG00000223658		0.0474	2	1205				NA	NA
ENSG00000151208	DLG5	0.0474	3	2862	protein_coding	discs, large homolog 5 (Drosophila)	10	79550549	79686378
ENSG00000107281	NPDC1	0.0475	3	2864	protein_coding	neural proliferation, differentiation and control, 1	9	139933922	139940655
ENSG00000205220	PSMB10	0.0477	3	2867	protein_coding	proteasome (prosome, macropain) subunit, beta type, 10	16	67968405	67970990
ENSG00000269131		0.0479	3	2872				NA	NA
ENSG00000185324	CDK10	0.0479	3	2872	protein_coding	cyclin-dependent kinase 10	16	89747145	89762772
ENSG00000261643		0.0479	2	1212				NA	NA
ENSG00000179859		0.0479	2	1212				NA	NA
ENSG00000179639	FCER1A	0.0479	2	1212	protein_coding	Fc fragment of IgE, high affinity I, receptor for; alpha polypeptide	1	159259504	159278014
ENSG00000180353	HCLS1	0.0479	3	2874	protein_coding	hematopoietic cell-specific Lyn substrate 1	3	121350246	121379774
ENSG00000174227	PIGG	0.0479	3	2874	protein_coding	phosphatidylinositol glycan anchor biosynthesis, class G	4	492989	533985
ENSG00000147799	ARHGAP39	0.048	3	2875	protein_coding	Rho GTPase activating protein 39	8	145754563	145911194
ENSG00000187650	VMAC	0.048	3	2876	protein_coding	vimentin-type intermediate filament associated coiled-coil protein	19	5904869	5910864
ENSG00000102901	CENPT	0.0483	3	2882	protein_coding	centromere protein T	16	67862060	67881714
ENSG00000258819		0.0483	2	1218				NA	NA
ENSG00000139631	CSAD	0.0484	3	2884	protein_coding	cysteine sulfinic acid decarboxylase	12	53551447	53575135
ENSG00000206503	HLA-A	0.0484	3	2885	protein_coding	major histocompatibility complex, class I, A	6	29909037	29913661
ENSG00000103168	TAF1C	0.0484	3	2885	protein_coding	TATA box binding protein (TBP)-associated factor, RNA polymerase I, C, 110kDa	16	84211458	84220669
ENSG00000224041		0.0485	2	1220	IG_V_gene	immunoglobulin kappa variable 3D-15 (gene/pseudogene)	2	90153696	90154258
ENSG00000130244	FAM98C	0.0486	3	2889	protein_coding	family with sequence similarity 98, member C	19	38893775	38899728
ENSG00000107159	CA9	0.0486	2	1222	protein_coding	carbonic anhydrase IX	9	35673853	35681156
ENSG00000123106	CCDC91	0.0487	3	2891	protein_coding	coiled-coil domain containing 91	12	28286182	28732883
ENSG00000197136	PCNXL3	0.0487	3	2892	protein_coding	pecanex-like 3 (Drosophila)	11	65383244	65404910
ENSG00000252743		0.0487	2	1224	snRNA	RNA, U6 small nuclear 850, pseudogene	6	31724728	31724830
ENSG00000241755		0.0487	2	1224	IG_V_gene	immunoglobulin kappa variable 1-9	2	89309479	89310012
ENSG00000186088	GSAP	0.0488	3	2894	protein_coding	gamma-secretase activating protein	7	76940068	77045717
ENSG00000134954	ETS1	0.049	3	2899	protein_coding	v-ets avian erythroblastosis virus E26 oncogene homolog 1	11	128328656	128457453
ENSG00000262115		0.049	2	1228				NA	NA
ENSG00000163932	PRKCD	0.0491	3	2901	protein_coding	protein kinase C, delta	3	53190025	53226733
ENSG00000240834		0.0492	2	1230		immunoglobulin kappa variable 1D-12	2	90198535	90199190
ENSG00000178934	LGALS7	0.0493	2	1232	protein_coding	lectin, galactoside-binding, soluble, 7B	19	39279851	39282389
ENSG00000244116		0.0494	2	1233	IG_V_gene	immunoglobulin kappa variable 2-28	2	89521179	89521942
ENSG00000009830	POMT2	0.0496	3	2914	protein_coding	protein-O-mannosyltransferase 2	14	77741299	77787227
ENSG00000241351		0.0497	2	1237	IG_V_gene	immunoglobulin kappa variable 3-11	2	89326668	89327228
ENSG00000131759	RARA	0.0497	3	2916	protein_coding	retinoic acid receptor, alpha	17	38465444	38513094
ENSG00000135077	HAVCR2	0.0498	2	1239	protein_coding	hepatitis A virus cellular receptor 2	5	156512843	156569880
ENSG00000185359	HGS	0.0499	3	2920	protein_coding	hepatocyte growth factor-regulated tyrosine kinase substrate	17	79650356	79670168
ENSG00000125746	EML2	0.0499	3	2920	protein_coding	echinoderm microtubule associated protein like 2	19	46110252	46148887
ENSG00000169660	HEXDC	0.0499	3	2921	protein_coding	hexosaminidase (glycosyl hydrolase family 20, catalytic domain) containing	17	80376194	80400521
ENSG00000153563	CD8A	0.05	2	1241	protein_coding	CD8a molecule	2	87011729	87035519
ENSG00000076928	ARHGEF1	0.0501	3	2924	protein_coding	Rho guanine nucleotide exchange factor (GEF) 1	19	42387228	42434302
ENSG00000076604	TRAF4	0.0501	3	2925	protein_coding	TNF receptor-associated factor 4	17	27071002	27077974
ENSG00000269305		0.0501	2	1243		HCG2011465; Uncharacterized protein	9	4859120	4859260
ENSG00000183542	KLRC4	0.0501	3	2926	protein_coding	killer cell lectin-like receptor subfamily C, member 4	12	10559983	10562356
ENSG00000186847	KRT14	0.0502	2	1244	protein_coding	keratin 14	17	39738531	39743173
ENSG00000123338	NCKAP1L	0.0503	3	2929	protein_coding	NCK-associated protein 1-like	12	54891495	54937726
ENSG00000166501	PRKCB	0.0503	3	2930	protein_coding	protein kinase C, beta	16	23847322	24231932
ENSG00000167208	SNX20	0.0504	3	2931	protein_coding	sorting nexin 20	16	50700211	50715264
ENSG00000088881	EBF4	0.0504	3	2931	protein_coding	early B-cell factor 4	20	2673524	2740753
ENSG00000104774	MAN2B1	0.0504	3	2931	protein_coding	mannosidase, alpha, class 2B, member 1	19	12757325	12777556
ENSG00000272201		0.0505	2	1249				NA	NA
ENSG00000232324		0.0505	2	1249				NA	NA
ENSG00000163795	ZNF513	0.0507	3	2938	protein_coding	zinc finger protein 513	2	27600098	27603657
ENSG00000143036	SLC44A3	0.0507	3	2939	protein_coding	solute carrier family 44, member 3	1	95285898	95360802
ENSG00000162645	GBP2	0.0508	3	2942	protein_coding	guanylate binding protein 2, interferon-inducible	1	89571815	89616139
ENSG00000211666		0.0509	2	1254	IG_V_gene	immunoglobulin lambda variable 2-14	22	23101189	23101707
ENSG00000111229	ARPC3	0.051	3	2946	protein_coding	actin related protein 2/3 complex, subunit 3, 21kDa	12	110872630	110888227
ENSG00000103512	NOMO1	0.051	3	2946	protein_coding	NODAL modulator 1	16	14927538	14990017
ENSG00000253930		0.051	2	1256				NA	NA
ENSG00000163161	ERCC3	0.0511	3	2948	protein_coding	excision repair cross-complementing rodent repair deficiency, complementation group 3	2	128014866	128051752
ENSG00000248576		0.0512	5	7376				NA	NA
ENSG00000133048	CHI3L1	0.0512	2	1258	protein_coding	chitinase 3-like 1 (cartilage glycoprotein-39)	1	203148059	203155877
ENSG00000185186	LINC00313	0.0512	2	1258	lincRNA	long intergenic non-protein coding RNA 313	21	44881974	44899414
ENSG00000167302	ENTHD2	0.0513	3	2954	protein_coding	ENTH domain containing 2	17	79202077	79212891
ENSG00000137752	CASP1	0.0515	3	2957	protein_coding	caspase 1, apoptosis-related cysteine peptidase	11	104896170	104972158
ENSG00000006282	SPATA20	0.0515	3	2958	protein_coding	spermatogenesis associated 20	17	48620419	48633213
ENSG00000226363		0.0516	2	1263				NA	NA
ENSG00000238058		0.0516	2	1263				NA	NA
ENSG00000184465	WDR27	0.0516	2	1264	protein_coding	WD repeat domain 27	6	169857307	170102159
ENSG00000155629	PIK3AP1	0.0517	3	2961	protein_coding	phosphoinositide-3-kinase adaptor protein 1	10	98353069	98480271
ENSG00000267546		0.0517	2	1265				NA	NA
ENSG00000139899	CBLN3	0.0519	2	1267	protein_coding	cerebellin 3 precursor	14	24895738	24900160
ENSG00000180902	D2HGDH	0.052	3	2970	protein_coding	D-2-hydroxyglutarate dehydrogenase	2	242673994	242708231
ENSG00000114638	UPK1B	0.0522	2	1272	protein_coding	uroplakin 1B	3	118892364	118924000
ENSG00000256427		0.0522	2	1272				NA	NA
ENSG00000271605	MILR1	0.0523	2	1273	protein_coding	mast cell immunoglobulin-like receptor 1	17	62461569	62464760
ENSG00000168310	IRF2	0.0523	3	2977	protein_coding	interferon regulatory factor 2	4	185308867	185395734
ENSG00000177885	GRB2	0.0523	3	2977	protein_coding	growth factor receptor-bound protein 2	17	73314157	73401790
ENSG00000075399	VPS9D1	0.0525	3	2980	protein_coding	VPS9 domain containing 1	16	89773542	89787394
ENSG00000068745	IP6K2	0.0527	3	2986	protein_coding	inositol hexakisphosphate kinase 2	3	48725436	48777786
ENSG00000139645	ANKRD52	0.0528	3	2987	protein_coding	ankyrin repeat domain 52	12	56631591	56652175
ENSG00000171346	KRT15	0.0528	2	1280	protein_coding	keratin 15	17	39669995	39678781
ENSG00000141258	SGSM2	0.0528	3	2988	protein_coding	small G protein signaling modulator 2	17	2240792	2284352
ENSG00000163517	HDAC11	0.0529	3	2990	protein_coding	histone deacetylase 11	3	13521224	13547916
ENSG00000267108		0.053	2	1282				NA	NA
ENSG00000197815		0.053	2	1282				NA	NA
ENSG00000145020	AMT	0.053	3	2991	protein_coding	aminomethyltransferase	3	49454211	49460186
ENSG00000134955	SLC37A2	0.053	2	1283	protein_coding	solute carrier family 37 (glucose-6-phosphate transporter), member 2	11	124932963	124959131
ENSG00000111271	ACAD10	0.0531	3	2993	protein_coding	acyl-CoA dehydrogenase family, member 10	12	112123857	112194903
ENSG00000172116	CD8B	0.0533	2	1286	protein_coding	CD8b molecule	2	87042462	87089047
ENSG00000151006	PRSS53	0.0534	3	3002	protein_coding	protease, serine, 53	16	31094746	31100949
ENSG00000125450	NUP85	0.054	3	3014	protein_coding	nucleoporin 85kDa	17	73201754	73231853
ENSG00000180061	TMEM150B	0.054	2	1296	protein_coding	transmembrane protein 150B	19	55824169	55845416
ENSG00000203993	C9orf37	0.0541	3	3017	protein_coding	chromosome 9 open reading frame 37	9	140509784	140513358
ENSG00000255201		0.0542	2	1299				NA	NA
ENSG00000253731	PCDHGA6	0.0544	2	1301	protein_coding	protocadherin gamma subfamily A, 6	5	140753651	140892546
ENSG00000134762	DSC3	0.0544	2	1301	protein_coding	desmocollin 3	18	28569974	28622781
ENSG00000131788	PIAS3	0.0544	3	3023	protein_coding	protein inhibitor of activated STAT, 3	1	145575233	145586546
ENSG00000180900	SCRIB	0.0544	3	3023	protein_coding	scribbled planar cell polarity protein	8	144873090	144897549
ENSG00000123610	TNFAIP6	0.0544	2	1302	protein_coding	tumor necrosis factor, alpha-induced protein 6	2	152214106	152236560
ENSG00000253540		0.0546	3	3027	transcribed_unprocessed_pseudogene	family with sequence similarity 86, member H, pseudogene	3	129817935	129830315
ENSG00000101246	ARFRP1	0.0546	3	3028	protein_coding	ADP-ribosylation factor related protein 1	20	62329996	62339377
ENSG00000181523	SGSH	0.0547	3	3030	protein_coding	N-sulfoglucosamine sulfohydrolase	17	78180515	78194722
ENSG00000260940		0.0547	3	3030				NA	NA
ENSG00000242371		0.0548	2	1307	IG_V_gene	immunoglobulin kappa variable 1-39 (gene/pseudogene)	2	89619383	89619904
ENSG00000100122	CRYBB1	0.055	1	192	protein_coding	crystallin, beta B1	22	26995242	27014052
ENSG00000196700	ZNF512B	0.0552	3	3041	protein_coding	zinc finger protein 512B	20	62588055	62680113
ENSG00000106479	ZNF862	0.0553	3	3044	protein_coding	zinc finger protein 862	7	149535456	149564568
ENSG00000138071	ACTR2	0.0554	3	3046	protein_coding	ARP2 actin-related protein 2 homolog (yeast)	2	65454887	65498387
ENSG00000258727		0.0557	3	3053				NA	NA
ENSG00000145214	DGKQ	0.0557	3	3053	protein_coding	diacylglycerol kinase, theta 110kDa	4	952675	980683
ENSG00000217643		0.0559	2	1321	processed_pseudogene	prostaglandin E synthase 3 (cytosolic) pseudogene 2	2	26045338	26045819
ENSG00000219200	RNASEK	0.0561	3	3061	protein_coding	ribonuclease, RNase K	17	6915736	6917851
ENSG00000248445		0.0561	2	1324				NA	NA
ENSG00000172890	NADSYN1	0.0561	3	3062	protein_coding	NAD synthetase 1	11	71164155	71235153
ENSG00000239951		0.0562	2	1325	IG_V_gene	immunoglobulin kappa variable 3-20	2	89442057	89442643
ENSG00000091106	NLRC4	0.0562	3	3064	protein_coding	NLR family, CARD domain containing 4	2	32449522	32490923
ENSG00000178031	ADAMTSL1	0.0564	2	1328	protein_coding	ADAMTS-like 1	9	18473892	18910948
ENSG00000101004	NINL	0.0565	3	3071	protein_coding	ninein-like	20	25433341	25566153
ENSG00000236304		0.0565	2	1330				NA	NA
ENSG00000235703	LINC00894	0.0567	3	3075	antisense	long intergenic non-protein coding RNA 894	X	149106846	149392815
ENSG00000109321	AREG	0.0568	2	1333	protein_coding	amphiregulin	4	75310851	75320726
ENSG00000137474	MYO7A	0.0569	2	1335	protein_coding	myosin VIIA	11	76839310	76926284
ENSG00000189190	ZNF600	0.0571	2	1337	protein_coding	zinc finger protein 600	19	53267448	53290044
ENSG00000163734	CXCL3	0.0572	2	1338	protein_coding	chemokine (C-X-C motif) ligand 3	4	74902306	74904524
ENSG00000219481	NBPF1	0.0572	2	1338	protein_coding	neuroblastoma breakpoint family, member 1	1	16888814	16940057
ENSG00000125355	TMEM255A	0.0572	2	1339	protein_coding	transmembrane protein 255A	X	119392505	119445411
ENSG00000263586		0.0573	4	5207				NA	NA
ENSG00000099725	PRKY	0.0573	2	1340	transcribed_unprocessed_pseudogene	protein kinase, Y-linked, pseudogene	Y	7142013	7249589
ENSG00000113088	GZMK	0.0575	2	1342	protein_coding	granzyme K (granzyme 3; tryptase II)	5	54320081	54330398
ENSG00000065618	COL17A1	0.0575	2	1343	protein_coding	collagen, type XVII, alpha 1	10	105791044	105845760
ENSG00000108602	ALDH3A1	0.0578	2	1346	protein_coding	aldehyde dehydrogenase 3 family, member A1	17	19641297	19652256
ENSG00000196588	MKL1	0.0578	3	3098	protein_coding	megakaryoblastic leukemia (translocation) 1	22	40806285	41032706
ENSG00000251546		0.0581	2	1350	IG_V_gene	immunoglobulin kappa variable 1D-39	2	89901292	89901791
ENSG00000227540		0.0582	3	3107				NA	NA
ENSG00000221972	C3orf36	0.0583	1	204	protein_coding	chromosome 3 open reading frame 36	3	133646992	133648656
ENSG00000138092	CENPO	0.0585	3	3114	protein_coding	centromere protein O	2	25016005	25045245
ENSG00000160791	CCR5	0.0587	2	1358	protein_coding	chemokine (C-C motif) receptor 5 (gene/pseudogene)	3	46411633	46417697
ENSG00000105576	TNPO2	0.0587	3	3118	protein_coding	transportin 2	19	12810008	12834825
ENSG00000157873	TNFRSF14	0.0587	3	3119	protein_coding	tumor necrosis factor receptor superfamily, member 14	1	2487078	2496821
ENSG00000166170	BAG5	0.0588	3	3121	protein_coding	BCL2-associated athanogene 5	14	104022881	104029168
ENSG00000158985	CDC42SE2	0.0589	3	3122	protein_coding	CDC42 small effector 2	5	130581186	130734140
ENSG00000132274	TRIM22	0.0589	3	3123	protein_coding	tripartite motif containing 22	11	5710919	5758319
ENSG00000178685	PARP10	0.059	3	3125	protein_coding	poly (ADP-ribose) polymerase family, member 10	8	145051321	145086940
ENSG00000186891	TNFRSF18	0.0592	2	1365	protein_coding	tumor necrosis factor receptor superfamily, member 18	1	1138888	1142071
ENSG00000229180		0.0593	3	3131				NA	NA
ENSG00000173391	OLR1	0.0598	2	1373	protein_coding	oxidized low density lipoprotein (lectin-like) receptor 1	12	10310902	10324737
ENSG00000081277	PKP1	0.0601	2	1377	protein_coding	plakophilin 1 (ectodermal dysplasia/skin fragility syndrome)	1	201252580	201302121
ENSG00000048740	CELF2	0.0602	3	3151	protein_coding	CUGBP, Elav-like family member 2	10	11047259	11378674
ENSG00000130813	C19orf66	0.0603	3	3152	protein_coding	chromosome 19 open reading frame 66	19	10196798	10203928
ENSG00000158773	USF1	0.0607	3	3160	protein_coding	upstream transcription factor 1	1	161009041	161015767
ENSG00000081059	TCF7	0.0607	2	1384	protein_coding	transcription factor 7 (T-cell specific, HMG-box)	5	133450402	133487556
ENSG00000186818	LILRB4	0.0608	2	1386	protein_coding	leukocyte immunoglobulin-like receptor, subfamily B (with TM and ITIM domains), member 4	19	55155340	55181810
ENSG00000039650	PNKP	0.061	3	3167	protein_coding	polynucleotide kinase 3'-phosphatase	19	50364461	50371166
ENSG00000178149	DALRD3	0.0611	3	3169	protein_coding	DALR anticodon binding domain containing 3	3	49052921	49059726
ENSG00000213551	DNAJC9	0.0611	3	3169	protein_coding	DnaJ (Hsp40) homolog, subfamily C, member 9	10	74943120	75008620

## Sheet: Adipose DOWN
Ensembl.Gene.ID	Gene.Symbol	p.value.value	Geneset.friends	Total.friends	BioType	GO.Annotation	Chromosome	Chromosome.Start	Chromosome.End
ENSG00000181234	TMEM132C	2.29e-07	8	1492	protein_coding	transmembrane protein 132C	12	128751948	129192460
ENSG00000158859	ADAMTS4	2.73e-07	8	1527	protein_coding	ADAM metallopeptidase with thrombospondin type 1 motif, 4	1	161154098	161168846
ENSG00000135245	HILPDA	6.13e-07	8	1699	protein_coding	hypoxia inducible lipid droplet-associated	7	128095903	128098472
ENSG00000231982		6.34e-07	7	1139				NA	NA
ENSG00000232814	COL4A2-AS1	2.15e-06	7	1369	antisense	COL4A2 antisense RNA 1	13	111154922	111160526
ENSG00000130876	SLC7A10	2.75e-06	7	1421	protein_coding	solute carrier family 7 (neutral amino acid transporter light chain, asc system), member 10	19	33699570	33716756
ENSG00000131459	GFPT2	3.74e-06	7	1489	protein_coding	glutamine-fructose-6-phosphate transaminase 2	5	179727690	179780387
ENSG00000251432		4.56e-06	6	971				NA	NA
ENSG00000249669	MIR143HG	6.28e-06	7	1611	lincRNA	MIR143 host gene (non-protein coding)	5	148786252	148808241
ENSG00000262601		1.17e-05	7	1773				NA	NA
ENSG00000169418	NPR1	1.84e-05	7	1901	protein_coding	natriuretic peptide receptor A/guanylate cyclase A (atrionatriuretic peptide receptor A)	1	153651113	153666468
ENSG00000008323	PLEKHG6	1.89e-05	7	1908	protein_coding	pleckstrin homology domain containing, family G (with RhoGef domain) member 6	12	6419602	6437672
ENSG00000267653		2.02e-05	6	1262				NA	NA
ENSG00000163638	ADAMTS9	2.43e-05	7	1985	protein_coding	ADAM metallopeptidase with thrombospondin type 1 motif, 9	3	64501333	64673676
ENSG00000112559	MDFI	2.65e-05	7	2011	protein_coding	MyoD family inhibitor	6	41604620	41621984
ENSG00000092445	TYRO3	2.81e-05	8	2850	protein_coding	TYRO3 protein tyrosine kinase	15	41849873	41871536
ENSG00000224940	PRRT4	3.04e-05	6	1358	protein_coding	proline-rich transmembrane protein 4	7	127990379	128001739
ENSG00000255986	MT1JP	3.2e-05	4	390	transcribed_unprocessed_pseudogene	metallothionein 1J, pseudogene	16	56669651	56670998
ENSG00000171914	TLN2	4.38e-05	8	3031	protein_coding	talin 2	15	62682725	63136830
ENSG00000068781	GTF2A1L	4.76e-05	4	432	protein_coding	STON1-GTF2A1L readthrough	2	48757064	49003654
ENSG00000196381	ZNF781	5.01e-05	7	2222	protein_coding	zinc finger protein 781	19	38158652	38183223
ENSG00000250208	FZD10-AS1	5.95e-05	5	919	processed_transcript	FZD10 antisense RNA 1 (head to head)	12	130634894	130646801
ENSG00000122756	CNTFR	7.12e-05	7	2349	protein_coding	ciliary neurotrophic factor receptor	9	34551430	34590121
ENSG00000146374	RSPO3	7.48e-05	6	1596	protein_coding	R-spondin 3	6	127439749	127518910
ENSG00000182463	TSHZ2	7.69e-05	6	1604	protein_coding	teashirt zinc finger homeobox 2	20	51588946	52111869
ENSG00000221866	PLXNA4	8.29e-05	6	1626	protein_coding	plexin A4	7	131808091	132333447
ENSG00000236333	TRHDE-AS1	8.69e-05	6	1640	processed_transcript	TRHDE antisense RNA 1	12	72647288	72668687
ENSG00000197291	RAMP2-AS1	8.9e-05	5	1001	lincRNA	RAMP2 antisense RNA 1	17	40905932	40913275
ENSG00000258498	MIR1247	9.29e-05	6	1660	lincRNA	DIO3 opposite strand/antisense RNA (head to head)	14	102018558	102026768
ENSG00000226786		9.37e-05	4	515				NA	NA
ENSG00000270823	MIR335	9.59e-05	5	1017	antisense	hsa-mir-335	7	130135635	130138268
ENSG00000056998	GYG2	9.69e-05	6	1673	protein_coding	glycogenin 2	X	2746829	2800859
ENSG00000186594	MIR22HG	0.000103	7	2489	lincRNA	MIR22 host gene (non-protein coding)	17	1614805	1620468
ENSG00000241528		0.000107	6	1703				NA	NA
ENSG00000237238		0.000111	5	1050	unprocessed_pseudogene	BMS1 pseudogene 10	9	67327775	67334983
ENSG00000253846	PCDHGA10	0.000117	6	1730	protein_coding	protocadherin gamma subfamily A, 10	5	140792743	140892546
ENSG00000144642	RBMS3	0.000127	7	2576	protein_coding	RNA binding motif, single stranded interacting protein 3	3	29322473	30051886
ENSG00000151276	MAGI1	0.000135	8	3551	protein_coding	membrane associated guanylate kinase, WW and PDZ domain containing 1	3	65339200	66024509
ENSG00000005102	MEOX1	0.000143	6	1796	protein_coding	mesenchyme homeobox 1	17	41717756	41739322
ENSG00000173068	BNC2	0.000147	6	1806	protein_coding	basonuclin 2	9	16409501	16870841
ENSG00000255176		0.000158	6	1829				NA	NA
ENSG00000259416		0.000171	6	1856				NA	NA
ENSG00000185024	BRF1	0.00019	7	2747	protein_coding	BRF1, RNA polymerase III transcription initiation factor 90 kDa subunit	14	105675623	105781926
ENSG00000254109	RBPMS-AS1	0.000196	5	1186	antisense	RBPMS antisense RNA 1	8	30239635	30242917
ENSG00000273100		0.0002	5	1190				NA	NA
ENSG00000196440	ARMCX4	0.000213	7	2798	protein_coding	armadillo repeat containing, X-linked 4	X	100673275	100788446
ENSG00000262179		0.000236	5	1234				NA	NA
ENSG00000143382	ADAMTSL4	0.00025	6	1991	protein_coding	ADAMTS-like 4	1	150521884	150533413
ENSG00000198844	ARHGEF15	0.000263	6	2009	protein_coding	Rho guanine nucleotide exchange factor (GEF) 15	17	8213559	8225829
ENSG00000173546	CSPG4	0.000269	6	2017	protein_coding	chondroitin sulfate proteoglycan 4	15	75966663	76005189
ENSG00000255201		0.000299	5	1299				NA	NA
ENSG00000197245	FAM110D	0.000301	6	2060	protein_coding	family with sequence similarity 110, member D	1	26485511	26489119
ENSG00000019144	PHLDB1	0.000303	7	2963	protein_coding	pleckstrin homology-like domain, family B, member 1	11	118477155	118528741
ENSG00000134548	C12orf39	0.00032	6	2084	protein_coding	chromosome 12 open reading frame 39	12	21679241	21690311
ENSG00000150636	CCDC102B	0.000323	5	1321	protein_coding	coiled-coil domain containing 102B	18	66382446	66722426
ENSG00000228522		0.000325	5	1323				NA	NA
ENSG00000187479	C11orf96	0.000329	6	2094	protein_coding	chromosome 11 open reading frame 96	11	43946892	43965888
ENSG00000105426	PTPRS	0.00033	7	3004	protein_coding	protein tyrosine phosphatase, receptor type, S	19	5158506	5340814
ENSG00000260105	AOC4P	0.000332	5	1329	transcribed_unprocessed_pseudogene	amine oxidase, copper containing 4, pseudogene	17	41017939	41026386
ENSG00000240972	MIF	0.000342	6	2110	protein_coding	macrophage migration inhibitory factor (glycosylation-inhibiting factor)	22	24236191	24237414
ENSG00000172901	AQPEP	0.00035	4	728	protein_coding	Aminopeptidase Q	5	115298151	115363316
ENSG00000146007	ZMAT2	0.000371	6	2142	protein_coding	zinc finger, matrin-type 2	5	140078265	140086248
ENSG00000147883	CDKN2B	0.000372	6	2143	protein_coding	cyclin-dependent kinase inhibitor 2B (p15, inhibits CDK4)	9	22002902	22009362
ENSG00000108551	RASD1	0.000375	6	2146	protein_coding	RAS, dexamethasone-induced 1	17	17397751	17399709
ENSG00000270810		0.000378	5	1367				NA	NA
ENSG00000250240		0.000388	4	748				NA	NA
ENSG00000129467	ADCY4	0.000395	6	2167	protein_coding	adenylate cyclase 4	14	24787555	24804299
ENSG00000188158	NHS	0.000397	6	2169	protein_coding	Nance-Horan syndrome (congenital cataracts and dental anomalies)	X	17393543	17754114
ENSG00000166979	EVA1C	0.000398	6	2170	protein_coding	eva-1 homolog C (C. elegans)	21	33784314	33887707
ENSG00000100319	ZMAT5	0.000407	6	2179	protein_coding	zinc finger, matrin-type 5	22	30126945	30163000
ENSG00000235904	RBMS3-AS3	0.000419	5	1398	antisense	RBMS3 antisense RNA 3	3	29305685	29332217
ENSG00000246695	RASSF8-AS1	0.000466	6	2235	antisense	RASSF8 atnisense RNA 1	12	26092262	26112698
ENSG00000079435	LIPE	0.000483	5	1442	protein_coding	lipase, hormone-sensitive	19	42905659	42931578
ENSG00000103227	LMF1	0.000515	6	2277	protein_coding	lipase maturation factor 1	16	903634	1031318
ENSG00000213088	DARC	0.000529	6	2289	protein_coding	Duffy blood group, atypical chemokine receptor	1	159173097	159176290
ENSG00000105538	RASIP1	0.000548	6	2304	protein_coding	Ras interacting protein 1	19	49223844	49243978
ENSG00000111432	FZD10	0.000572	5	1497	protein_coding	frizzled family receptor 10	12	130647004	130650285
ENSG00000265750		0.000586	5	1505				NA	NA
ENSG00000184811	TUSC5	0.000608	5	1517	protein_coding	tumor suppressor candidate 5	17	1182957	1204281
ENSG00000243701	LINC00883	0.000617	6	2356	lincRNA	long intergenic non-protein coding RNA 883	3	106959539	107045811
ENSG00000148204	CRB2	0.000637	5	1533	protein_coding	crumbs homolog 2 (Drosophila)	9	126118449	126142603
ENSG00000177822		0.000647	4	857				NA	NA
ENSG00000130997	POLN	0.000655	5	1542	protein_coding	polymerase (DNA directed) nu	4	2073645	2243848
ENSG00000154645	CHODL	0.00068	5	1555	protein_coding	chondrolectin	21	19273580	19639690
ENSG00000114019	AMOTL2	0.000712	6	2421	protein_coding	angiomotin like 2	3	134074716	134094321
ENSG00000133401	PDZD2	0.000726	6	2430	protein_coding	PDZ domain containing 2	5	31639517	32111037
ENSG00000079337	RAPGEF3	0.000741	6	2439	protein_coding	Rap guanine nucleotide exchange factor (GEF) 3	12	48128455	48164823
ENSG00000125337	KIF25	0.000741	5	1585	protein_coding	kinesin family member 25	6	168396921	168445769
ENSG00000270134		0.000827	5	1624				NA	NA
ENSG00000113555	PCDH12	0.000839	5	1629	protein_coding	protocadherin 12	5	141323150	141349304
ENSG00000214578		0.000845	5	1632	processed_pseudogene	high mobility group nucleosomal binding domain 2 pseudogene 15	17	40904898	40905817
ENSG00000250934		0.000849	4	922				NA	NA
ENSG00000272143	FGF14-AS2	0.000871	5	1643	lincRNA	FGF14 antisense RNA 2	13	103046980	103048053
ENSG00000248712	CCDC153	0.000877	4	930	protein_coding	coiled-coil domain containing 153	11	119060347	119067479
ENSG00000244953		0.000882	3	402				NA	NA
ENSG00000164129	NPY5R	0.00102	4	968	protein_coding	neuropeptide Y receptor Y5	4	164265091	164273086
ENSG00000205726	ITSN1	0.00102	6	2594	protein_coding	intersectin 1 (SH3 domain protein)	21	35014706	35272165
ENSG00000154783	FGD5	0.0011	5	1730	protein_coding	FYVE, RhoGEF and PH domain containing 5	3	14860469	14975895
ENSG00000197769	MAP1LC3C	0.00112	4	993	protein_coding	microtubule-associated protein 1 light chain 3 gamma	1	242158792	242162375
ENSG00000270412		0.00113	5	1741				NA	NA
ENSG00000203301		0.00113	5	1742		Uncharacterized protein	1	2143360	2145620
ENSG00000182368		0.00115	4	1000		family with sequence similarity 27, member A	9	45727107	45728274
ENSG00000151474	FRMD4A	0.00116	5	1750	protein_coding	FERM domain containing 4A	10	13685706	14504141
ENSG00000123612	ACVR1C	0.00127	5	1788	protein_coding	activin A receptor, type IC	2	158383279	158485517
ENSG00000142279	WTIP	0.00128	5	1790	protein_coding	Wilms tumor 1 interacting protein	19	34971874	34997258
ENSG00000246090		0.00128	5	1791				NA	NA
ENSG00000106571	GLI3	0.0013	5	1796	protein_coding	GLI family zinc finger 3	7	42000548	42277469
ENSG00000074047	GLI2	0.0013	5	1796	protein_coding	GLI family zinc finger 2	2	121493199	121750229
ENSG00000104728	ARHGEF10	0.00132	6	2726	protein_coding	Rho guanine nucleotide exchange factor (GEF) 10	8	1772142	1906807
ENSG00000205364	MT1M	0.00132	5	1804	protein_coding	metallothionein 1M	16	56666145	56667898
ENSG00000240356	RPL23AP7	0.00137	5	1818	transcribed_processed_pseudogene	ribosomal protein L23a pseudogene 7	2	114368079	114384667
ENSG00000167588	GPD1	0.0014	5	1826	protein_coding	glycerol-3-phosphate dehydrogenase 1 (soluble)	12	50497602	50505102
ENSG00000154734	ADAMTS1	0.0014	5	1827	protein_coding	ADAM metallopeptidase with thrombospondin type 1 motif, 1	21	28208066	28217728
ENSG00000138135	CH25H	0.00143	4	1061	protein_coding	cholesterol 25-hydroxylase	10	90965694	90967071
ENSG00000187498	COL4A1	0.00148	5	1851	protein_coding	collagen, type IV, alpha 1	13	110801318	110959496
ENSG00000230148	HOXB-AS1	0.0015	5	1855	antisense	HOXB cluster antisense RNA 1	17	46620913	46628610
ENSG00000101654	RNMT	0.00153	5	1864	protein_coding	RNA (guanine-7-) methyltransferase	18	13726659	13764557
ENSG00000138031	ADCY3	0.00155	5	1869	protein_coding	adenylate cyclase 3	2	25042038	25142708
ENSG00000165507	C10orf10	0.00155	5	1869	protein_coding	chromosome 10 open reading frame 10	10	45466429	45474258
ENSG00000136002	ARHGEF4	0.00156	6	2813	protein_coding	Rho guanine nucleotide exchange factor (GEF) 4	2	131594489	131804836
ENSG00000079482	OPHN1	0.00157	6	2816	protein_coding	oligophrenin 1	X	67262186	67653755
ENSG00000235033		0.00157	4	1089				NA	NA
ENSG00000186205	2001-03-01	0.00158	5	1877	protein_coding	mitochondrial amidoxime reducing component 1	1	220960101	220987735
ENSG00000173269	MMRN2	0.00168	5	1904	protein_coding	multimerin 2	10	88695297	88729238
ENSG00000163637	PRICKLE2	0.00169	6	2859	protein_coding	prickle homolog 2 (Drosophila)	3	64079543	64431152
ENSG00000153303	FRMD1	0.0017	4	1113	protein_coding	FERM domain containing 1	6	168456425	168482237
ENSG00000164520	RAET1E	0.00171	4	1114	protein_coding	retinoic acid early transcript 1E	6	150204511	150219238
ENSG00000237380	HOXD-AS2	0.00171	5	1912	antisense	HOXD cluster antisense RNA 2	2	176986339	177001826
ENSG00000165810	BTNL9	0.00173	5	1915	protein_coding	butyrophilin-like 9	5	180467225	180488523
ENSG00000166444	ST5	0.00174	6	2873	protein_coding	suppression of tumorigenicity 5	11	8714898	8932498
ENSG00000065325	GLP2R	0.00177	4	1125	protein_coding	glucagon-like peptide 2 receptor	17	9725523	9795419
ENSG00000146938	NLGN4X	0.00177	5	1927	protein_coding	neuroligin 4, X-linked	X	5758678	6146904
ENSG00000135253		0.0018	4	1131	protein_coding	kielin/chordin-like protein	7	128502505	128550773
ENSG00000108001	EBF3	0.00183	5	1940	protein_coding	early B-cell factor 3	10	131633547	131762105
ENSG00000010319	SEMA3G	0.00186	5	1947	protein_coding	sema domain, immunoglobulin domain (Ig), short basic domain, secreted, (semaphorin) 3G	3	52467069	52479101
ENSG00000234779		0.0019	5	1957				NA	NA
ENSG00000134504	KCTD1	0.00192	6	2931	protein_coding	potassium channel tetramerization domain containing 1	18	24034874	24237365
ENSG00000185561	TLCD2	0.00196	5	1971	protein_coding	TLC domain containing 2	17	1611064	1613732
ENSG00000159231	CBR3	0.00198	5	1975	protein_coding	carbonyl reductase 3	21	37507210	37518864
ENSG00000152767	FARP1	0.00205	6	2967	protein_coding	FERM, RhoGEF (ARHGEF) and pleckstrin domain protein 1 (chondrocyte-derived)	13	98794816	99102027
ENSG00000250906		0.00205	5	1991				NA	NA
ENSG00000187678	SPRY4	0.00206	5	1994	protein_coding	sprouty homolog 4 (Drosophila)	5	141689992	141706020
ENSG00000261295		0.00207	5	1997				NA	NA
ENSG00000231768		0.00208	4	1176				NA	NA
ENSG00000144724	PTPRG	0.00208	6	2976	protein_coding	protein tyrosine phosphatase, receptor type, G	3	61547243	62283288
ENSG00000243566	UPK3B	0.00208	4	1177	protein_coding	uroplakin 3B	7	76139745	76648340
ENSG00000188277	C15orf62	0.00212	4	1182	protein_coding	chromosome 15 open reading frame 62	15	41062159	41064643
ENSG00000233251		0.00212	4	1182				NA	NA
ENSG00000062370	ZNF112	0.00215	5	2013	protein_coding	zinc finger protein 112	19	44830708	44871377
ENSG00000165966	PDZRN4	0.00218	4	1192	protein_coding	PDZ domain containing ring finger 4	12	41582250	41968392
ENSG00000145911	N4BP3	0.0022	5	2024	protein_coding	NEDD4 binding protein 3	5	177540444	177553088
ENSG00000158352	SHROOM4	0.00225	5	2034	protein_coding	shroom family member 4	X	50334647	50557302
ENSG00000141449	GREB1L	0.00226	4	1204	protein_coding	growth regulation by estrogen in breast cancer-like	18	18822203	19105378
ENSG00000204301	NOTCH4	0.00226	5	2037	protein_coding	notch 4	6	32162620	32191844
ENSG00000223658		0.00227	4	1205				NA	NA
ENSG00000223756	LOC650368	0.00229	4	1208	transcribed_unprocessed_pseudogene	tumor suppressing subtransferable candidate 2 pseudogene	11	3402191	3430208
ENSG00000147113	CXorf36	0.00231	5	2046	protein_coding	chromosome X open reading frame 36	X	45007619	45060146
ENSG00000262903		0.00231	5	2047				NA	NA
ENSG00000080573	COL5A3	0.00233	5	2051	protein_coding	collagen, type V, alpha 3	19	10070237	10121147
ENSG00000187231	SESTD1	0.00235	6	3049	protein_coding	SEC14 and spectrin domains 1	2	179966419	180129517
ENSG00000144730	IL17RD	0.00236	5	2056	protein_coding	interleukin 17 receptor D	3	57124010	57204334
ENSG00000250802		0.00236	5	2056	antisense	ZBED3 antisense RNA 1	5	76382565	76462734
ENSG00000154258	ABCA9	0.00237	5	2058	protein_coding	ATP-binding cassette, sub-family A (ABC1), member 9	17	66970629	67057205
ENSG00000166106	ADAMTS15	0.00237	5	2059	protein_coding	ADAM metallopeptidase with thrombospondin type 1 motif, 15	11	130318869	130346532
ENSG00000234969		0.00237	4	1220				NA	NA
ENSG00000186466		0.00239	4	1222	unprocessed_pseudogene	aquaporin 7 pseudogene 1	9	67272038	67289492
ENSG00000272821		0.0024	5	2065				NA	NA
ENSG00000254211		0.00255	4	1244				NA	NA
ENSG00000134871	COL4A2	0.00257	5	2098	protein_coding	collagen, type IV, alpha 2	13	110958159	111165374
ENSG00000184557	SOCS3	0.0026	4	1251	protein_coding	suppressor of cytokine signaling 3	17	76352864	76356158
ENSG00000187922	LCN10	0.00261	4	1253	protein_coding	lipocalin 10	9	139632619	139637808
ENSG00000271324		0.0027	5	2122				NA	NA
ENSG00000247095	MIR210HG	0.00272	5	2124	lincRNA	MIR210 host gene (non-protein coding)	11	565660	568457
ENSG00000128045	RASL11B	0.00275	5	2130	protein_coding	RAS-like, family 11, member B	4	53728457	53733000
ENSG00000167874	TMEM88	0.00277	5	2134	protein_coding	transmembrane protein 88	17	7758383	7759417
ENSG00000149639	SOGA1	0.0028	6	3157	protein_coding	suppressor of glucose, autophagy associated 1	20	35405845	35492089
ENSG00000151240	DIP2C	0.00284	6	3164	protein_coding	DIP2 disco-interacting protein 2 homolog C (Drosophila)	10	320130	735683
ENSG00000170921	TANC2	0.00284	5	2146	protein_coding	tetratricopeptide repeat, ankyrin repeat and coiled-coil containing 2	17	61086917	61505060
ENSG00000182851	GPIHBP1	0.00289	5	2154		glycosylphosphatidylinositol anchored high density lipoprotein binding protein 1	8	144295068	144299044
ENSG00000272668		0.00289	5	2155				NA	NA
ENSG00000103196	CRISPLD2	0.00293	5	2162	protein_coding	cysteine-rich secretory protein LCCL domain containing 2	16	84853590	84954374
ENSG00000135127	CCDC64	0.00297	5	2168	protein_coding	coiled-coil domain containing 64	12	120427673	120532298
ENSG00000183018	SPNS2	0.00301	5	2175	protein_coding	spinster homolog 2 (Drosophila)	17	4402133	4442330
ENSG00000017427	IGF1	0.00306	5	2184	protein_coding	insulin-like growth factor 1 (somatomedin C)	12	102789645	102874423
ENSG00000131097	HIGD1B	0.00309	4	1313	protein_coding	HIG1 hypoxia inducible domain family, member 1B	17	42923721	42927848
ENSG00000158286	RNF207	0.00313	5	2194	protein_coding	ring finger protein 207	1	6265535	6281359
ENSG00000148572	NRBF2	0.00314	5	2196	protein_coding	nuclear receptor binding factor 2	10	64893050	64914783
ENSG00000148339	SLC25A25	0.00318	5	2203	protein_coding	solute carrier family 25 (mitochondrial carrier; phosphate carrier), member 25	9	130830480	130871524
ENSG00000224525		0.00318	3	631				NA	NA
ENSG00000188681	MAFIP	0.00321	4	1326	transcribed_unprocessed_pseudogene	tektin 4 pseudogene 2	21	9907190	9968585
ENSG00000150760	DOCK1	0.00321	6	3243	protein_coding	dedicator of cytokinesis 1	10	128593978	129250781
ENSG00000261934	PCDHGA9	0.00324	5	2213	protein_coding	protocadherin gamma subfamily A, 9	5	140782520	140892546
ENSG00000131584	ACAP3	0.00329	6	3259	protein_coding	ArfGAP with coiled-coil, ankyrin repeat and PH domains 3	1	1227756	1244989
ENSG00000214870		0.00332	4	1339				NA	NA
ENSG00000230058		0.00332	4	1339				NA	NA
ENSG00000158571	PFKFB1	0.00335	4	1343	protein_coding	6-phosphofructo-2-kinase/fructose-2,6-biphosphatase 1	X	54959394	55024967
ENSG00000067798	NAV3	0.00336	5	2231	protein_coding	neuron navigator 3	12	78224685	78606790
ENSG00000261707		0.00337	4	1345				NA	NA
ENSG00000164741	DLC1	0.00339	5	2236	protein_coding	deleted in liver cancer 1	8	12940870	13373167
ENSG00000164736	SOX17	0.00356	4	1365	protein_coding	SRY (sex determining region Y)-box 17	8	55370495	55373448
ENSG00000038295	TLL1	0.00356	4	1365	protein_coding	tolloid-like 1	4	166794410	167025047
ENSG00000235257		0.00356	6	3311				NA	NA
ENSG00000149451	ADAM33	0.00357	5	2263	protein_coding	ADAM metallopeptidase domain 33	20	3648612	3662893
ENSG00000239911		0.00365	5	2274	antisense	PRKAG2 antisense RNA 1	7	151574127	151576299
ENSG00000158966	CACHD1	0.00367	5	2278	protein_coding	cache domain containing 1	1	64936428	65158741
ENSG00000179119	SPTY2D1	0.00367	5	2278	protein_coding	SPT2, Suppressor of Ty, domain containing 1 (S. cerevisiae)	11	18627948	18656338
ENSG00000187609	EXD3	0.00368	5	2279	protein_coding	exonuclease 3'-5' domain containing 3	9	140201348	140317714
ENSG00000261567		0.00369	4	1379	protein_coding	Uncharacterized protein	16	85391069	85393055
ENSG00000196781	TLE1	0.00369	5	2280	protein_coding	transducin-like enhancer of split 1 (E(sp1) homolog, Drosophila)	9	84198598	84304220
ENSG00000169744	LDB2	0.00369	6	3335	protein_coding	LIM domain binding 2	4	16503164	16900432
ENSG00000173918	C1QTNF1	0.00371	5	2283	protein_coding	C1q and tumor necrosis factor related protein 1	17	77018896	77045870
ENSG00000164318	EGFLAM	0.00376	4	1386	protein_coding	EGF-like, fibronectin type III and laminin G domains	5	38258511	38465123
ENSG00000076067	RBMS2	0.00376	5	2290	protein_coding	RNA binding motif, single stranded interacting protein 2	12	56915713	56984745
ENSG00000132622	HSPA12B	0.00377	5	2292	protein_coding	heat shock 70kD protein 12B	20	3713314	3733758
ENSG00000136244	IL6	0.00381	4	1392	protein_coding	interleukin 6 (interferon, beta 2)	7	22765503	22771621
ENSG00000260941	LINC00622	0.00384	4	1395	sense_overlapping	long intergenic non-protein coding RNA 622	1	120140325	120141894
ENSG00000196159	FAT4	0.00385	5	2303	protein_coding	FAT atypical cadherin 4	4	126237554	126414087
ENSG00000240036		0.00386	5	2304				NA	NA
ENSG00000158528	PPP1R9A	0.00388	6	3368	protein_coding	protein phosphatase 1, regulatory subunit 9A	7	94536514	94925727
ENSG00000178175	ZNF366	0.00391	4	1402	protein_coding	zinc finger protein 366	5	71738479	71803554
ENSG00000255103	KIAA0754	0.00392	5	2312	protein_coding	KIAA0754	1	39876151	39882154
ENSG00000099984	GSTT2	0.004	5	2323	protein_coding	glutathione S-transferase theta 2	22	24322339	24326106
ENSG00000187513	GJA4	0.004	5	2323	protein_coding	gap junction protein, alpha 4, 37kDa	1	35258599	35261348
ENSG00000102554	KLF5	0.00403	5	2328	protein_coding	Kruppel-like factor 5 (intestinal)	13	73629114	73651676
ENSG00000151388	ADAMTS12	0.00405	4	1416	protein_coding	ADAM metallopeptidase with thrombospondin type 1 motif, 12	5	33523640	33892297
ENSG00000243961		0.00411	4	1422				NA	NA
ENSG00000196605	ZNF846	0.00413	5	2341	protein_coding	zinc finger protein 846	19	9862669	9903856
ENSG00000037280	FLT4	0.00423	4	1433	protein_coding	fms-related tyrosine kinase 4	5	180028506	180076624
ENSG00000261616		0.00424	4	1434				NA	NA
ENSG00000250588	SCHIP1	0.00425	5	2356	protein_coding	IQCJ-SCHIP1 readthrough	3	158680024	159615155
ENSG00000147604	RPL7	0.00425	5	2356	protein_coding	ribosomal protein L7	8	74202506	74208024
ENSG00000259070	LINC00639	0.00427	4	1437	lincRNA	long intergenic non-protein coding RNA 639	14	39218545	39417477
ENSG00000258920	FOXN3-AS1	0.00429	4	1439	antisense	FOXN3 antisense RNA 1	14	89883698	89886137
ENSG00000166833	NAV2	0.00431	5	2364	protein_coding	neuron navigator 2	11	19372271	20143144
ENSG00000137672	TRPC6	0.00432	4	1441	protein_coding	transient receptor potential cation channel, subfamily C, member 6	11	101322295	101743293
ENSG00000244945		0.00433	7	4649				NA	NA
ENSG00000180525		0.00435	4	1444	protein_coding	proline rich 26	10	695888	711109
ENSG00000260633		0.00441	3	709				NA	NA
ENSG00000259523		0.00442	4	1451				NA	NA
ENSG00000267272	LINC01140	0.00449	3	714	lincRNA	long intergenic non-protein coding RNA 1140	1	87595448	87634881
ENSG00000175745	NR2F1	0.0045	5	2388	protein_coding	nuclear receptor subfamily 2, group F, member 1	5	92919043	92930321
ENSG00000267206	LCN6	0.0045	4	1458	protein_coding	lipocalin 6	9	139638463	139642980
ENSG00000122729	ACO1	0.00453	5	2392	protein_coding	aconitase 1, soluble	9	32384618	32454767
ENSG00000136689	IL1RN	0.00453	4	1461	protein_coding	interleukin 1 receptor antagonist	2	113864791	113891593
ENSG00000161649	CD300LG	0.00458	4	1465	protein_coding	CD300 molecule-like family member g	17	41924516	41940997
ENSG00000145908	ZNF300	0.00463	5	2405	protein_coding	zinc finger protein 300	5	150273954	150284545
ENSG00000226360		0.00474	5	2418	processed_pseudogene	ribosomal protein L10a pseudogene 6	3	61728129	61728780
ENSG00000134030	CTIF	0.00477	6	3512	protein_coding	CBP80/20-dependent translation initiation factor	18	46065417	46389588
ENSG00000175785	PRIMA1	0.00489	4	1493	protein_coding	proline rich membrane anchor 1	14	94184644	94254827
ENSG00000260859		0.00491	3	737				NA	NA
ENSG00000133317	LGALS12	0.00495	4	1498	protein_coding	lectin, galactoside-binding, soluble, 12	11	63273556	63284246
ENSG00000173548	SNX33	0.00496	6	3539	protein_coding	sorting nexin 33	15	75940247	75954642
ENSG00000234076		0.00498	4	1500	lincRNA	TPRG1 antisense RNA 1	3	188659504	188665428
ENSG00000183853	KIRREL	0.00498	5	2446	protein_coding	kin of IRRE like (Drosophila)	1	157963063	158070052
ENSG00000176720	BOK	0.00507	5	2456	protein_coding	BCL2-related ovarian killer	2	242498136	242513546
ENSG00000241769	LINC00893	0.0051	5	2460	antisense	long intergenic non-protein coding RNA 893	X	148609130	148622504
ENSG00000163661	PTX3	0.00519	4	1518	protein_coding	pentraxin 3, long	3	157154578	157161417
ENSG00000143546	S100A8	0.00523	4	1521	protein_coding	S100 calcium binding protein A8	1	153362508	153363664
ENSG00000237234		0.00526	4	1524				NA	NA
ENSG00000130307	USHBP1	0.00532	4	1529	protein_coding	Usher syndrome 1C binding protein 1	19	17359985	17393595
ENSG00000122863	CHST3	0.00533	5	2485	protein_coding	carbohydrate (chondroitin 6) sulfotransferase 3	10	73724123	73773322
ENSG00000174804	FZD4	0.00533	5	2485	protein_coding	frizzled family receptor 4	11	86656721	86666433
ENSG00000123243	ITIH5	0.00536	4	1532	protein_coding	inter-alpha-trypsin inhibitor heavy chain family, member 5	10	7601232	7708961
ENSG00000050555	LAMC3	0.00544	3	765	protein_coding	laminin, gamma 3	9	133884469	133969860
ENSG00000137522	RNF121	0.00544	5	2498	protein_coding	ring finger protein 121	11	71639747	71708643
ENSG00000207258		0.00548	3	767	misc_RNA	Y RNA	8	38601538	38601649
ENSG00000196739	COL27A1	0.00552	5	2506	protein_coding	collagen, type XXVII, alpha 1	9	116917840	117074791
ENSG00000189398	OR7E12P	0.00554	4	1546	unprocessed_pseudogene	olfactory receptor, family 7, subfamily E, member 12 pseudogene	11	3412010	3412982
ENSG00000164066	INTU	0.00557	5	2511	protein_coding	inturned planar cell polarity protein	4	128544426	128647892
ENSG00000242086		0.0056	4	1551	lincRNA	long intergenic non-protein coding RNA 969	3	195384933	195460422
ENSG00000187288	CIDEC	0.00565	4	1555	protein_coding	cell death-inducing DFFA-like effector c	3	9908398	9921938
ENSG00000264727		0.00568	3	777				NA	NA
ENSG00000142973	CYP4B1	0.00571	4	1560	protein_coding	cytochrome P450, family 4, subfamily B, polypeptide 1	1	47223510	47285085
ENSG00000012660	ELOVL5	0.00573	4	1561	protein_coding	ELOVL fatty acid elongase 5	6	53132196	53213947
ENSG00000134317	GRHL1	0.00573	4	1561	protein_coding	grainyhead-like 1 (Drosophila)	2	10085341	10142411
ENSG00000146904	EPHA1	0.00575	4	1563	protein_coding	EPH receptor A1	7	143087382	143105985
ENSG00000243244	STON1	0.00576	5	2532	protein_coding	stonin 1	2	48756522	48826025
ENSG00000235609		0.0058	4	1567				NA	NA
ENSG00000127124	HIVEP3	0.0058	3	783	protein_coding	human immunodeficiency virus type I enhancer binding protein 3	1	41972036	42501596
ENSG00000166819	PLIN1	0.00583	4	1569	protein_coding	perilipin 1	15	90207596	90222658
ENSG00000146054	TRIM7	0.00584	4	1570	protein_coding	tripartite motif containing 7	5	180620924	180632293
ENSG00000103175	WFDC1	0.00588	4	1573	protein_coding	WAP four-disulfide core domain 1	16	84328252	84363450
ENSG00000124608	AARS2	0.00592	5	2548	protein_coding	alanyl-tRNA synthetase 2, mitochondrial	6	44267391	44281063
ENSG00000171723	GPHN	0.00594	5	2550	protein_coding	gephyrin	14	66974125	67648520
ENSG00000170323	FABP4	0.00595	4	1578	protein_coding	fatty acid binding protein 4, adipocyte	8	82390654	82395498
ENSG00000257336		0.00597	3	791	processed_pseudogene	PRELI domain containing 2 pseudogene 1	12	69351157	69351457
ENSG00000134259	NGF	0.00607	4	1587	protein_coding	nerve growth factor (beta polypeptide)	1	115828539	115880857
ENSG00000272732		0.00609	5	2565				NA	NA
ENSG00000225138		0.00612	5	2568				NA	NA
ENSG00000154263	ABCA10	0.00612	4	1591	protein_coding	ATP-binding cassette, sub-family A (ABC1), member 10	17	67143355	67240987
ENSG00000181092	ADIPOQ	0.00614	4	1592	protein_coding	adiponectin, C1Q and collagen domain containing	3	186560463	186576252
ENSG00000174145	KIAA1239	0.00616	4	1594	protein_coding	KIAA1239	4	37245842	37451087
ENSG00000235241		0.00618	4	1595				NA	NA
ENSG00000058453	CROCC	0.00618	5	2574	protein_coding	ciliary rootlet coiled-coil, rootletin	1	17066768	17299474
ENSG00000212123	PRR22	0.00624	5	2580	protein_coding	proline rich 22	19	5782971	5784776
ENSG00000170262	MRAP	0.00626	4	1601	protein_coding	melanocortin 2 receptor accessory protein	21	33664124	33687095
ENSG00000254690		0.00626	5	2582				NA	NA
ENSG00000123689	G0S2	0.00629	4	1603	protein_coding	G0/G1switch 2	1	209848765	209849733
ENSG00000124593	PRICKLE4	0.00629	5	2585	protein_coding	prickle homolog 4 (Drosophila)	6	41748087	41757879
ENSG00000224769		0.00631	4	1605				NA	NA
ENSG00000137877	SPTBN5	0.00635	3	809	protein_coding	spectrin, beta, non-erythrocytic 5	15	42140345	42186275
ENSG00000226210		0.00639	5	2595				NA	NA
ENSG00000107186	MPDZ	0.00645	6	3735	protein_coding	multiple PDZ domain protein	9	13105703	13279589
ENSG00000150048	CLEC1A	0.00648	3	815	protein_coding	C-type lectin domain family 1, member A	12	10222153	10264226
ENSG00000116106	EPHA4	0.0065	5	2605	protein_coding	EPH receptor A4	2	222282747	222438922
ENSG00000072201	LNX1	0.00653	5	2608	protein_coding	ligand of numb-protein X 1, E3 ubiquitin protein ligase	4	54325468	54567572
ENSG00000109107	ALDOC	0.00657	5	2612	protein_coding	aldolase C, fructose-bisphosphate	17	26900133	26904282
ENSG00000005249	PRKAR2B	0.00659	4	1625	protein_coding	protein kinase, cAMP-dependent, regulatory, type II, beta	7	106685094	106802256
ENSG00000177303	CASKIN2	0.0066	6	3752	protein_coding	CASK interacting protein 2	17	73496342	73511664
ENSG00000123342	MMP19	0.00661	4	1626	protein_coding	matrix metallopeptidase 19	12	56229217	56236750
ENSG00000226445		0.00662	4	1627				NA	NA
ENSG00000256540		0.00664	3	822				NA	NA
ENSG00000260118		0.00666	3	823				NA	NA
ENSG00000180891	CUEDC1	0.0067	6	3764	protein_coding	CUE domain containing 1	17	55938604	56032684
ENSG00000167676	PLIN4	0.00674	4	1635	protein_coding	perilipin 4	19	4502204	4517716
ENSG00000152977	ZIC1	0.00678	4	1638	protein_coding	Zic family member 1	3	147111209	147228080
ENSG00000161940	BCL6B	0.00679	4	1639	protein_coding	B-cell CLL/lymphoma 6, member B	17	6926339	6933609
ENSG00000132854	KANK4	0.00682	3	830	protein_coding	KN motif and ankyrin repeat domains 4	1	62702651	62785085
ENSG00000146966	DENND2A	0.00683	5	2636	protein_coding	DENN/MADD domain containing 2A	7	140218220	140373793
ENSG00000256694		0.00684	3	831				NA	NA
ENSG00000124574	ABCC10	0.00686	5	2639	protein_coding	ATP-binding cassette, sub-family C (CFTR/MRP), member 10	6	43395104	43418168
ENSG00000154710	RABGEF1	0.00701	5	2653	protein_coding	RAB guanine nucleotide exchange factor (GEF) 1	7	66147151	66276451
ENSG00000225670		0.00701	4	1654				NA	NA
ENSG00000198618		0.00703	5	2655	processed_pseudogene	peptidylprolyl isomerase A (cyclophilin A) pseudogene 22	21	20230097	20230594
ENSG00000171121	KCNMB3	0.00704	3	840	protein_coding	potassium large conductance calcium-activated channel, subfamily M beta member 3	3	178957530	178984790
ENSG00000222019	URAHP	0.00706	5	2657	transcribed_unprocessed_pseudogene	urate (hydroxyiso-) hydrolase, pseudogene	16	90106169	90114181
ENSG00000249721		0.00709	2	267				NA	NA
ENSG00000206077	ZDHHC11B	0.0071	5	2661	protein_coding	zinc finger, DHHC-type containing 11B	5	710475	767067
ENSG00000150764	DIXDC1	0.00711	6	3811	protein_coding	DIX domain containing 1	11	111797868	111893308
ENSG00000182218	HHIPL1	0.00716	4	1664	protein_coding	HHIP-like 1	14	100111447	100146906
ENSG00000268358		0.00718	4	1665		EPB41L4A antisense RNA 2 (head to head)	5	111755280	111756310
ENSG00000235098	ANKRD65	0.00722	5	2672	protein_coding	ankyrin repeat domain 65	1	1353800	1357149
ENSG00000164687	FABP5	0.00725	4	1670	protein_coding	fatty acid binding protein 5 (psoriasis-associated)	8	82192598	82197012
ENSG00000188878	FBF1	0.00729	5	2678	protein_coding	Fas (TNFRSF6) binding factor 1	17	73905655	73937221
ENSG00000163220	S100A9	0.0073	4	1673	protein_coding	S100 calcium binding protein A9	1	153330330	153333503
ENSG00000184731	FAM110C	0.00746	5	2693	protein_coding	family with sequence similarity 110, member C	2	38814	46870
ENSG00000115252	PDE1A	0.00746	5	2693	protein_coding	phosphodiesterase 1A, calmodulin-dependent	2	183004763	183387919
ENSG00000235552		0.0075	5	2696	transcribed_processed_pseudogene	ribosomal protein L6 pseudogene 27	18	6462143	6463014
ENSG00000261685		0.00751	4	1687				NA	NA
ENSG00000127666	TICAM1	0.00756	5	2701	protein_coding	toll-like receptor adaptor molecule 1	19	4815944	4831716
ENSG00000153048	CARHSP1	0.0076	5	2705	protein_coding	calcium regulated heat stable protein 1, 24kDa	16	8946799	8962866
ENSG00000255471		0.00764	4	1695				NA	NA
ENSG00000117020	AKT3	0.00764	5	2708	protein_coding	v-akt murine thymoma viral oncogene homolog 3	1	243651535	244014381
ENSG00000113966	ARL6	0.00767	4	1697	protein_coding	ADP-ribosylation factor-like 6	3	97483365	97519953
ENSG00000134531	EMP1	0.00768	4	1698	protein_coding	epithelial membrane protein 1	12	13349650	13369708
ENSG00000206417		0.0077	4	1699	antisense	H1FX antisense RNA 1	3	129034235	129045068
ENSG00000066056	TIE1	0.00772	4	1700	protein_coding	tyrosine kinase with immunoglobulin-like and EGF-like domains 1	1	43766664	43788779
ENSG00000221869	CEBPD	0.00778	5	2720	protein_coding	CCAAT/enhancer binding protein (C/EBP), delta	8	48649471	48651648
ENSG00000125733	TRIP10	0.0078	5	2722	protein_coding	thyroid hormone receptor interactor 10	19	6737936	6751537
ENSG00000128272	ATF4	0.0078	5	2722	protein_coding	activating transcription factor 4	22	39915700	39918691
ENSG00000163331	DAPL1	0.00783	4	1707	protein_coding	death associated protein-like 1	2	159651829	159719293
ENSG00000165338	HECTD2	0.00784	5	2725	protein_coding	HECT domain containing E3 ubiquitin protein ligase 2	10	93170096	93274586
ENSG00000229246		0.0079	3	876				NA	NA
ENSG00000136378	ADAMTS7	0.00791	4	1712	protein_coding	ADAM metallopeptidase with thrombospondin type 1 motif, 7	15	79051545	79103773
ENSG00000102349	KLF8	0.00794	4	1714	protein_coding	Kruppel-like factor 8	X	56258854	56314322
ENSG00000124615	MOCS1	0.00795	5	2734	protein_coding	molybdenum cofactor synthesis 1	6	39867354	39902290
ENSG00000124215	CDH26	0.00795	3	878	protein_coding	cadherin 26	20	58533471	58609066
ENSG00000230202		0.00796	5	2735				NA	NA
ENSG00000062282	DGAT2	0.00802	4	1719	protein_coding	diacylglycerol O-acyltransferase 2	11	75470557	75512579
ENSG00000198108	CHSY3	0.00807	4	1722	protein_coding	chondroitin sulfate synthase 3	5	129240165	129522327
ENSG00000150594	ADRA2A	0.00807	4	1722	protein_coding	adrenoceptor alpha 2A	10	112836790	112840658
ENSG00000196365	LONP1	0.00808	5	2745	protein_coding	lon peptidase 1, mitochondrial	19	5691845	5720583
ENSG00000099194	SCD	0.00815	4	1727	protein_coding	stearoyl-CoA desaturase (delta-9-desaturase)	10	102106881	102124591
ENSG00000077782	FGFR1	0.00819	5	2754	protein_coding	fibroblast growth factor receptor 1	8	38268656	38326352
ENSG00000167641	PPP1R14A	0.0082	4	1730	protein_coding	protein phosphatase 1, regulatory (inhibitor) subunit 14A	19	38741877	38747231
ENSG00000188803	SHISA6	0.0083	4	1736	protein_coding	shisa family member 6	17	11144580	11467380
ENSG00000258949		0.0084	4	1742				NA	NA
ENSG00000232807		0.00856	5	2783				NA	NA
ENSG00000105509	HAS1	0.00856	3	902	protein_coding	hyaluronan synthase 1	19	52216365	52227247
ENSG00000263563		0.0086	4	1754	protein_coding	ubiquitin B pseudogene 4	17	21729601	21731762
ENSG00000133083	DCLK1	0.00861	5	2787	protein_coding	doublecortin-like kinase 1	13	36345478	36705443
ENSG00000120328	PCDHB12	0.00865	4	1757	protein_coding	protocadherin beta 12	5	140588269	140591696
ENSG00000132199	ENOSF1	0.0087	5	2794	protein_coding	enolase superfamily member 1	18	670324	712676
ENSG00000247626	MARS2	0.00874	5	2797	protein_coding	methionyl-tRNA synthetase 2, mitochondrial	2	198570087	198573113
ENSG00000100842	EFS	0.00875	5	2798	protein_coding	embryonal Fyn-associated substrate	14	23825611	23834961
ENSG00000168096	ANKS3	0.00876	5	2799	protein_coding	ankyrin repeat and sterile alpha motif domain containing 3	16	4746513	4784379
ENSG00000175287	PHYHD1	0.00883	5	2804	protein_coding	phytanoyl-CoA dioxygenase domain containing 1	9	131683174	131704320
ENSG00000165457	FOLR2	0.00885	4	1769	protein_coding	folate receptor 2 (fetal)	11	71927645	71932994
ENSG00000143140	GJA5	0.00887	4	1770		gap junction protein, alpha 5, 40kDa	1	147228332	147245484
ENSG00000119927	GPAM	0.00891	4	1772	protein_coding	glycerol-3-phosphate acyltransferase, mitochondrial	10	113909624	113975135
ENSG00000203930	LINC00632	0.00894	4	1774	lincRNA	long intergenic non-protein coding RNA 632	X	139791932	139854844
ENSG00000133433	GSTT2	0.00896	4	1775	protein_coding	glutathione S-transferase theta 2B (gene/pseudogene)	22	24299601	24303373
ENSG00000135835	KIAA1614	0.00899	4	1777	protein_coding	KIAA1614	1	180882290	180920750
ENSG00000144908	ALDH1L1	0.00903	4	1779	protein_coding	aldehyde dehydrogenase 1 family, member L1	3	125822412	125916837
ENSG00000170525	PFKFB3	0.00906	4	1781	protein_coding	6-phosphofructo-2-kinase/fructose-2,6-biphosphatase 3	10	6186881	6277495
ENSG00000265787	CYP4F35P	0.00908	3	922	lincRNA	cytochrome P450, family 4, subfamily F, polypeptide 35, pseudogene	18	14337422	14342524
ENSG00000162745	OLFML2B	0.0091	4	1783	protein_coding	olfactomedin-like 2B	1	161952982	161993644
ENSG00000100154	TTC28	0.00917	5	2830	protein_coding	tetratricopeptide repeat domain 28	22	28374004	29075853
ENSG00000176945	MUC20	0.00917	4	1787	protein_coding	mucin 20, cell surface associated	3	195447753	195467994
ENSG00000230537		0.00919	3	926				NA	NA
ENSG00000130702	LAMA5	0.00921	5	2833	protein_coding	laminin, alpha 5	20	60883011	60942368
ENSG00000173267	SNCG	0.00922	4	1790	protein_coding	synuclein, gamma (breast cancer-specific protein 1)	10	88718375	88723017
ENSG00000249087	C1orf213	0.00934	5	2843	protein_coding	chromosome 1 open reading frame 213	1	23695490	23698332
ENSG00000102287	GABRE	0.00937	4	1798	protein_coding	gamma-aminobutyric acid (GABA) A receptor, epsilon	X	151121596	151143152
ENSG00000155034	FBXL18	0.00937	4	1798	protein_coding	F-box and leucine-rich repeat protein 18	7	5470966	5553429
ENSG00000257433		0.00938	3	933				NA	NA
ENSG00000115183	TANC1	0.00938	5	2846	protein_coding	tetratricopeptide repeat, ankyrin repeat and coiled-coil containing 1	2	159825146	160089170
ENSG00000143776	CDC42BPA	0.00941	5	2848	protein_coding	CDC42 binding protein kinase alpha (DMPK-like)	1	227177566	227506175
ENSG00000196793	ZNF239	0.00942	4	1801	protein_coding	zinc finger protein 239	10	44051792	44070066
ENSG00000050628	PTGER3	0.00944	4	1802	protein_coding	prostaglandin E receptor 3 (subtype EP3)	1	71318036	71513491
ENSG00000224713		0.00944	4	1802				NA	NA
ENSG00000258947	TUBB3	0.00944	4	1802	protein_coding	Tubulin beta-3 chain	16	89987800	90005169
ENSG00000237541	HLA-DQA2	0.00946	4	1803	protein_coding	major histocompatibility complex, class II, DQ alpha 2	6	32709119	32714992
ENSG00000164638	SLC29A4	0.00951	4	1806	protein_coding	solute carrier family 29 (equilibrative nucleoside transporter), member 4	7	5314000	5346501
ENSG00000165029	ABCA1	0.00951	4	1806	protein_coding	ATP-binding cassette, sub-family A (ABC1), member 1	9	107543283	107690518
ENSG00000129824	RPS4Y1	0.00956	4	1809	protein_coding	ribosomal protein S4, Y-linked 1	Y	2709527	2800041
ENSG00000171462	DLK2	0.00963	3	942	protein_coding	delta-like 2 homolog (Drosophila)	6	43418090	43424370
ENSG00000184985	SORCS2	0.00964	4	1813	protein_coding	sortilin-related VPS10 domain containing receptor 2	4	7194265	7744554
ENSG00000157150	TIMP4	0.00964	4	1813	protein_coding	TIMP metallopeptidase inhibitor 4	3	12194551	12200851
ENSG00000069020	MAST4	0.00969	5	2868	protein_coding	microtubule associated serine/threonine kinase family member 4	5	65892176	66465423
ENSG00000141542	RAB40B	0.00976	5	2873	protein_coding	RAB40B, member RAS oncogene family	17	80612849	80656604
ENSG00000158623	COPG2	0.00983	5	2878	protein_coding	coatomer protein complex, subunit gamma 2	7	130146089	130353598
ENSG00000166960	CCDC178	0.00984	4	1824	protein_coding	coiled-coil domain containing 178	18	30517366	31021065
ENSG00000064309	CDON	0.00989	4	1827	protein_coding	cell adhesion associated, oncogene regulated	11	125825691	125933230
ENSG00000139631	CSAD	0.00991	5	2884	protein_coding	cysteine sulfinic acid decarboxylase	12	53551447	53575135
ENSG00000186704		0.00993	4	1829	transcribed_unprocessed_pseudogene	deltex homolog 2 pseudogene 1	7	76607934	76673092
ENSG00000203546		0.00994	3	953	protein_coding	Uncharacterized protein	14	31803518	31926647
ENSG00000243284	VSIG8	0.00996	3	954	protein_coding	V-set and immunoglobulin domain containing 8	1	159824106	159832447
ENSG00000130244	FAM98C	0.00998	5	2889	protein_coding	family with sequence similarity 98, member C	19	38893775	38899728
ENSG00000152402	GUCY1A2	0.00999	5	2890	protein_coding	guanylate cyclase 1, soluble, alpha 2	11	106544738	106889250
ENSG00000102802	MEDAG	0.0101	4	1836	protein_coding	mesenteric estrogen-dependent adipogenesis	13	31480328	31499709
ENSG00000239149	SNORA59B	0.0101	3	958	snoRNA	small nucleolar RNA, H/ACA box 59A	1	12567300	12567451
ENSG00000224186	C5orf66	0.0101	4	1837	protein_coding	chromosome 5 open reading frame 66	5	134368970	134691744
ENSG00000206658		0.0101	3	959	snRNA	RNA, U6 small nuclear 1039, pseudogene	9	113131872	113131978
ENSG00000130032	PRRG3	0.0102	4	1841	protein_coding	proline rich Gla (G-carboxyglutamic acid) 3 (transmembrane)	X	150863596	150874396
ENSG00000008988	RPS20	0.0102	5	2905	protein_coding	ribosomal protein S20	8	56979854	56987069
ENSG00000226197		0.0103	3	966				NA	NA
ENSG00000180834	MAP6D1	0.0104	4	1852	protein_coding	MAP6 domain containing 1	3	183533664	183543382
ENSG00000177666	PNPLA2	0.0104	4	1853	protein_coding	patatin-like phospholipase domain containing 2	11	818902	825573
ENSG00000240024	LINC00888	0.0105	4	1861	transcribed_unprocessed_pseudogene	long intergenic non-protein coding RNA 888	3	183165396	183173801
ENSG00000169692	AGPAT2	0.0106	4	1862	protein_coding	1-acylglycerol-3-phosphate O-acyltransferase 2	9	139567595	139581875
ENSG00000213939		0.0106	4	1862				NA	NA
ENSG00000166292	TMEM100	0.0106	4	1865	protein_coding	transmembrane protein 100	17	53796988	53809482
ENSG00000135917	SLC19A3	0.0107	4	1867	protein_coding	solute carrier family 19 (thiamine transporter), member 3	2	228549926	228582728
ENSG00000159082	SYNJ1	0.0107	5	2936	protein_coding	synaptojanin 1	21	34001069	34100359
ENSG00000167291	TBC1D16	0.0107	5	2937	protein_coding	TBC1 domain family, member 16	17	77906142	78009647
ENSG00000178814	OPLAH	0.0107	5	2940	protein_coding	5-oxoprolinase (ATP-hydrolysing)	8	145106167	145118735
ENSG00000222009	BTBD19	0.0108	4	1875	protein_coding	BTB (POZ) domain containing 19	1	45274154	45281257
ENSG00000223803		0.0109	5	2951	processed_pseudogene	ribosomal protein S20 pseudogene 14	3	186617987	186618346
ENSG00000174428	GTF2IRD2B	0.0109	5	2954	protein_coding	GTF2I repeat domain containing 2B	7	74508364	74565623
ENSG00000197930	ERO1L	0.0109	4	1881	protein_coding	ERO1-like (S. cerevisiae)	14	53106634	53162618
ENSG00000113971	NPHP3	0.0109	5	2955	protein_coding	nephronophthisis 3 (adolescent)	3	132276986	132441303
ENSG00000253305	PCDHGB6	0.011	4	1884	protein_coding	protocadherin gamma subfamily B, 6	5	140787770	140892546
ENSG00000249855		0.0111	4	1888	processed_pseudogene	eukaryotic translation elongation factor 1 alpha 1 pseudogene 19	5	43495175	43496556
ENSG00000239556		0.0111	3	993				NA	NA
ENSG00000249348	UGDH-AS1	0.0111	3	994	antisense	UGDH antisense RNA 1	4	39529639	39596327
ENSG00000260296		0.0112	4	1894				NA	NA
ENSG00000148655	C10orf11	0.0112	3	996	protein_coding	chromosome 10 open reading frame 11	10	77360998	78319925
ENSG00000258643	BCL2L2	0.0113	4	1898	protein_coding	BCL2L2-PABPN1 readthrough	14	23776044	23794578
ENSG00000072657	TRHDE	0.0113	4	1898	protein_coding	thyrotropin-releasing hormone degrading enzyme	12	72481046	73059422
ENSG00000136213	CHST12	0.0113	4	1900	protein_coding	carbohydrate (chondroitin 4) sulfotransferase 12	7	2443223	2474242
ENSG00000075399	VPS9D1	0.0113	5	2980	protein_coding	VPS9 domain containing 1	16	89773542	89787394
ENSG00000174899	C3orf55	0.0113	3	1001	protein_coding	chromosome 3 open reading frame 55	3	157261035	157395538
ENSG00000112578	BYSL	0.0114	5	2986	protein_coding	bystin-like	6	41888926	41900784
ENSG00000141258	SGSM2	0.0115	5	2988	protein_coding	small G protein signaling modulator 2	17	2240792	2284352
ENSG00000177191	B3GNT8	0.0115	4	1907	protein_coding	UDP-GlcNAc:betaGal beta-1,3-N-acetylglucosaminyltransferase 8	19	41931264	41934635
ENSG00000165868	HSPA12A	0.0115	5	2992	protein_coding	heat shock 70kDa protein 12A	10	118430703	118502085
ENSG00000141540	TTYH2	0.0116	4	1912	protein_coding	tweety family member 2	17	72209653	72258155
ENSG00000267395		0.0116	5	2995				NA	NA
ENSG00000136114	THSD1	0.0116	4	1913	protein_coding	thrombospondin, type I, domain containing 1	13	52951305	52980629
ENSG00000114268	PFKFB4	0.0116	4	1915	protein_coding	6-phosphofructo-2-kinase/fructose-2,6-biphosphatase 4	3	48555117	48599448
ENSG00000221926	TRIM16	0.0117	4	1920	protein_coding	tripartite motif containing 16	17	15531274	15587625
ENSG00000185483	ROR1	0.0117	4	1921	protein_coding	receptor tyrosine kinase-like orphan receptor 1	1	64239693	64647181
ENSG00000262686		0.0118	5	3011				NA	NA
ENSG00000234084		0.0119	4	1927				NA	NA
ENSG00000196656		0.0119	4	1927				NA	NA
ENSG00000075073	TACR2	0.0119	3	1018	protein_coding	tachykinin receptor 2	10	71163659	71176623
ENSG00000108381	ASPA	0.0119	4	1928	protein_coding	aspartoacylase	17	3375668	3406713
ENSG00000160307	S100B	0.0119	4	1930	protein_coding	S100 calcium binding protein B	21	48018875	48025121
ENSG00000115310	RTN4	0.0119	5	3019	protein_coding	reticulon 4	2	55199325	55339757
ENSG00000102383	ZDHHC15	0.012	4	1931	protein_coding	zinc finger, DHHC-type containing 15	X	74588262	74743337
ENSG00000100106	TRIOBP	0.012	5	3021	protein_coding	TRIO and F-actin binding protein	22	38093011	38172563
ENSG00000146067	FAM193B	0.012	5	3022	protein_coding	family with sequence similarity 193, member B	5	176946789	176981542
ENSG00000173320	STOX2	0.0121	5	3030	protein_coding	storkhead box 2	4	184774584	184944679
ENSG00000187193	MT1X	0.0121	4	1940	protein_coding	metallothionein 1X	16	56716336	56718108
ENSG00000213707		0.0121	4	1940	processed_pseudogene	high mobility group box 1 pseudogene 10	22	26956492	26957054
ENSG00000224958	PGM5-AS1	0.0122	3	1027	antisense	PGM5 antisense RNA 1	9	70970105	70972768
ENSG00000186377	CYP4X1	0.0122	4	1944	protein_coding	cytochrome P450, family 4, subfamily X, polypeptide 1	1	47427036	47516423
ENSG00000214456	PLIN5	0.0122	4	1944	protein_coding	perilipin 5	19	4522543	4535236
ENSG00000131471	AOC3	0.0123	4	1946	protein_coding	amine oxidase, copper containing 3	17	41003201	41010147
ENSG00000237886		0.0123	4	1947				NA	NA
ENSG00000077616	NAALAD2	0.0123	5	3041	protein_coding	N-acetylated alpha-linked acidic dipeptidase 2	11	89864683	89926062
ENSG00000099864	PALM	0.0123	5	3042	protein_coding	paralemmin	19	708953	748329
ENSG00000075415	SLC25A3	0.0124	5	3047	protein_coding	solute carrier family 25 (mitochondrial carrier; phosphate carrier), member 3	12	98987369	98995946
ENSG00000234678		0.0124	4	1952				NA	NA
ENSG00000139679	LPAR6	0.0124	4	1954	protein_coding	lysophosphatidic acid receptor 6	13	48963707	49018840
ENSG00000112852	PCDHB2	0.0125	4	1955	protein_coding	protocadherin beta 2	5	140474227	140476962
ENSG00000113248	PCDHB15	0.0125	5	3052	protein_coding	protocadherin beta 15	5	140625147	140627799
ENSG00000128567	PODXL	0.0126	4	1963	protein_coding	podocalyxin-like	7	131185021	131242976
ENSG00000197121	PGAP1	0.0127	5	3064	protein_coding	post-GPI attachment to proteins 1	2	197697728	197792520
ENSG00000154736	ADAMTS5	0.0127	4	1965	protein_coding	ADAM metallopeptidase with thrombospondin type 1 motif, 5	21	28290231	28338832
ENSG00000133112	TPT1	0.0127	5	3067	protein_coding	tumor protein, translationally-controlled 1	13	45911008	45915505
ENSG00000261355		0.0128	3	1046				NA	NA
ENSG00000152926	ZNF117	0.0128	4	1970	protein_coding	zinc finger protein 117	7	64432154	64467062
ENSG00000180447	GAS1	0.0128	4	1970	protein_coding	growth arrest-specific 1	9	89559279	89562104
ENSG00000164291	ARSK	0.0128	4	1971	protein_coding	arylsulfatase family, member K	5	94890778	94940768
ENSG00000235703	LINC00894	0.0129	5	3075	antisense	long intergenic non-protein coding RNA 894	X	149106846	149392815
ENSG00000141682	PMAIP1	0.0129	4	1976	protein_coding	phorbol-12-myristate-13-acetate-induced protein 1	18	57567180	57571538
ENSG00000267082		0.013	4	1979				NA	NA
ENSG00000112964	GHR	0.0131	4	1983	protein_coding	growth hormone receptor	5	42423879	42721979
ENSG00000173599	PC	0.0131	4	1984	protein_coding	pyruvate carboxylase	11	66615704	66725847
ENSG00000138759	FRAS1	0.0131	4	1985	protein_coding	Fraser syndrome 1	4	78978724	79465423
ENSG00000186480	INSIG1	0.0132	4	1987	protein_coding	insulin induced gene 1	7	155089486	155101945
ENSG00000203485	INF2	0.0132	5	3093	protein_coding	inverted formin, FH2 and WH2 domain containing	14	105155943	105185942
ENSG00000171163	ZNF692	0.0132	5	3093	protein_coding	zinc finger protein 692	1	249144205	249153343
ENSG00000153707	PTPRD	0.0132	5	3093	protein_coding	protein tyrosine phosphatase, receptor type, D	9	8314246	10612723
ENSG00000204618	RNF39	0.0132	3	1059	protein_coding	ring finger protein 39	6	30038043	30043664
ENSG00000137872	SEMA6D	0.0133	5	3098	protein_coding	sema domain, transmembrane domain (TM), and cytoplasmic domain, (semaphorin) 6D	15	47476298	48066420
ENSG00000260645		0.0133	3	1062				NA	NA
ENSG00000272240		0.0133	3	1063				NA	NA
ENSG00000155428	TRIM74	0.0134	3	1064	protein_coding	tripartite motif containing 74	7	72430016	72439997
ENSG00000272789		0.0134	4	1999				NA	NA
ENSG00000176485	PLA2G16	0.0135	4	2000	protein_coding	phospholipase A2, group XVI	11	63340667	63384355
ENSG00000156574	NODAL	0.0136	3	1070	protein_coding	nodal growth differentiation factor	10	72192071	72207707
ENSG00000238460		0.0136	3	1071				NA	NA
ENSG00000162231	NXF1	0.0136	4	2008	protein_coding	nuclear RNA export factor 1	11	62559595	62573774
ENSG00000151612	ZNF827	0.0137	4	2010	protein_coding	zinc finger protein 827	4	146678779	146859787
ENSG00000175197	DDIT3	0.0138	4	2013	protein_coding	DNA-damage-inducible transcript 3	12	57910371	57914300
ENSG00000228536		0.0139	3	1079				NA	NA
ENSG00000189184	PCDH18	0.014	4	2021	protein_coding	protocadherin 18	4	138440072	138453648
ENSG00000130052	STARD8	0.014	4	2022	protein_coding	StAR-related lipid transfer (START) domain containing 8	X	67867508	67945684
ENSG00000232079		0.014	3	1083				NA	NA
ENSG00000272223		0.014	4	2024				NA	NA
ENSG00000108691	CCL2	0.0141	4	2026	protein_coding	chemokine (C-C motif) ligand 2	17	32582304	32584222
ENSG00000111961	SASH1	0.0141	5	3147	protein_coding	SAM and SH3 domain containing 1	6	148593440	148873186
ENSG00000094963	FMO2	0.0141	4	2029	protein_coding	flavin containing monooxygenase 2 (non-functional)	1	171154347	171181822
ENSG00000260418		0.0143	4	2035				NA	NA
ENSG00000267069		0.0143	3	1091				NA	NA
ENSG00000106484	MEST	0.0143	4	2038	protein_coding	mesoderm specific transcript	7	130126012	130146133
ENSG00000233006		0.0144	4	2039				NA	NA
ENSG00000261472		0.0145	3	1096				NA	NA
ENSG00000164825	DEFB1	0.0145	4	2043	protein_coding	defensin, beta 1	8	6728097	6735544
ENSG00000167772	ANGPTL4	0.0145	4	2044	protein_coding	angiopoietin-like 4	19	8428173	8439257
ENSG00000142733	MAP3K6	0.0145	5	3170	protein_coding	mitogen-activated protein kinase kinase kinase 6	1	27681675	27693383
ENSG00000244094	SPRR2F	0.0146	3	1100	protein_coding	small proline-rich protein 2F	1	153084590	153085991
ENSG00000197180		0.0146	4	2049				NA	NA
ENSG00000267049		0.0147	4	2052				NA	NA
ENSG00000141720	PIP4K2B	0.0147	5	3178		phosphatidylinositol-5-phosphate 4-kinase, type II, beta	17	36921942	36956379
ENSG00000142871	CYR61	0.0148	4	2055	protein_coding	cysteine-rich, angiogenic inducer, 61	1	86046444	86049645
ENSG00000108592	FTSJ3	0.0148	5	3183	protein_coding	FtsJ homolog 3 (E. coli)	17	61896793	61907372
ENSG00000075275	CELSR1	0.0148	4	2058	protein_coding	cadherin, EGF LAG seven-pass G-type receptor 1	22	46756731	46933067
ENSG00000146232	NFKBIE	0.0149	4	2059	protein_coding	nuclear factor of kappa light polypeptide gene enhancer in B-cells inhibitor, epsilon	6	44225903	44233500
ENSG00000234769	WASH1	0.015	4	2063	protein_coding	WAS protein family homolog 4 pseudogene	16	64043	69452
ENSG00000101938	CHRDL1	0.015	4	2063	protein_coding	chordin-like 1	X	109917084	110039286
ENSG00000108839	ALOX12	0.015	3	1110	protein_coding	arachidonate 12-lipoxygenase	17	6899384	6914055
ENSG00000134824	FADS2	0.015	4	2066	protein_coding	fatty acid desaturase 2	11	61560452	61634826
ENSG00000171812	COL8A2	0.015	3	1112	protein_coding	collagen, type VIII, alpha 2	1	36560837	36590821
ENSG00000076555	ACACB	0.0152	4	2074	protein_coding	acetyl-CoA carboxylase beta	12	109554400	109706031
ENSG00000253829		0.0154	3	1121				NA	NA
ENSG00000272216		0.0154	3	1121				NA	NA
ENSG00000175879	HOXD8	0.0154	4	2081	protein_coding	homeobox D8	2	176994422	176997423
ENSG00000164050	PLXNB1	0.0154	5	3215	protein_coding	plexin B1	3	48445261	48471594
ENSG00000173545	ZNF622	0.0156	4	2089	protein_coding	zinc finger protein 622	5	16451628	16465901
ENSG00000259515		0.0156	3	1127				NA	NA
ENSG00000140836	ZFHX3	0.0156	4	2091	protein_coding	zinc finger homeobox 3	16	72816784	73093597
ENSG00000224689	ZNF812	0.0157	3	1129	protein_coding	zinc finger protein 812	19	9800600	9811452
ENSG00000183114	FAM43B	0.0157	4	2092	protein_coding	family with sequence similarity 43, member B	1	20878932	20881512
ENSG00000141098	GFOD2	0.0157	4	2093	protein_coding	glucose-fructose oxidoreductase domain containing 2	16	67708434	67753324
ENSG00000161912	ADCY10P1	0.0158	5	3237	transcribed_unprocessed_pseudogene	adenylate cyclase 10 (soluble) pseudogene 1	6	41068761	41108571
ENSG00000248641		0.0159	4	2100	processed_pseudogene	high mobility group AT-hook 1 pseudogene 2	4	73964539	73964862
ENSG00000197083		0.0159	4	2101	transcribed_unprocessed_pseudogene	zinc finger protein 300 pseudogene 1	5	150310207	150325851
ENSG00000224468		0.0159	4	2102				NA	NA
ENSG00000184838	PRR16	0.0159	4	2102	protein_coding	proline rich 16	5	119799973	120023027
ENSG00000171408	PDE7B	0.0159	4	2103	protein_coding	phosphodiesterase 7B	6	136172834	136516712
ENSG00000233639	LINC01158	0.0159	4	2103	processed_transcript	long intergenic non-protein coding RNA 1158	2	105424030	105469641
ENSG00000145362	ANK2	0.016	5	3247	protein_coding	ankyrin 2, neuronal	4	113739265	114304896
ENSG00000053438	NNAT	0.016	4	2106	protein_coding	neuronatin	20	36149617	36152092
ENSG00000182118	FAM89A	0.016	4	2106	protein_coding	family with sequence similarity 89, member A	1	231154704	231175992
ENSG00000165821	SALL2	0.0163	4	2117	protein_coding	spalt-like transcription factor 2	14	21989232	22005350
ENSG00000182580	EPHB3	0.0164	4	2119	protein_coding	EPH receptor B3	3	184279572	184300197
ENSG00000108239	TBC1D12	0.0164	4	2119	protein_coding	TBC1 domain family, member 12	10	96162261	96295687
ENSG00000163815	CLEC3B	0.0164	4	2120	protein_coding	C-type lectin domain family 3, member B	3	45043040	45077563
ENSG00000196715	VKORC1L1	0.0164	4	2121	protein_coding	vitamin K epoxide reductase complex, subunit 1-like 1	7	65338254	65424550
ENSG00000175906	ARL4D	0.0164	4	2121	protein_coding	ADP-ribosylation factor-like 4D	17	41476327	41478505
ENSG00000003096	KLHL13	0.0164	4	2122	protein_coding	kelch-like family member 13	X	117031776	117251303
ENSG00000003436	TFPI	0.0164	4	2122	protein_coding	tissue factor pathway inhibitor (lipoprotein-associated coagulation inhibitor)	2	188328957	188430487
ENSG00000162433	AK4	0.0165	4	2123	protein_coding	adenylate kinase 4	1	65613232	65697828
ENSG00000185800	DMWD	0.0165	5	3272	protein_coding	dystrophia myotonica, WD repeat containing	19	46286205	46296060
ENSG00000099992	TBC1D10A	0.0166	4	2129	protein_coding	TBC1 domain family, member 10A	22	30687979	30723035
ENSG00000145632	PLK2	0.0166	4	2130	protein_coding	polo-like kinase 2	5	57749809	57756087
ENSG00000197047		0.0166	3	1155				NA	NA
ENSG00000135622	SEMA4F	0.0167	4	2133	protein_coding	sema domain, immunoglobulin domain (Ig), transmembrane domain (TM) and short cytoplasmic domain, (semaphorin) 4F	2	74881355	74909186
ENSG00000076706	MCAM	0.0167	4	2134	protein_coding	melanoma cell adhesion molecule	11	119179241	119192231
ENSG00000115598	IL1RL2	0.0168	3	1158	protein_coding	interleukin 1 receptor-like 2	2	102803433	102856462
ENSG00000183242	WT1-AS	0.0168	3	1158	antisense	WT1 antisense RNA	11	32457064	32480315
ENSG00000069702	TGFBR3	0.0169	4	2139	protein_coding	transforming growth factor, beta receptor III	1	92145902	92371892
ENSG00000129596	CDO1	0.0169	4	2140	protein_coding	cysteine dioxygenase type 1	5	115140430	115152651
ENSG00000187942	LDLRAD2	0.0169	3	1162	protein_coding	low density lipoprotein receptor class A domain containing 2	1	22138758	22151714
ENSG00000158169	FANCC	0.017	4	2143	protein_coding	Fanconi anemia, complementation group C	9	97861336	98079991
ENSG00000144426	NBEAL1	0.017	4	2143	protein_coding	neurobeachin-like 1	2	203879602	204091101
ENSG00000166689	PLEKHA7	0.0171	4	2146	protein_coding	pleckstrin homology domain containing, family A member 7	11	16799842	17035990
ENSG00000196735	HLA-DQA1	0.0171	4	2147	protein_coding	major histocompatibility complex, class II, DQ alpha 1	6	32595956	32614839
ENSG00000169710	FASN	0.0172	3	1170	protein_coding	fatty acid synthase	17	80036214	80056208
ENSG00000064300	NGFR	0.0173	4	2154	protein_coding	nerve growth factor receptor	17	47572655	47592379
ENSG00000184113	CLDN5	0.0174	4	2157	protein_coding	claudin 5	22	19510547	19515068
ENSG00000213777		0.0174	2	428				NA	NA
ENSG00000006606	CCL26	0.0174	3	1175	protein_coding	chemokine (C-C motif) ligand 26	7	75398851	75419214
ENSG00000173451	THAP2	0.0174	4	2160	protein_coding	THAP domain containing, apoptosis associated protein 2	12	72056789	72074419
ENSG00000273055		0.0175	3	1177				NA	NA
ENSG00000111199	TRPV4	0.0175	3	1177	protein_coding	transient receptor potential cation channel, subfamily V, member 4	12	110220890	110271212
ENSG00000130304	SLC27A1	0.0176	5	3325	protein_coding	solute carrier family 27 (fatty acid transporter), member 1	19	17579578	17616977
ENSG00000102302	FGD1	0.0176	5	3326	protein_coding	FYVE, RhoGEF and PH domain containing 1	X	54471887	54522599
ENSG00000166813	KIF7	0.0176	4	2168	protein_coding	kinesin family member 7	15	90152020	90198682
ENSG00000169469	SPRR1B	0.0177	3	1181	protein_coding	small proline-rich protein 1B	1	153003678	153005376
ENSG00000112769	LAMA4	0.0177	4	2170	protein_coding	laminin, alpha 4	6	112429963	112576141
ENSG00000135821	GLUL	0.0178	4	2173	protein_coding	glutamate-ammonia ligase	1	182350839	182361341
ENSG00000099999	RNF215	0.018	5	3343	protein_coding	ring finger protein 215	22	30773835	30817760
ENSG00000153902	LGI4	0.018	4	2182	protein_coding	leucine-rich repeat LGI family, member 4	19	35615417	35633355
ENSG00000184497	TMEM255B	0.0181	3	1192	protein_coding	transmembrane protein 255B	13	114462216	114514926
ENSG00000140718	FTO	0.0181	4	2185	protein_coding	fat mass and obesity associated	16	53737875	54155853
ENSG00000135424	ITGA7	0.0183	4	2192	protein_coding	integrin, alpha 7	12	56078352	56109827
ENSG00000008086	CDKL5	0.0184	4	2194	protein_coding	cyclin-dependent kinase-like 5	X	18443703	18671749
ENSG00000223361	FTH1P3	0.0184	4	2196	transcribed_processed_pseudogene	ferritin, heavy polypeptide 1 pseudogene 10	5	17353804	17354733
ENSG00000196355		0.0185	3	1202		Uncharacterized protein	4	38628029	38666430
ENSG00000102935	ZNF423	0.0185	4	2199	protein_coding	zinc finger protein 423	16	49521435	49891830
ENSG00000179431	FJX1	0.0186	4	2204	protein_coding	four jointed box 1 (Drosophila)	11	35639735	35642419
ENSG00000239218		0.0187	3	1206	transcribed_processed_pseudogene	ribosomal protein S20 pseudogene 22	8	38291865	38293182
ENSG00000267107		0.0187	3	1207				NA	NA
ENSG00000110921	MVK	0.0188	4	2208	protein_coding	mevalonate kinase	12	110011060	110035067
ENSG00000086544	ITPKC	0.0188	4	2210	protein_coding	inositol-trisphosphate 3-kinase C	19	41223008	41246765
ENSG00000180672		0.0189	4	2212				NA	NA
ENSG00000118257	NRP2	0.0189	4	2212	protein_coding	neuropilin 2	2	206546714	206662857
ENSG00000243444	PALM2	0.0189	4	2213	protein_coding	paralemmin 2	9	112403068	112713755
ENSG00000037897	METTL1	0.0189	4	2214	protein_coding	methyltransferase like 1	12	58162254	58166576
ENSG00000268927		0.019	4	2215				NA	NA
ENSG00000250305	KIAA1456	0.019	4	2215	protein_coding	KIAA1456	8	12803151	12889012
ENSG00000270362	HMGN3-AS1	0.019	3	1214	antisense	HMGN3 antisense RNA 1	6	79943435	79946514
ENSG00000169885	CALML6	0.019	3	1215	protein_coding	calmodulin-like 6	1	1846266	1848735
ENSG00000137411	VARS2	0.0191	5	3393	protein_coding	valyl-tRNA synthetase 2, mitochondrial	6	30876019	30894236
ENSG00000250654		0.0191	2	450				NA	NA
ENSG00000169992	NLGN2	0.0191	5	3395	protein_coding	neuroligin 2	17	7308193	7323179
ENSG00000116774	OLFML3	0.0192	4	2224	protein_coding	olfactomedin-like 3	1	114522063	114524876
ENSG00000135378	PRRG4	0.0193	4	2227	protein_coding	proline rich Gla (G-carboxyglutamic acid) 4 (transmembrane)	11	32851489	32879669
ENSG00000125846	ZNF133	0.0193	4	2228	protein_coding	zinc finger protein 133	20	18269121	18297640
ENSG00000172382	PRSS27	0.0194	3	1224	protein_coding	protease, serine 27	16	2762419	2770552
ENSG00000071205	ARHGAP10	0.0195	4	2234	protein_coding	Rho GTPase activating protein 10	4	148653214	148993931
ENSG00000162065	TBC1D24	0.0196	4	2236	protein_coding	TBC1 domain family, member 24	16	2525147	2555735
ENSG00000143536	CRNN	0.0196	3	1230	protein_coding	cornulin	1	152381719	152386739
ENSG00000178934	LGALS7	0.0197	3	1232	protein_coding	lectin, galactoside-binding, soluble, 7B	19	39279851	39282389
ENSG00000169760	NLGN1	0.0198	4	2244	protein_coding	neuroligin 1	3	173114074	174004434
ENSG00000165949	IFI27	0.0198	4	2245	protein_coding	interferon, alpha-inducible protein 27	14	94571182	94583033
ENSG00000238039		0.0198	4	2246				NA	NA
ENSG00000225194	LINC00092	0.0199	3	1235	lincRNA	long intergenic non-protein coding RNA 92	9	98782014	98790247
ENSG00000156140	ADAMTS3	0.0199	3	1236	protein_coding	ADAM metallopeptidase with thrombospondin type 1 motif, 3	4	73146686	73434516
ENSG00000130338	TULP4	0.0199	4	2249	protein_coding	tubby like protein 4	6	158733692	158932860
ENSG00000134245	WNT2B	0.0199	3	1237	protein_coding	wingless-type MMTV integration site family, member 2B	1	113009163	113072787
ENSG00000170477	KRT4	0.02	3	1238	protein_coding	keratin 4	12	53200333	53208335
ENSG00000100626	GALNT16	0.02	4	2253	protein_coding	UDP-N-acetyl-alpha-D-galactosamine:polypeptide N-acetylgalactosaminyltransferase 16	14	69725994	69821183
ENSG00000223705	NSUN5P1	0.0201	4	2254	transcribed_unprocessed_pseudogene	NOP2/Sun domain family, member 5 pseudogene 1	7	75039605	75046066
ENSG00000162373	BEND5	0.0201	4	2256	protein_coding	BEN domain containing 5	1	49193195	49242641
ENSG00000169474	SPRR1A	0.0203	3	1245	protein_coding	small proline-rich protein 1A	1	152956557	152958289
ENSG00000140939	NOL3	0.0203	5	3448	protein_coding	nucleolar protein 3 (apoptosis repressor with CARD domain)	16	67204057	67209643
ENSG00000239282	GATSL3	0.0204	4	2266	protein_coding	GATS protein-like 3	22	30681106	30685616
ENSG00000134072	CAMK1	0.0205	4	2267	protein_coding	calcium/calmodulin-dependent protein kinase I	3	9799026	9811676
ENSG00000142102	ATHL1	0.0205	3	1250	protein_coding	ATH1, acid trehalase-like 1 (yeast)	11	289135	296107
ENSG00000163209	SPRR3	0.0205	3	1250	protein_coding	small proline-rich protein 3	1	152974223	152976332
ENSG00000186787	SPIN2A	0.0205	4	2269	protein_coding	spindlin family, member 2B	X	57144984	57147980
ENSG00000188599		0.0205	4	2269	transcribed_unprocessed_pseudogene	nuclear pore complex interacting protein pseudogene 1	16	15198178	15225458
ENSG00000232453		0.0206	2	468				NA	NA
ENSG00000225217	HSPA7	0.0206	3	1253	unprocessed_pseudogene	heat shock 70kDa protein 7 (HSP70B)	1	161576081	161578007
ENSG00000137936	BCAR3	0.0207	4	2274	protein_coding	breast cancer anti-estrogen resistance 3	1	94027347	94312706
ENSG00000253304	TMEM200B	0.0207	4	2274	protein_coding	transmembrane protein 200B	1	29445940	29450447
ENSG00000231445		0.0207	4	2276	processed_pseudogene	translocase of inner mitochondrial membrane 8 homolog A (yeast) pseudogene 1	2	162933867	162934161
ENSG00000137274	BPHL	0.0208	4	2278	protein_coding	biphenyl hydrolase-like (serine hydrolase)	6	3118608	3153812
ENSG00000204164	BMS1P5	0.0208	4	2278		BMS1 pseudogene 5	10	48901102	48950972
ENSG00000133131	MORC4	0.0209	4	2281	protein_coding	MORC family CW-type zinc finger 4	X	106057101	106243474
ENSG00000241155		0.0209	3	1259	antisense	ARHGAP31 antisense RNA 1	3	119033140	119041607
ENSG00000171401	KRT13	0.0209	3	1260	protein_coding	keratin 13	17	39657233	39661957
ENSG00000176401	EID2B	0.0209	4	2283	protein_coding	EP300 interacting inhibitor of differentiation 2B	19	40021630	40023494
ENSG00000137834	SMAD6	0.0212	4	2290	protein_coding	SMAD family member 6	15	66994566	67074338
ENSG00000121310	ECHDC2	0.0212	5	3486	protein_coding	enoyl CoA hydratase domain containing 2	1	53361656	53392884
ENSG00000143995	MEIS1	0.0212	4	2292	protein_coding	Meis homeobox 1	2	66660584	66801001
ENSG00000164106	SCRG1	0.0213	4	2294	protein_coding	stimulator of chondrogenesis 1	4	174305852	174327531
ENSG00000114739	ACVR2B	0.0213	4	2294	protein_coding	activin A receptor, type IIB	3	38495342	38534633
ENSG00000166896	XRCC6BP1	0.0213	4	2295	protein_coding	XRCC6 binding protein 1	12	58335324	58351052
ENSG00000130653	PNPLA7	0.0213	4	2295	protein_coding	patatin-like phospholipase domain containing 7	9	140354404	140444986
ENSG00000165478	HEPACAM	0.0214	4	2297	protein_coding	hepatic and glial cell adhesion molecule	11	124789089	124806308
ENSG00000099282	TSPAN15	0.0214	4	2298	protein_coding	tetraspanin 15	10	71211229	71267425
ENSG00000267368	POLR2J3	0.0215	3	1274	protein_coding	uroplakin 3B-like	7	102277472	102283238
ENSG00000146677		0.0215	4	2303				NA	NA
ENSG00000154529	CNTNAP3	0.0216	2	480	protein_coding	contactin associated protein-like 3B	9	43684902	43924049
ENSG00000256433		0.0216	3	1276				NA	NA
ENSG00000164776	PHKG1	0.0217	3	1277	protein_coding	phosphorylase kinase, gamma 1 (muscle)	7	56148440	56160689
ENSG00000224848		0.0217	3	1278				NA	NA
ENSG00000171346	KRT15	0.0218	3	1280	protein_coding	keratin 15	17	39669995	39678781
ENSG00000144681	STAC	0.0218	3	1280	protein_coding	SH3 and cysteine rich domain	3	36421836	36589499
ENSG00000111405	ENDOU	0.0219	3	1282	protein_coding	endonuclease, polyU-specific	12	48103517	48119350
ENSG00000267108		0.0219	3	1282				NA	NA
ENSG00000171443	ZNF524	0.022	5	3517	protein_coding	zinc finger protein 524	19	56111388	56114504
ENSG00000136830	FAM129B	0.022	4	2319	protein_coding	family with sequence similarity 129, member B	9	130267618	130341268
ENSG00000177042	TMEM80	0.022	4	2319	protein_coding	transmembrane protein 80	11	695428	705028
ENSG00000198185	ZNF334	0.022	4	2319	protein_coding	zinc finger protein 334	20	45129701	45142198
ENSG00000171763	SPATA5L1	0.0221	4	2320	protein_coding	spermatogenesis associated 5-like 1	15	45694529	45713617
ENSG00000154134	ROBO3	0.0222	3	1288	protein_coding	roundabout, axon guidance receptor, homolog 3 (Drosophila)	11	124735282	124751366
ENSG00000113211	PCDHB6	0.0222	3	1288	protein_coding	protocadherin beta 6	5	140529683	140532868
ENSG00000182175	RGMA	0.0222	4	2325	protein_coding	repulsive guidance molecule family member a	15	93586636	93632433
ENSG00000141933	TPGS1	0.0223	4	2326	protein_coding	tubulin polyglutamylase complex subunit 1	19	507299	519654
ENSG00000100320	RBFOX2	0.0223	5	3530	protein_coding	RNA binding protein, fox-1 homolog (C. elegans) 2	22	36134783	36424473
ENSG00000153253	SCN3A	0.0223	4	2327	protein_coding	sodium channel, voltage-gated, type III, alpha subunit	2	165944032	166060577
ENSG00000258376		0.0223	2	489				NA	NA
ENSG00000233830		0.0225	4	2332	processed_pseudogene	eukaryotic translation initiation factor 4H pseudogene 1	7	27497782	27498468
ENSG00000185507	IRF7	0.0225	4	2332	protein_coding	interferon regulatory factor 7	11	612553	615999
ENSG00000272894		0.0225	4	2334				NA	NA
ENSG00000240654	C1QTNF9	0.0226	3	1297	protein_coding	C1q and tumor necrosis factor related protein 9	13	24881304	24896673
ENSG00000163072	NOSTRIN	0.0226	4	2336	protein_coding	nitric oxide synthase trafficking	2	169643049	169722024
ENSG00000109576	AADAT	0.0226	4	2337	protein_coding	aminoadipate aminotransferase	4	170981373	171012850
ENSG00000141579	ZNF750	0.0226	3	1298	protein_coding	zinc finger protein 750	17	80787311	80798454
ENSG00000196263	ZNF471	0.0227	5	3546	protein_coding	zinc finger protein 471	19	57019212	57041590
ENSG00000142627	EPHA2	0.0227	4	2341	protein_coding	EPH receptor A2	1	16450832	16482582
ENSG00000149256	TENM4	0.0228	3	1301	protein_coding	teneurin transmembrane protein 4	11	78363876	79151992
ENSG00000178075	GRAMD1C	0.0228	4	2342	protein_coding	GRAM domain containing 1C	3	113547029	113666021
ENSG00000198453	ZNF568	0.0228	3	1302	protein_coding	zinc finger protein 568	19	37407231	37489602
ENSG00000165895	ARHGAP42	0.0228	4	2344	protein_coding	Rho GTPase activating protein 42	11	100558384	100862668
ENSG00000225968	ELFN1	0.0228	4	2344	protein_coding	extracellular leucine-rich repeat and fibronectin type III domain containing 1	7	1727755	1787590
ENSG00000137463	MGARP	0.0229	3	1304	protein_coding	mitochondria-localized glutamic acid-rich protein	4	140187317	140201492
ENSG00000101955	SRPX	0.023	4	2349	protein_coding	sushi-repeat containing protein, X-linked	X	38008589	38080696
ENSG00000140519	RHCG	0.023	3	1307	protein_coding	Rh family, C glycoprotein	15	89998680	90039844
ENSG00000206869	SNORA70F	0.0231	3	1308	snoRNA	small nucleolar RNA, H/ACA box 70F	2	165544153	165544287
ENSG00000121552	CSTA	0.0231	3	1308	protein_coding	cystatin A (stefin A)	3	122044091	122060819
ENSG00000170027	YWHAG	0.0231	4	2352	protein_coding	tyrosine 3-monooxygenase/tryptophan 5-monooxygenase activation protein, gamma	7	75956116	75988348
ENSG00000197191	C9orf169	0.0232	3	1311	protein_coding	chromosome 9 open reading frame 169	9	140119087	140120763
ENSG00000138443	ABI2	0.0232	5	3569	protein_coding	abl-interactor 2	2	204192942	204312446
ENSG00000152104	PTPN14	0.0233	4	2358	protein_coding	protein tyrosine phosphatase, non-receptor type 14	1	214522039	214725792
ENSG00000105427	CNFN	0.0233	3	1314	protein_coding	cornifelin	19	42891171	42894439
ENSG00000198483	ANKRD35	0.0233	3	1314	protein_coding	ankyrin repeat domain 35	1	145549230	145568526
ENSG00000109063	MYH3	0.0234	3	1315	protein_coding	myosin, heavy chain 3, skeletal muscle, embryonic	17	10531843	10560626
ENSG00000224086		0.0234	4	2362				NA	NA
ENSG00000027001	MIPEP	0.0234	4	2363	protein_coding	mitochondrial intermediate peptidase	13	24304328	24463558
ENSG00000189157	FAM47E	0.0234	4	2363	protein_coding	family with sequence similarity 47, member E	4	77135193	77204933
ENSG00000158258	CLSTN2	0.0235	4	2364	protein_coding	calsyntenin 2	3	139654027	140296239
ENSG00000229436		0.0235	3	1318				NA	NA
ENSG00000172005	MAL	0.0235	3	1318	protein_coding	mal, T-cell differentiation protein	2	95691422	95719737
ENSG00000156750		0.0235	3	1318		aquaporin 7 pseudogene 3	9	42858072	42876505
ENSG00000204366	ZBTB12	0.0236	4	2367	protein_coding	zinc finger and BTB domain containing 12	6	31867384	31869769
ENSG00000068137	PLEKHH3	0.0236	4	2368	protein_coding	pleckstrin homology domain containing, family H (with MyTH4 domain) member 3	17	40819932	40829048
ENSG00000175768	TOMM5	0.0236	4	2369	protein_coding	translocase of outer mitochondrial membrane 5 homolog (yeast)	9	37582643	37592639
ENSG00000101445	PPP1R16B	0.0237	4	2370	protein_coding	protein phosphatase 1, regulatory subunit 16B	20	37434348	37551667
ENSG00000148346	LCN2	0.0237	3	1321	protein_coding	lipocalin 2	9	130911350	130915734
ENSG00000163138	PACRGL	0.0237	3	1321	protein_coding	PARK2 co-regulated-like	4	20697905	20754530
ENSG00000083544	TDRD3	0.0237	3	1322	protein_coding	tudor domain containing 3	13	60970591	61148012
ENSG00000187653		0.0238	4	2373	processed_pseudogene	thymosin beta 4, X-linked pseudogene 8	4	91759652	91760263
ENSG00000220848		0.0239	4	2376	processed_pseudogene	ribosomal protein S18 pseudogene 9	6	149915220	149915679
ENSG00000136895	GARNL3	0.0239	3	1326	protein_coding	GTPase activating Rap/RanGAP domain-like 3	9	129986544	130155939
ENSG00000135722	FBXL8	0.0239	4	2378	protein_coding	F-box and leucine-rich repeat protein 8	16	67193834	67198473
ENSG00000188234	AGAP4	0.0239	4	2378	protein_coding	ArfGAP with GTPase domain, ankyrin repeat and PH domain 4	10	46321042	46349323
ENSG00000111319	SCNN1A	0.024	4	2380	protein_coding	sodium channel, non-voltage-gated 1 alpha subunit	12	6456009	6486896
ENSG00000227591		0.024	3	1329				NA	NA
ENSG00000120889	TNFRSF10B	0.0242	4	2386	protein_coding	tumor necrosis factor receptor superfamily, member 10b	8	22877646	22926692
ENSG00000251867		0.0242	3	1333	antisense	Y RNA	8	81396796	81397854
ENSG00000174595	KLF14	0.0242	3	1333		Kruppel-like factor 14	7	130417401	130418888
ENSG00000204851	PNMAL2	0.0243	4	2388	protein_coding	paraneoplastic Ma antigen family-like 2	19	46990163	46999755
ENSG00000176194	CIDEA	0.0243	3	1335	protein_coding	cell death-inducing DFFA-like effector a	18	12254318	12277594
ENSG00000077713	SLC25A43	0.0244	4	2392	protein_coding	solute carrier family 25, member 43	X	118533023	118588441
ENSG00000157483	MYO1E	0.0244	4	2392	protein_coding	myosin IE	15	59427113	59665099
ENSG00000009694	TENM1	0.0244	3	1337	protein_coding	teneurin transmembrane protein 1	X	123509753	124097666
ENSG00000171368	TPPP	0.0245	4	2394	protein_coding	tubulin polymerization promoting protein	5	660883	693510
ENSG00000246922	UBAP1L	0.0245	3	1338	protein_coding	ubiquitin associated protein 1-like	15	65385338	65407535
ENSG00000219481	NBPF1	0.0245	3	1338	protein_coding	neuroblastoma breakpoint family, member 1	1	16888814	16940057
ENSG00000129451	KLK10	0.0245	3	1339	protein_coding	kallikrein-related peptidase 10	19	51515995	51523431
ENSG00000000005	TNMD	0.0245	3	1339	protein_coding	tenomodulin	X	99839799	99854882
ENSG00000162526	TSSK3	0.0246	3	1341	protein_coding	testis-specific serine kinase 3	1	32817122	32829913
ENSG00000262061		0.0247	3	1342				NA	NA
ENSG00000073803	MAP3K13	0.0247	4	2402	protein_coding	mitogen-activated protein kinase kinase kinase 13	3	185000729	185206885
ENSG00000182077	PTCHD3	0.0248	3	1344	protein_coding	patched domain containing 3	10	27687116	27703297
ENSG00000133710	SPINK5	0.0248	3	1344	protein_coding	serine peptidase inhibitor, Kazal type 5	5	147405246	147516852
ENSG00000250506	CDK3	0.0248	4	2403	protein_coding	cyclin-dependent kinase 3	17	73996987	74002080
ENSG00000106211	HSPB1	0.0248	4	2405	protein_coding	heat shock 27kDa protein 1	7	75931861	75933612
ENSG00000205356	TECPR1	0.0248	4	2405	protein_coding	tectonin beta-propeller repeat containing 1	7	97843936	97881563
ENSG00000108602	ALDH3A1	0.0249	3	1346	protein_coding	aldehyde dehydrogenase 3 family, member A1	17	19641297	19652256
ENSG00000162687	KCNT2	0.0249	4	2407	protein_coding	potassium channel, subfamily T, member 2	1	196194909	196578355
ENSG00000149499	EML3	0.0249	5	3634	protein_coding	echinoderm microtubule associated protein like 3	11	62369690	62380237
ENSG00000186458	DEFB132	0.025	3	1349	protein_coding	defensin, beta 132	20	238377	241737
ENSG00000244119	PDCL3P4	0.025	4	2410	processed_pseudogene	phosducin-like 3 pseudogene 4	3	101431316	101432035
ENSG00000120709	FAM53C	0.025	4	2411	protein_coding	family with sequence similarity 53, member C	5	137667624	137685416
ENSG00000265413		0.025	4	2411				NA	NA
ENSG00000092295	TGM1	0.0251	3	1351	protein_coding	transglutaminase 1	14	24718320	24733638
ENSG00000178074	C2orf69	0.0251	4	2413	protein_coding	chromosome 2 open reading frame 69	2	200775979	200820658
ENSG00000197747	S100A10	0.0251	4	2414	protein_coding	S100 calcium binding protein A10	1	151955391	151966866
ENSG00000092009	CMA1	0.0253	2	523	protein_coding	chymase 1, mast cell	14	24974559	24977471
ENSG00000196754	S100A2	0.0253	3	1356	protein_coding	S100 calcium binding protein A2	1	153533584	153540366
ENSG00000162804	SNED1	0.0254	3	1357	protein_coding	sushi, nidogen and EGF-like domains 1	2	241938255	242034983
ENSG00000198718	FAM179B	0.0254	4	2422	protein_coding	family with sequence similarity 179, member B	14	45431411	45543634
ENSG00000198759	EGFL6	0.0254	3	1358	protein_coding	EGF-like-domain, multiple 6	X	13587724	13651694
ENSG00000167680	SEMA6B	0.0254	4	2423	protein_coding	sema domain, transmembrane domain (TM), and cytoplasmic domain, (semaphorin) 6B	19	4542600	4559820
ENSG00000174640	SLCO2A1	0.0254	4	2423	protein_coding	solute carrier organic anion transporter family, member 2A1	3	133651540	133771028
ENSG00000229447		0.0255	3	1360				NA	NA
ENSG00000034053	APBA2	0.0255	4	2426	protein_coding	amyloid beta (A4) precursor protein-binding, family A, member 2	15	29129629	29410518
ENSG00000113721	PDGFRB	0.0256	4	2429	protein_coding	platelet-derived growth factor receptor, beta polypeptide	5	149493400	149535435
ENSG00000262194		0.0259	3	1368				NA	NA
ENSG00000129455	KLK8	0.026	3	1369	protein_coding	kallikrein-related peptidase 8	19	51499263	51505967
ENSG00000204209	DAXX	0.0261	4	2441	protein_coding	death-domain associated protein	6	33286335	33297046
ENSG00000226332		0.0261	4	2442				NA	NA
ENSG00000111674	ENO2	0.0262	4	2444	protein_coding	enolase 2 (gamma, neuronal)	12	7022909	7032861
ENSG00000198914	POU3F3	0.0262	4	2445	protein_coding	POU class 3 homeobox 3	2	105471969	105476929
ENSG00000177464	GPR4	0.0263	3	1375	protein_coding	G protein-coupled receptor 4	19	46093022	46105466
ENSG00000052126	PLEKHA5	0.0263	4	2447	protein_coding	pleckstrin homology domain containing, family A member 5	12	19282648	19529334
ENSG00000131899	LLGL1	0.0263	4	2449	protein_coding	lethal giant larvae homolog 1 (Drosophila)	17	18128901	18148189
ENSG00000091428	RAPGEF4	0.0264	4	2451	protein_coding	Rap guanine nucleotide exchange factor (GEF) 4	2	173600002	173917621
ENSG00000188215	DCUN1D3	0.0266	3	1381	protein_coding	DCN1, defective in cullin neddylation 1, domain containing 3	16	20866247	20911706
ENSG00000077150	NFKB2	0.0266	4	2456	protein_coding	nuclear factor of kappa light polypeptide gene enhancer in B-cells 2 (p49/p100)	10	104153867	104162281
ENSG00000242861		0.0266	4	2456				NA	NA
ENSG00000225190	PLEKHM1	0.0266	4	2458	protein_coding	pleckstrin homology domain containing, family M (with RUN domain) member 1	17	43513266	43568115
ENSG00000188153	COL4A5	0.0266	4	2458	protein_coding	collagen, type IV, alpha 5	X	107683074	107940775
ENSG00000164056	SPRY1	0.0267	4	2459	protein_coding	sprouty homolog 1, antagonist of FGF signaling (Drosophila)	4	124317950	124324910
ENSG00000255748		0.0268	3	1385	protein_coding	Uncharacterized protein	12	133787246	133787772
ENSG00000099250	NRP1	0.0268	4	2463	protein_coding	neuropilin 1	10	33466420	33625190
ENSG00000267283		0.0269	4	2464				NA	NA
ENSG00000166341	DCHS1	0.0269	4	2464	protein_coding	dachsous cadherin-related 1	11	6642556	6677085
ENSG00000141127	PRPSAP2	0.0269	5	3707	protein_coding	phosphoribosyl pyrophosphate synthetase-associated protein 2	17	18743398	18834581
ENSG00000254681		0.0269	4	2466	transcribed_unprocessed_pseudogene	polycystic kidney disease 1 (autosomal dominant) pseudogene 5	16	18458147	18495797
ENSG00000108797	CNTNAP1	0.027	4	2467	protein_coding	contactin associated protein 1	17	40834631	40851832
ENSG00000147650	LRP12	0.027	4	2467	protein_coding	low density lipoprotein receptor-related protein 12	8	105501459	105601252
ENSG00000132640	BTBD3	0.0271	4	2470	protein_coding	BTB (POZ) domain containing 3	20	11871371	11907257
ENSG00000124102	PI3	0.0271	3	1392	protein_coding	peptidase inhibitor 3, skin-derived	20	43803517	43805185
ENSG00000110060	PUS3	0.0272	4	2474	protein_coding	pseudouridylate synthase 3	11	125763381	125773116
ENSG00000184083	FAM120C	0.0273	3	1395	protein_coding	family with sequence similarity 120C	X	54094757	54209714
ENSG00000054277	OPN3	0.0274	3	1397	protein_coding	opsin 3	1	241753404	241840678
ENSG00000271738		0.0274	5	3724				NA	NA
ENSG00000260837		0.0274	4	2479				NA	NA
ENSG00000099365	STX1B	0.0275	4	2482	protein_coding	syntaxin 1B	16	31000577	31021949
ENSG00000040633	PHF23	0.0275	4	2483	protein_coding	PHD finger protein 23	17	7138347	7143041
ENSG00000254814		0.0277	3	1403				NA	NA
ENSG00000123352	SPATS2	0.0277	4	2488	protein_coding	spermatogenesis associated, serine-rich 2	12	49760367	49921205
ENSG00000272556		0.0278	3	1405				NA	NA
ENSG00000228486	LINC01125	0.0279	4	2492	antisense	long intergenic non-protein coding RNA 1125	2	98280680	98319527
ENSG00000215375	MYL5	0.0279	3	1407	protein_coding	myosin, light chain 5, regulatory	4	667369	675822
ENSG00000105649	RAB3A	0.0279	4	2494	protein_coding	RAB3A, member RAS oncogene family	19	18307594	18314884
ENSG00000073670	ADAM11	0.0281	4	2498	protein_coding	ADAM metallopeptidase domain 11	17	42836399	42859214
ENSG00000184669	OR7E14P	0.0281	3	1412	transcribed_unprocessed_pseudogene	olfactory receptor, family 7, subfamily E, member 14 pseudogene	11	17035545	17074583
ENSG00000228314	C21orf15	0.0281	3	1412	transcribed_unprocessed_pseudogene	cytochrome P450, family 4, subfamily F, polypeptide 29, pseudogene	21	15215454	15220685
ENSG00000272343		0.0282	3	1414				NA	NA
ENSG00000143369	ECM1	0.0283	3	1415	protein_coding	extracellular matrix protein 1	1	150480538	150486265
ENSG00000263345		0.0283	4	2505				NA	NA
ENSG00000186994	KANK3	0.0284	4	2506	protein_coding	KN motif and ankyrin repeat domains 3	19	8387468	8408146
ENSG00000112297	AIM1	0.0284	4	2506	protein_coding	absent in melanoma 1	6	106959730	107018326
ENSG00000260160		0.0284	3	1418				NA	NA
ENSG00000124003	MOGAT1	0.0285	2	558	protein_coding	monoacylglycerol O-acyltransferase 1	2	223536505	223574649
ENSG00000186806	VSIG10L	0.0285	3	1420	protein_coding	V-set and immunoglobulin domain containing 10 like	19	51834790	51845378
ENSG00000165434	PGM2L1	0.0285	4	2511	protein_coding	phosphoglucomutase 2-like 1	11	74041363	74109518
ENSG00000116117	PARD3B	0.0286	4	2512	protein_coding	par-3 family cell polarity regulator beta	2	205410516	206484886
ENSG00000160213	CSTB	0.0286	3	1421	protein_coding	cystatin B (stefin B)	21	45192393	45196326

## Sheet: Adrenal UP
Ensembl.Gene.ID	Gene.Symbol	p.value.value	Geneset.friends	Total.friends	BioType	GO.Annotation	Chromosome	Chromosome.Start	Chromosome.End
ENSG00000184060	ADAP2	4.16e-13	13	1470	protein_coding	ArfGAP with dual PH domains 2	17	29233362	29286340
ENSG00000158473	CD1D	3.07e-12	13	1724	protein_coding	CD1d molecule	1	158149737	158154686
ENSG00000167850	CD300C	6.07e-11	12	1701	protein_coding	CD300c molecule	17	72537247	72542282
ENSG00000120280	CXorf21	8.67e-11	13	2255	protein_coding	chromosome X open reading frame 21	X	30576941	30595961
ENSG00000129226	CD68	1.11e-10	12	1793	protein_coding	CD68 molecule	17	7482785	7485429
ENSG00000146192	FGD2	3.36e-10	13	2517	protein_coding	FYVE, RhoGEF and PH domain containing 2	6	36973422	36996846
ENSG00000138964	PARVG	4.04e-10	13	2555	protein_coding	parvin, gamma	22	44568836	44615413
ENSG00000160255	ITGB2	5.21e-10	12	2053	protein_coding	integrin, beta 2 (complement component 3 receptor 3 and 4 subunit)	21	46305868	46351904
ENSG00000089820	ARHGAP4	5.29e-10	13	2612	protein_coding	Rho GTPase activating protein 4	X	153172821	153200452
ENSG00000143110	C1orf162	5.45e-10	12	2061	protein_coding	chromosome 1 open reading frame 162	1	112016414	112021134
ENSG00000042980	ADAM28	7.83e-10	11	1630	protein_coding	ADAM metallopeptidase domain 28	8	24151553	24216531
ENSG00000085265	FCN1	8.9e-10	11	1650	protein_coding	ficolin (collagen/fibrinogen domain containing) 1	9	137801431	137809809
ENSG00000089041	P2RX7	9.06e-10	10	1221	protein_coding	purinergic receptor P2X, ligand-gated ion channel, 7	12	121570622	121623876
ENSG00000000938	FGR	1.15e-09	12	2201	protein_coding	feline Gardner-Rasheed sarcoma viral oncogene homolog	1	27938575	27961788
ENSG00000185862	EVI2B	1.31e-09	12	2227	protein_coding	ecotropic viral integration site 2B	17	29630784	29641130
ENSG00000066294	CD84	1.37e-09	12	2235	protein_coding	CD84 molecule	1	160510885	160549306
ENSG00000168995	SIGLEC7	1.39e-09	11	1722	protein_coding	sialic acid binding Ig-like lectin 7	19	51645556	51656783
ENSG00000213203	GIMAP1	1.83e-09	13	2891	protein_coding	GTPase, IMAP family member 1	7	150413645	150421372
ENSG00000126860	EVI2A	1.89e-09	12	2300	protein_coding	ecotropic viral integration site 2A	17	29644578	29648902
ENSG00000141968	VAV1	2e-09	12	2311	protein_coding	vav 1 guanine nucleotide exchange factor	19	6772725	6857377
ENSG00000272065		2.17e-09	11	1797				NA	NA
ENSG00000184730	APOBR	2.2e-09	11	1799	protein_coding	apolipoprotein B receptor	16	28505970	28510291
ENSG00000268802		2.31e-09	11	1808				NA	NA
ENSG00000185168	LINC00482	2.52e-09	7	394	lincRNA	long intergenic non-protein coding RNA 482	17	79277571	79283048
ENSG00000113269	RNF130	2.55e-09	12	2362	protein_coding	ring finger protein 130	5	179338651	179499118
ENSG00000104972	LILRB1	2.56e-09	12	2363	protein_coding	leukocyte immunoglobulin-like receptor, subfamily B (with TM and ITIM domains), member 1	19	55085346	55148979
ENSG00000160883	HK3	2.78e-09	11	1840	protein_coding	hexokinase 3 (white cell)	5	176307870	176326333
ENSG00000169896	ITGAM	3.11e-09	11	1860	protein_coding	integrin, alpha M (complement component 3 receptor 3 subunit)	16	31271311	31344213
ENSG00000148655	C10orf11	3.28e-09	9	996	protein_coding	chromosome 10 open reading frame 11	10	77360998	78319925
ENSG00000018280	SLC11A1	3.34e-09	11	1873	protein_coding	solute carrier family 11 (proton-coupled divalent metal ion transporter), member 1	2	219246752	219261617
ENSG00000110324	IL10RA	3.61e-09	12	2436	protein_coding	interleukin 10 receptor, alpha	11	117857063	117872196
ENSG00000121316	PLBD1	3.88e-09	11	1900	protein_coding	phospholipase B domain containing 1	12	14656595	14721283
ENSG00000186407	CD300E	3.98e-09	11	1905	protein_coding	CD300e molecule	17	72606026	72619897
ENSG00000244482		4.07e-09	11	1909	protein_coding	leukocyte immunoglobulin-like receptor, subfamily A (with TM domain), member 6	19	54720737	54746649
ENSG00000140368	PSTPIP1	4.62e-09	12	2490	protein_coding	proline-serine-threonine phosphatase interacting protein 1	15	77285700	77329673
ENSG00000197629	MPEG1	4.67e-09	12	2492	protein_coding	macrophage expressed 1	11	58975983	58980424
ENSG00000116701	NCF2	4.75e-09	12	2496	protein_coding	neutrophil cytosolic factor 2	1	183524698	183560011
ENSG00000124126	PREX1	4.81e-09	12	2499	protein_coding	phosphatidylinositol-3,4,5-trisphosphate-dependent Rac exchange factor 1	20	47240790	47444420
ENSG00000248996		4.94e-09	11	1945				NA	NA
ENSG00000272221		5.23e-09	10	1467				NA	NA
ENSG00000093072	CECR1	5.44e-09	11	1963	protein_coding	cat eye syndrome chromosome region, candidate 1	22	17660194	17702879
ENSG00000110077	MS4A6A	5.5e-09	11	1965	protein_coding	membrane-spanning 4-domains, subfamily A, member 6A	11	59939081	59952139
ENSG00000090554	FLT3LG	5.69e-09	10	1480	protein_coding	fms-related tyrosine kinase 3 ligand	19	49977464	49989488
ENSG00000100368	CSF2RB	5.98e-09	11	1981	protein_coding	colony stimulating factor 2 receptor, beta, low-affinity (granulocyte-macrophage)	22	37309670	37336491
ENSG00000105383	CD33	6.2e-09	11	1988	protein_coding	CD33 molecule	19	51728320	51747115
ENSG00000169403	PTAFR	6.2e-09	11	1988	protein_coding	platelet-activating factor receptor	1	28473677	28520447
ENSG00000137841	PLCB2	6.56e-09	12	2569	protein_coding	phospholipase C, beta 2	15	40570377	40600136
ENSG00000141506	PIK3R5	6.56e-09	12	2569	protein_coding	phosphoinositide-3-kinase, regulatory subunit 5	17	8782233	8869029
ENSG00000268758	EMR4P	6.63e-09	11	2001	transcribed_unprocessed_pseudogene	egf-like module containing, mucin-like, hormone receptor-like 4 pseudogene	19	6952511	6990857
ENSG00000140678	ITGAX	6.88e-09	11	2008	protein_coding	integrin, alpha X (complement component 3 receptor 4 subunit)	16	31366455	31394318
ENSG00000100055	CYTH4	7.13e-09	12	2588	protein_coding	cytohesin 4	22	37678068	37711382
ENSG00000158869	FCER1G	7.28e-09	11	2019	protein_coding	Fc fragment of IgE, high affinity I, receptor for; gamma polypeptide	1	161185024	161190489
ENSG00000103381	CPPED1	7.5e-09	11	2025	protein_coding	calcineurin-like phosphoesterase domain containing 1	16	12756919	12897874
ENSG00000129450	SIGLEC9	7.5e-09	11	2025	protein_coding	sialic acid binding Ig-like lectin 9	19	51628165	51639908
ENSG00000151651	ADAM8	7.54e-09	11	2026	protein_coding	ADAM metallopeptidase domain 8	10	135075907	135090372
ENSG00000180644	PRF1	7.6e-09	10	1526	protein_coding	perforin 1 (pore forming protein)	10	72357104	72362531
ENSG00000164691	TAGAP	7.66e-09	11	2029	protein_coding	T-cell activation RhoGTPase activating protein	6	159455500	159466184
ENSG00000023902	PLEKHO1	8.18e-09	12	2620	protein_coding	pleckstrin homology domain containing, family O member 1	1	150121373	150136916
ENSG00000171310	CHST11	8.39e-09	12	2626	protein_coding	carbohydrate (chondroitin 4) sulfotransferase 11	12	104849073	105155792
ENSG00000206344	HCG27	8.87e-09	12	2639	protein_coding	HLA complex group 27 (non-protein coding)	6	31165537	31171745
ENSG00000168010	ATG16L2	9.29e-09	12	2650	protein_coding	autophagy related 16-like 2 (S. cerevisiae)	11	72525353	72554719
ENSG00000204577	LILRB3	9.66e-09	11	2075	protein_coding	leukocyte immunoglobulin-like receptor, subfamily B (with TM and ITIM domains), member 3	19	54720147	54746602
ENSG00000172322	CLEC12A	1.1e-08	11	2102	protein_coding	C-type lectin domain family 12, member A	12	10103915	10148293
ENSG00000247982	LINC00926	1.11e-08	10	1588	lincRNA	long intergenic non-protein coding RNA 926	15	57592563	57599959
ENSG00000162711	NLRP3	1.11e-08	10	1588	protein_coding	NLR family, pyrin domain containing 3	1	247579458	247612410
ENSG00000204261	TAPSAR1	1.25e-08	12	2721	lincRNA	TAP1 and PSMB8 antisense RNA 1	6	32811863	32814272
ENSG00000214176	PLEKHM1P	1.26e-08	12	2723	transcribed_unprocessed_pseudogene	pleckstrin homology domain containing, family M (with RUN domain) member 1 pseudogene	17	62775377	62833272
ENSG00000135636	DYSF	1.33e-08	11	2140	protein_coding	dysferlin	2	71680852	71913898
ENSG00000165025	SYK	1.37e-08	12	2743	protein_coding	spleen tyrosine kinase	9	93564069	93660831
ENSG00000130775	THEMIS2	1.37e-08	12	2744	protein_coding	thymocyte selection associated family member 2	1	28199055	28213196
ENSG00000127084	FGD3	1.41e-08	11	2153	protein_coding	FYVE, RhoGEF and PH domain containing 3	9	95709733	95798518
ENSG00000100365	NCF4	1.44e-08	11	2157	protein_coding	neutrophil cytosolic factor 4, 40kDa	22	37257030	37274057
ENSG00000026297	RNASET2	1.51e-08	12	2767	protein_coding	ribonuclease T2	6	167342992	167370679
ENSG00000163131	CTSS	1.52e-08	12	2769	protein_coding	cathepsin S	1	150702672	150738433
ENSG00000101336	HCK	1.54e-08	11	2171	protein_coding	hemopoietic cell kinase	20	30639991	30689659
ENSG00000215769	LOC146880	1.54e-08	12	2773	processed_transcript	hsa-mir-6080	17	62745781	62778117
ENSG00000184682		1.6e-08	11	2179	protein_coding	chromosome 11 open reading frame 89	11	1910375	1912084
ENSG00000182487	NCF1B	1.63e-08	11	2183	transcribed_unprocessed_pseudogene	neutrophil cytosolic factor 1B pseudogene	7	72634611	72649979
ENSG00000243716	NPIPB4	1.64e-08	11	2184	protein_coding	nuclear pore complex interacting protein family, member B5	16	22490442	22547842
ENSG00000117676	RPS6KA1	1.74e-08	12	2803	protein_coding	ribosomal protein S6 kinase, 90kDa, polypeptide 1	1	26856252	26901521
ENSG00000163154	TNFAIP8L2	1.79e-08	11	2203	protein_coding	tumor necrosis factor, alpha-induced protein 8-like 2	1	151129105	151132225
ENSG00000187116	LILRA5	1.85e-08	10	1676	protein_coding	leukocyte immunoglobulin-like receptor, subfamily A (with TM domain), member 5	19	54818353	54824409
ENSG00000270055		1.85e-08	11	2210				NA	NA
ENSG00000216490	IFI30	1.95e-08	11	2221	protein_coding	interferon, gamma-inducible protein 30	19	18283972	18288927
ENSG00000188404	SELL	1.96e-08	11	2223	protein_coding	selectin L	1	169659808	169680839
ENSG00000227671	MIR3916	1.98e-08	12	2836	transcribed_unprocessed_pseudogene	microRNA 3916	1	247353153	247374158
ENSG00000133561	GIMAP6	2.02e-08	12	2841	protein_coding	GTPase, IMAP family member 6	7	150322463	150329473
ENSG00000182511	FES	2.08e-08	11	2235	protein_coding	feline sarcoma oncogene	15	91426925	91439006
ENSG00000100599	RIN3	2.1e-08	11	2238	protein_coding	Ras and Rab interactor 3	14	92980118	93155339
ENSG00000015285	WAS	2.1e-08	11	2238	protein_coding	Wiskott-Aldrich syndrome	X	48534985	48549818
ENSG00000095370	SH2D3C	2.1e-08	11	2238	protein_coding	SH2 domain containing 3C	9	130500596	130541020
ENSG00000196209	SIRPB2	2.13e-08	11	2241	protein_coding	signal-regulatory protein beta 2	20	1451386	1472233
ENSG00000139668	WDFY2	2.17e-08	11	2245	protein_coding	WD repeat and FYVE domain containing 2	13	52158644	52336171
ENSG00000262370		2.2e-08	11	2248				NA	NA
ENSG00000158517	NCF1	2.28e-08	11	2256	protein_coding	neutrophil cytosolic factor 1	7	74188309	74203659
ENSG00000186635	ARAP1	2.3e-08	12	2874	protein_coding	ArfGAP with RhoGAP domain, ankyrin repeat and PH domain 1	11	72396114	72504644
ENSG00000180353	HCLS1	2.3e-08	12	2874	protein_coding	hematopoietic cell-specific Lyn substrate 1	3	121350246	121379774
ENSG00000225217	HSPA7	2.36e-08	9	1253	unprocessed_pseudogene	heat shock 70kDa protein 7 (HSP70B)	1	161576081	161578007
ENSG00000077420	APBB1IP	2.37e-08	12	2882	protein_coding	amyloid beta (A4) precursor protein-binding, family B, member 1 interacting protein	10	26727132	26856732
ENSG00000101265	RASSF2	2.42e-08	12	2888	protein_coding	Ras association (RalGDS/AF-6) domain family member 2	20	4760669	4804291
ENSG00000012779	ALOX5	2.45e-08	11	2271	protein_coding	arachidonate 5-lipoxygenase	10	45869661	45941561
ENSG00000123146	CD97	2.49e-08	11	2275	protein_coding	CD97 molecule	19	14491313	14519537
ENSG00000254470	AP5B1	2.52e-08	11	2278	protein_coding	adaptor-related protein complex 5, beta 1 subunit	11	65543364	65548273
ENSG00000028137	TNFRSF1B	2.52e-08	11	2278	protein_coding	tumor necrosis factor receptor superfamily, member 1B	1	12227060	12269285
ENSG00000273356		2.53e-08	9	1263				NA	NA
ENSG00000198771	RCSD1	2.55e-08	12	2901	protein_coding	RCSD domain containing 1	1	167599330	167675486
ENSG00000184922	FMNL1	2.6e-08	11	2285	protein_coding	formin-like 1	17	43298811	43324687
ENSG00000188315	C3orf62	2.68e-08	11	2291	protein_coding	chromosome 3 open reading frame 62	3	49306035	49315342
ENSG00000197622	CDC42SE1	2.68e-08	12	2914	protein_coding	CDC42 small effector 1	1	151023447	151042801
ENSG00000121281	ADCY7	2.7e-08	11	2293	protein_coding	adenylate cyclase 7	16	50280048	50352046
ENSG00000271605	MILR1	2.7e-08	9	1273	protein_coding	mast cell immunoglobulin-like receptor 1	17	62461569	62464760
ENSG00000119535	CSF3R	2.83e-08	10	1754	protein_coding	colony stimulating factor 3 receptor (granulocyte)	1	36931644	36948879
ENSG00000123338	NCKAP1L	2.83e-08	12	2929	protein_coding	NCK-associated protein 1-like	12	54891495	54937726
ENSG00000167208	SNX20	2.86e-08	12	2931	protein_coding	sorting nexin 20	16	50700211	50715264
ENSG00000131042	LILRB2	2.93e-08	11	2311	protein_coding	leukocyte immunoglobulin-like receptor, subfamily B (with TM and ITIM domains), member 2	19	54777675	54785039
ENSG00000084070	SMAP2	3.15e-08	11	2328	protein_coding	small ArfGAP2	1	40810522	40888998
ENSG00000165168	CYBB	3.17e-08	11	2329	protein_coding	cytochrome b-245, beta polypeptide	X	37639264	37672714
ENSG00000089639	GMIP	3.32e-08	11	2340	protein_coding	GEM interacting protein	19	19740285	19754476
ENSG00000255031		3.43e-08	12	2980				NA	NA
ENSG00000134830	C5AR2	3.54e-08	10	1796	protein_coding	complement component 5a receptor 2	19	47835404	47846606
ENSG00000130592	LSP1	3.63e-08	11	2360	protein_coding	lymphocyte-specific protein 1	11	1874200	1913497
ENSG00000043462	LCP2	3.79e-08	10	1809	protein_coding	lymphocyte cytosolic protein 2 (SH2 domain containing leukocyte protein of 76kDa)	5	169673241	169725231
ENSG00000106948	AKNA	3.82e-08	11	2372	protein_coding	AT-hook transcription factor	9	117096436	117156685
ENSG00000125384	PTGER2	3.87e-08	10	1813	protein_coding	prostaglandin E receptor 2 (subtype EP2), 53kDa	14	52781023	52795324
ENSG00000235568	NFAM1	3.91e-08	10	1815	protein_coding	NFAT activating protein with ITAM motif 1	22	42776416	42828401
ENSG00000109743	BST1	4.05e-08	10	1822	protein_coding	bone marrow stromal cell antigen 1	4	15704573	15739936
ENSG00000130755	GMFG	4.06e-08	11	2386	protein_coding	glia maturation factor, gamma	19	39818993	39833012
ENSG00000102032	RENBP	4.11e-08	11	2389	protein_coding	renin binding protein	X	153200716	153210232
ENSG00000179144	GIMAP7	4.14e-08	12	3031	protein_coding	GTPase, IMAP family member 7	7	150211918	150218161
ENSG00000223799	IL10RB-AS1	4.18e-08	13	3750	antisense	IL10RB antisense RNA 1 (head to head)	21	34636178	34638565
ENSG00000227039	ITGB2-AS1	4.2e-08	11	2394	antisense	ITGB2 antisense RNA 1	21	46340966	46349593
ENSG00000166523	CLEC4E	4.24e-08	10	1831	protein_coding	C-type lectin domain family 4, member E	12	8685901	8693559
ENSG00000214787	MS4A4E	4.32e-08	9	1345	protein_coding	membrane-spanning 4-domains, subfamily A, member 4E	11	59968726	60010561
ENSG00000175489	LRRC25	4.35e-08	10	1836	protein_coding	leucine rich repeat containing 25	19	18501954	18508427
ENSG00000171522	PTGER4	4.62e-08	10	1848	protein_coding	prostaglandin E receptor 4 (subtype EP4)	5	40679600	40693837
ENSG00000180448	HMHA1	4.63e-08	11	2417	protein_coding	histocompatibility (minor) HA-1	19	1065922	1086627
ENSG00000160791	CCR5	4.69e-08	9	1358	protein_coding	chemokine (C-C motif) receptor 5 (gene/pseudogene)	3	46411633	46417697
ENSG00000183486	MX2	4.71e-08	11	2421	protein_coding	myxovirus (influenza virus) resistance 2 (mouse)	21	42733870	42781317
ENSG00000141574	SECTM1	4.74e-08	10	1853	protein_coding	secreted and transmembrane 1	17	80278900	80291950
ENSG00000171777	RASGRP4	4.86e-08	10	1858	protein_coding	RAS guanyl releasing protein 4	19	38899695	38916945
ENSG00000129675	ARHGEF6	4.99e-08	11	2435	protein_coding	Rac/Cdc42 guanine nucleotide exchange factor (GEF) 6	X	135747706	135864247
ENSG00000239998	LILRA2	5.12e-08	10	1868	protein_coding	leukocyte immunoglobulin-like receptor, subfamily A (with TM domain), member 2	19	55084387	55099027
ENSG00000213928	IRF9	5.54e-08	12	3112	protein_coding	interferon regulatory factor 9	14	24630262	24635774
ENSG00000186818	LILRB4	5.59e-08	9	1386	protein_coding	leukocyte immunoglobulin-like receptor, subfamily B (with TM and ITIM domains), member 4	19	55155340	55181810
ENSG00000054967	RELT	5.59e-08	11	2462	protein_coding	RELT tumor necrosis factor receptor	11	73087309	73108519
ENSG00000204472	AIF1	5.63e-08	11	2464	protein_coding	allograft inflammatory factor 1	6	31582961	31584798
ENSG00000123329	ARHGAP9	5.63e-08	11	2464	protein_coding	Rho GTPase activating protein 9	12	57866038	57882597
ENSG00000254415	SIGLEC14	5.74e-08	10	1891	protein_coding	sialic acid binding Ig-like lectin 14	19	52145806	52150054
ENSG00000142512	SIGLEC10	5.82e-08	10	1894	protein_coding	sialic acid binding Ig-like lectin 10	19	51913275	51921057
ENSG00000111729	CLEC4A	5.88e-08	10	1896	protein_coding	C-type lectin domain family 4, member A	12	8276228	8291203
ENSG00000110934	BIN2	5.93e-08	12	3131	protein_coding	bridging integrator 2	12	51674822	51718452
ENSG00000005844	ITGAL	5.95e-08	12	3132	protein_coding	integrin, alpha L (antigen CD11A (p180), lymphocyte function-associated antigen 1; alpha polypeptide)	16	30483979	30534506
ENSG00000187667	WHAMMP3	6.18e-08	8	977		WAS protein homolog associated with actin, golgi membranes and microtubules pseudogene 3	15	23187728	23208737
ENSG00000167851	CD300A	6.22e-08	11	2488	protein_coding	CD300a molecule	17	72462555	72480933
ENSG00000085514	PILRA	6.24e-08	10	1908	protein_coding	paired immunoglobin-like type 2 receptor alpha	7	99965153	99997719
ENSG00000072694	FCGR2B	6.31e-08	9	1406	protein_coding	Fc fragment of IgG, low affinity IIb, receptor (CD32)	1	161551101	161648444
ENSG00000251661		6.32e-08	11	2492				NA	NA
ENSG00000048740	CELF2	6.36e-08	12	3151	protein_coding	CUGBP, Elav-like family member 2	10	11047259	11378674
ENSG00000100504	PYGL	6.36e-08	10	1912	protein_coding	phosphorylase, glycogen, liver	14	51324609	51411454
ENSG00000146112	PPP1R18	6.4e-08	11	2495	protein_coding	protein phosphatase 1, regulatory subunit 18	6	30644166	30655672
ENSG00000091592	NLRP1	6.4e-08	11	2495	protein_coding	NLR family, pyrin domain containing 1	17	5402747	5522744
ENSG00000170909	OSCAR	6.42e-08	10	1914	protein_coding	osteoclast associated, immunoglobulin-like receptor	19	54597933	54606000
ENSG00000158773	USF1	6.56e-08	12	3160	protein_coding	upstream transcription factor 1	1	161009041	161015767
ENSG00000214212	C19orf38	6.61e-08	10	1920	protein_coding	chromosome 19 open reading frame 38	19	10947251	10980466
ENSG00000105639	JAK3	6.69e-08	11	2506	protein_coding	Janus kinase 3	19	17935589	17958880
ENSG00000204525	HLA-C	6.86e-08	11	2512	protein_coding	major histocompatibility complex, class I, C	6	31236526	31239907
ENSG00000257207		6.99e-08	9	1423	protein_coding	LIM and senescent cell antigen-like-containing domain protein 3; Uncharacterized protein; cDNA FLJ59124, highly similar to Particularly interesting newCys-His protein; cDNA, FLJ79109, highly similar to Particularly interesting newCys-His protein	2	111160511	111230652
ENSG00000110876	SELPLG	7.08e-08	10	1934	protein_coding	selectin P ligand	12	109015686	109027735
ENSG00000107738	C10orf54	7.43e-08	10	1944	protein_coding	chromosome 10 open reading frame 54	10	73507316	73533255
ENSG00000011600	TYROBP	7.43e-08	10	1944	protein_coding	TYRO protein tyrosine kinase binding protein	19	36395303	36399197
ENSG00000121966	CXCR4	7.43e-08	10	1944	protein_coding	chemokine (C-X-C motif) receptor 4	2	136871919	136875735
ENSG00000140030	GPR65	7.5e-08	9	1435	protein_coding	G protein-coupled receptor 65	14	88471468	88478419
ENSG00000172349	IL16	7.8e-08	11	2544	protein_coding	interleukin 16	15	81451916	81605104
ENSG00000163221	S100A12	7.87e-08	9	1443	protein_coding	S100 calcium binding protein A12	1	153346184	153348125
ENSG00000151702	FLI1	7.88e-08	12	3213	protein_coding	Fli-1 proto-oncogene, ETS transcription factor	11	128556430	128683162
ENSG00000163219	ARHGAP25	7.93e-08	12	3215	protein_coding	Rho GTPase activating protein 25	2	68906733	69053965
ENSG00000136869	TLR4	8.09e-08	10	1962	protein_coding	toll-like receptor 4	9	120466610	120479149
ENSG00000172936	MYD88	8.28e-08	11	2559	protein_coding	myeloid differentiation primary response 88	3	38179969	38184513
ENSG00000165879	FRAT1	8.57e-08	10	1974	protein_coding	frequently rearranged in advanced T-cell lymphomas	10	99079022	99081672
ENSG00000171608	PIK3CD	8.62e-08	11	2569	protein_coding	phosphatidylinositol-4,5-bisphosphate 3-kinase, catalytic subunit delta	1	9711790	9789172
ENSG00000064547	LPAR2	8.81e-08	10	1980	protein_coding	lysophosphatidic acid receptor 2	19	19734477	19739739
ENSG00000136286	MYO1G	9e-08	11	2580	protein_coding	myosin IG	7	45002261	45018697
ENSG00000223534		9.46e-08	10	1995	antisense	HLA-DQB1 antisense RNA 1	6	32627657	32628506
ENSG00000106560	GIMAP2	9.56e-08	12	3270	protein_coding	GTPase, IMAP family member 2	7	150382785	150390729
ENSG00000136653	RASSF5	9.58e-08	11	2596		Ras association (RalGDS/AF-6) domain family member 5	1	206680879	206762616
ENSG00000204592	HLA-E	9.62e-08	11	2597	protein_coding	major histocompatibility complex, class I, E	6	30457244	30461982
ENSG00000187764	SEMA4D	9.62e-08	12	3272	protein_coding	sema domain, immunoglobulin domain (Ig), transmembrane domain (TM) and short cytoplasmic domain, (semaphorin) 4D	9	91975702	92113045
ENSG00000126759	CFP	9.63e-08	10	1999	protein_coding	complement factor properdin	X	47483612	47489704
ENSG00000160712	IL6R	9.77e-08	11	2601	protein_coding	interleukin 6 receptor	1	154377669	154441926
ENSG00000135604	STX11	9.91e-08	10	2005	protein_coding	syntaxin 11	6	144471663	144509507
ENSG00000147443	DOK2	1.01e-07	10	2009	protein_coding	docking protein 2, 56kDa	8	21766384	21771371
ENSG00000198189	HSD17B11	1.03e-07	11	2614	protein_coding	hydroxysteroid (17-beta) dehydrogenase 11	4	88257762	88312538
ENSG00000163823	CCR1	1.04e-07	10	2016	protein_coding	chemokine (C-C motif) receptor 1	3	46243200	46249887
ENSG00000072786	STK10	1.09e-07	12	3308	protein_coding	serine/threonine kinase 10	5	171469077	171615390
ENSG00000177663	IL17RA	1.1e-07	11	2632	protein_coding	interleukin 17 receptor A	22	17565844	17596583
ENSG00000255197		1.12e-07	10	2031				NA	NA
ENSG00000204282	TNRC6C-AS1	1.12e-07	11	2636	processed_transcript	TNRC6C antisense RNA 1	17	76103479	76107880
ENSG00000142347	MYO1F	1.13e-07	10	2033	protein_coding	myosin IF	19	8585674	8642461
ENSG00000126882	FAM78A	1.14e-07	11	2640	protein_coding	family with sequence similarity 78, member A	9	134133463	134151934
ENSG00000186470	BTN3A2	1.15e-07	12	3325	protein_coding	butyrophilin, subfamily 3, member A2	6	26365387	26378546
ENSG00000141480	ARRB2	1.15e-07	10	2038	protein_coding	arrestin, beta 2	17	4613784	4624794
ENSG00000154589	LY96	1.17e-07	10	2042	protein_coding	lymphocyte antigen 96	8	74903587	74941322
ENSG00000168071	CCDC88B	1.19e-07	11	2651	protein_coding	coiled-coil domain containing 88B	11	64107695	64125006
ENSG00000268001		1.19e-07	10	2045				NA	NA
ENSG00000143119	CD53	1.19e-07	11	2653	protein_coding	CD53 molecule	1	111415775	111442550
ENSG00000204642	HLA-F	1.19e-07	11	2653	protein_coding	major histocompatibility complex, class I, F	6	29690552	29706305
ENSG00000137161	CNPY3	1.2e-07	11	2654	protein_coding	canopy FGF signaling regulator 3	6	42896938	42907025
ENSG00000087266	SH3BP2	1.21e-07	11	2657	protein_coding	SH3-domain binding protein 2	4	2794750	2842825
ENSG00000167613	LAIR1	1.23e-07	10	2052	protein_coding	leukocyte-associated immunoglobulin-like receptor 1	19	54865362	54882165
ENSG00000204482	LST1	1.25e-07	10	2056	protein_coding	leukocyte specific transcript 1	6	31553901	31556686
ENSG00000132205	EMILIN2	1.28e-07	9	1528	protein_coding	elastin microfibril interfacer 2	18	2847028	2915991
ENSG00000102524	TNFSF13B	1.28e-07	10	2061	protein_coding	tumor necrosis factor (ligand) superfamily, member 13b	13	108903588	108960832
ENSG00000105339	DENND3	1.32e-07	12	3367	protein_coding	DENN/MADD domain containing 3	8	142127377	142205907
ENSG00000158714	SLAMF8	1.36e-07	8	1083	protein_coding	SLAM family member 8	1	159796540	159807039
ENSG00000152207	CYSLTR2	1.37e-07	8	1085	protein_coding	cysteinyl leukotriene receptor 2	13	49280951	49283498
ENSG00000171115	GIMAP8	1.4e-07	12	3386	protein_coding	GTPase, IMAP family member 8	7	150147718	150176480
ENSG00000187796	CARD9	1.41e-07	10	2083	protein_coding	caspase recruitment domain family, member 9	9	139256355	139268133
ENSG00000247774	PCED1B-AS1	1.43e-07	10	2086	processed_transcript	PCED1B antisense RNA 1	12	47599681	47610239
ENSG00000229124	VIM-AS1	1.43e-07	12	3393	antisense	VIM antisense RNA 1	10	17256238	17271984
ENSG00000152213	ARL11	1.47e-07	12	3402	protein_coding	ADP-ribosylation factor-like 11	13	50202435	50208008
ENSG00000072609	CHFR	1.48e-07	11	2710	protein_coding	checkpoint with forkhead and ring finger domains, E3 ubiquitin protein ligase	12	133398773	133532890
ENSG00000184988	TMEM106A	1.54e-07	9	1562	protein_coding	transmembrane protein 106A	17	41363854	41372061
ENSG00000234745	HLA-B	1.64e-07	11	2737	protein_coding	major histocompatibility complex, class I, B	6	31321649	31324965
ENSG00000133246	PRAM1	1.65e-07	10	2118	protein_coding	PML-RARA regulated adaptor molecule 1	19	8554940	8567996
ENSG00000101236	RNF24	1.72e-07	10	2128	protein_coding	ring finger protein 24	20	3907956	3996229
ENSG00000111679	PTPN6	1.74e-07	11	2754	protein_coding	protein tyrosine phosphatase, non-receptor type 6	12	7055631	7070479
ENSG00000140853	NLRC5	1.98e-07	12	3495	protein_coding	NLR family, CARD domain containing 5	16	57023397	57117443
ENSG00000133943	C14orf159	2.03e-07	11	2796	protein_coding	chromosome 14 open reading frame 159	14	91526677	91691976
ENSG00000125637	PSD4	2.04e-07	11	2797	protein_coding	pleckstrin and Sec7 domain containing 4	2	113914902	113966973
ENSG00000231113		2.04e-07	11	2798				NA	NA
ENSG00000112303	VNN2	2.05e-07	10	2168	protein_coding	vanin 2	6	133065009	133084598
ENSG00000090376	IRAK3	2.05e-07	11	2799	protein_coding	interleukin-1 receptor-associated kinase 3	12	66582659	66648402
ENSG00000124491	F13A1	2.05e-07	8	1144	protein_coding	coagulation factor XIII, A1 polypeptide	6	6144318	6321246
ENSG00000167236	CCL23	2.06e-07	7	754		chemokine (C-C motif) ligand 23	17	34340096	34345005
ENSG00000163563	MNDA	2.07e-07	10	2171	protein_coding	myeloid cell nuclear differentiation antigen	1	158801107	158819296
ENSG00000186517	ARHGAP30	2.13e-07	11	2809	protein_coding	Rho GTPase activating protein 30	1	161016736	161039760
ENSG00000139597	N4BP2L1	2.2e-07	11	2819	protein_coding	NEDD4 binding protein 2-like 1	13	32974861	33002315
ENSG00000188820	FAM26F	2.24e-07	9	1633	protein_coding	family with sequence similarity 26, member F	6	116782533	116784934
ENSG00000175538	KCNE3	2.24e-07	10	2189	protein_coding	potassium voltage-gated channel, Isk-related family, member 3	11	74165886	74178774
ENSG00000242574	HLA-DMB	2.28e-07	10	2193	protein_coding	major histocompatibility complex, class II, DM beta	6	32902406	32908847
ENSG00000171700	RGS19	2.32e-07	10	2197	protein_coding	regulator of G-protein signaling 19	20	62704534	62711323
ENSG00000003400	CASP10	2.35e-07	12	3551	protein_coding	caspase 10, apoptosis-related cysteine peptidase	2	202047604	202094129
ENSG00000204161	C10orf128	2.35e-07	10	2201	protein_coding	chromosome 10 open reading frame 128	10	50362773	50396630
ENSG00000104365	IKBKB	2.46e-07	12	3565	protein_coding	inhibitor of kappa light polypeptide gene enhancer in B-cells, kinase beta	8	42128820	42189973
ENSG00000099331	MYO9B	2.51e-07	10	2216	protein_coding	myosin IXB	19	17186591	17325346
ENSG00000187554	TLR5	2.55e-07	10	2220	protein_coding	toll-like receptor 5	1	223282748	223316624
ENSG00000173020	ADRBK1	2.55e-07	11	2860	protein_coding	adrenergic, beta, receptor kinase 1	11	67033881	67054027
ENSG00000182022	CHST15	2.58e-07	10	2223	protein_coding	carbohydrate (N-acetylgalactosamine 4-sulfate 6-O) sulfotransferase 15	10	125767184	125853206
ENSG00000137462	TLR2	2.59e-07	10	2224	protein_coding	toll-like receptor 2	4	154622652	154626851
ENSG00000059377	TBXAS1	2.67e-07	11	2873	protein_coding	thromboxane A synthase 1 (platelet)	7	139476850	139720125
ENSG00000168918	INPP5D	2.72e-07	11	2878	protein_coding	inositol polyphosphate-5-phosphatase, 145kDa	2	233924677	234116549
ENSG00000132965	ALOX5AP	2.72e-07	9	1671	protein_coding	arachidonate 5-lipoxygenase-activating protein	13	31309645	31338556
ENSG00000206503	HLA-A	2.78e-07	11	2885	protein_coding	major histocompatibility complex, class I, A	6	29909037	29913661
ENSG00000076662	ICAM3	2.8e-07	10	2243	protein_coding	intercellular adhesion molecule 3	19	10444452	10450499
ENSG00000103313	MEFV	2.82e-07	11	2889	protein_coding	Mediterranean fever	16	3292028	3306627
ENSG00000213654	GPSM3	2.85e-07	10	2247	protein_coding	G-protein signaling modulator 3	6	32158543	32163300
ENSG00000169249	ZRSR2	2.91e-07	10	2252	protein_coding	zinc finger (CCCH type), RNA-binding motif and serine/arginine rich 2	X	15808595	15841383
ENSG00000132334	PTPRE	2.93e-07	10	2254	protein_coding	protein tyrosine phosphatase, receptor type, E	10	129705325	129884119
ENSG00000023892	DEF6	3e-07	11	2907	protein_coding	differentially expressed in FDCP 6 homolog (mouse)	6	35265595	35289548
ENSG00000142634	EFHD2	3.07e-07	10	2265	protein_coding	EF-hand domain family, member D2	1	15736391	15756839
ENSG00000166927	MS4A7	3.18e-07	10	2274	protein_coding	membrane-spanning 4-domains, subfamily A, member 7	11	60145955	60163424
ENSG00000076928	ARHGEF1	3.18e-07	11	2924	protein_coding	Rho guanine nucleotide exchange factor (GEF) 1	19	42387228	42434302
ENSG00000160593	AMICA1	3.42e-07	11	2945	protein_coding	adhesion molecule, interacts with CXADR antigen 1	11	118064455	118095809
ENSG00000254087	LYN	3.45e-07	11	2947	protein_coding	v-yes-1 Yamaguchi sarcoma viral related oncogene homolog	8	56792372	56923940
ENSG00000171051	FPR1	3.55e-07	9	1725	protein_coding	formyl peptide receptor 1	19	52248425	52307363
ENSG00000101493	ZNF516	3.61e-07	10	2305	protein_coding	zinc finger protein 516	18	74069644	74207146
ENSG00000155629	PIK3AP1	3.61e-07	11	2961	protein_coding	phosphoinositide-3-kinase adaptor protein 1	10	98353069	98480271
ENSG00000135077	HAVCR2	3.76e-07	8	1239	protein_coding	hepatitis A virus cellular receptor 2	5	156512843	156569880
ENSG00000103187	COTL1	3.78e-07	10	2317	protein_coding	coactosin-like 1 (Dictyostelium)	16	84599200	84651683
ENSG00000172243	CLEC7A	3.81e-07	10	2319	protein_coding	C-type lectin domain family 7, member A	12	10269376	10282857
ENSG00000179715	PCED1B	3.85e-07	9	1742	protein_coding	PC-esterase domain containing 1B	12	47473386	47630443
ENSG00000143466	IKBKE	3.86e-07	10	2322		inhibitor of kappa light polypeptide gene enhancer in B-cells, kinase epsilon	1	206643791	206670223
ENSG00000166507	NDST2	3.92e-07	11	2985	protein_coding	N-deacetylase/N-sulfotransferase (heparan glucosaminyl) 2	10	75561669	75571589
ENSG00000175463	TBC1D10C	4e-07	10	2331	protein_coding	TBC1 domain family, member 10C	11	67171386	67177560
ENSG00000115271	GCA	4.01e-07	10	2332	protein_coding	grancalcin, EF-hand calcium binding protein	2	163175350	163228105
ENSG00000118855	MFSD1	4.01e-07	10	2332	protein_coding	major facilitator superfamily domain containing 1	3	158449987	158547508
ENSG00000198001	IRAK4	4.1e-07	12	3737	protein_coding	interleukin-1 receptor-associated kinase 4	12	44152747	44183346
ENSG00000143226	FCGR2A	4.17e-07	10	2342	protein_coding	Fc fragment of IgG, low affinity IIa, receptor (CD32)	1	161475220	161493803
ENSG00000158805	ZNF276	4.22e-07	11	3007	protein_coding	zinc finger protein 276	16	89786808	89807311
ENSG00000185215	TNFAIP2	4.24e-07	9	1762	protein_coding	tumor necrosis factor, alpha-induced protein 2	14	103589779	103603776
ENSG00000068831	RASGRP2	4.31e-07	10	2350	protein_coding	RAS guanyl releasing protein 2 (calcium and DAG-regulated)	11	64494383	64512928
ENSG00000179583	CIITA	4.34e-07	10	2352	protein_coding	class II, major histocompatibility complex, transactivator	16	10971055	11026079
ENSG00000158717	RNF166	4.34e-07	10	2352	protein_coding	ring finger protein 166	16	88762903	88772829
ENSG00000144802	NFKBIZ	4.51e-07	9	1775	protein_coding	nuclear factor of kappa light polypeptide gene enhancer in B-cells inhibitor, zeta	3	101546835	101579866
ENSG00000067082	KLF6	4.64e-07	9	1781	protein_coding	Kruppel-like factor 6	10	3818188	3827473
ENSG00000101347	SAMHD1	4.71e-07	10	2373	protein_coding	SAM domain and HD domain 1	20	35518632	35580246
ENSG00000168404	MLKL	4.72e-07	11	3041	protein_coding	mixed lineage kinase domain-like	16	74705753	74734858
ENSG00000134516	DOCK2	4.76e-07	12	3789	protein_coding	dedicator of cytokinesis 2	5	169064251	169510386
ENSG00000134955	SLC37A2	4.89e-07	8	1283	protein_coding	solute carrier family 37 (glucose-6-phosphate transporter), member 2	11	124932963	124959131
ENSG00000008130	NADK	5.07e-07	10	2392	protein_coding	NAD kinase	1	1682671	1711896
ENSG00000091106	NLRC4	5.09e-07	11	3064	protein_coding	NLR family, CARD domain containing 4	2	32449522	32490923
ENSG00000171860	C3AR1	5.19e-07	9	1805	protein_coding	complement component 3a receptor 1	12	8210898	8219067
ENSG00000185811	IKZF1	5.23e-07	12	3822	protein_coding	IKAROS family zinc finger 1 (Ikaros)	7	50343720	50472799
ENSG00000115085	ZAP70	5.28e-07	9	1809	protein_coding	zeta-chain (TCR) associated protein kinase 70kDa	2	98330023	98356325
ENSG00000125347	IRF1	5.29e-07	10	2403	protein_coding	interferon regulatory factor 1	5	131817301	131826490
ENSG00000103490	PYCARD	5.31e-07	10	2404	protein_coding	PYD and CARD domain containing	16	31212806	31214771
ENSG00000143384	MCL1	5.35e-07	10	2406	protein_coding	myeloid cell leukemia sequence 1 (BCL2-related)	1	150547032	150552066
ENSG00000145649	GZMA	5.41e-07	10	2409	protein_coding	granzyme A (granzyme 1, cytotoxic T-lymphocyte-associated serine esterase 3)	5	54398476	54406080
ENSG00000197329	PELI1	5.48e-07	9	1817	protein_coding	pellino E3 ubiquitin protein ligase 1	2	64319786	64371588
ENSG00000027697	IFNGR1	5.73e-07	10	2424	protein_coding	interferon gamma receptor 1	6	137518621	137540586
ENSG00000204304	PBX2	5.88e-07	11	3109	protein_coding	pre-B-cell leukemia homeobox 2	6	32152512	32157963
ENSG00000237781		6e-07	9	1837				NA	NA
ENSG00000115165	CYTIP	6.04e-07	10	2438	protein_coding	cytohesin 1 interacting protein	2	158271131	158345473
ENSG00000064012	CASP8	6.06e-07	12	3875	protein_coding	caspase 8, apoptosis-related cysteine peptidase	2	202098166	202152434
ENSG00000224397		6.23e-07	9	1845				NA	NA
ENSG00000051523	CYBA	6.5e-07	10	2458	protein_coding	cytochrome b-245, alpha polypeptide	16	88709691	88717560
ENSG00000114626	ABTB1	6.51e-07	9	1855	protein_coding	ankyrin repeat and BTB (POZ) domain containing 1	3	127391778	127399768
ENSG00000189067	LITAF	6.57e-07	9	1857	protein_coding	lipopolysaccharide-induced TNF factor	16	11641853	11730237
ENSG00000241839	PLEKHO2	6.58e-07	10	2461	protein_coding	pleckstrin homology domain containing, family O member 2	15	65134088	65160206
ENSG00000267283		6.65e-07	10	2464				NA	NA
ENSG00000174130	TLR6	6.75e-07	11	3152	protein_coding	toll-like receptor 6	4	38825336	38858438
ENSG00000140749	IGSF6	6.78e-07	9	1864	protein_coding	immunoglobulin superfamily, member 6	16	21652609	21663981
ENSG00000066336	SPI1	6.81e-07	9	1865	protein_coding	spleen focus forming virus (SFFV) proviral integration oncogene	11	47376411	47400127
ENSG00000161911	TREML1	6.85e-07	8	1342	protein_coding	triggering receptor expressed on myeloid cells-like 1	6	41117080	41122075
ENSG00000069974	RAB27A	6.88e-07	10	2473	protein_coding	RAB27A, member RAS oncogene family	15	55495164	55611311
ENSG00000261971		6.9e-07	9	1868				NA	NA
ENSG00000127507	EMR2	6.92e-07	11	3160	protein_coding	egf-like module containing, mucin-like, hormone receptor-like 2	19	14843205	14889353
ENSG00000241399	CD302	6.93e-07	10	2475	protein_coding	CD302 molecule	2	160625364	160654753
ENSG00000223509		7.1e-07	11	3168				NA	NA
ENSG00000114013	CD86	7.25e-07	9	1879	protein_coding	CD86 molecule	3	121774213	121839983
ENSG00000125735	TNFSF14	7.25e-07	9	1879	protein_coding	tumor necrosis factor (ligand) superfamily, member 14	19	6663148	6670599
ENSG00000124357	NAGK	7.32e-07	10	2490	protein_coding	N-acetylglucosamine kinase	2	71291474	71306935
ENSG00000138744	NAAA	7.4e-07	10	2493	protein_coding	N-acylethanolamine acid amidase	4	76831809	76862204
ENSG00000116824	CD2	7.58e-07	9	1889	protein_coding	CD2 molecule	1	117297007	117311850
ENSG00000163041	H3F3A	7.79e-07	11	3198	protein_coding	H3 histone, family 3A	1	226249552	226259702
ENSG00000159128	IFNGR2	8.05e-07	10	2516	protein_coding	interferon gamma receptor 2 (interferon gamma transducer 1)	21	34775202	34851655
ENSG00000227507	LTB	8.68e-07	9	1920	protein_coding	lymphotoxin beta (TNF superfamily, member 3)	6	31548302	31550299
ENSG00000170571	EMB	8.69e-07	10	2537	protein_coding	embigin	5	49692026	49739082
ENSG00000188921	PTPLAD2	8.74e-07	11	3235	protein_coding	protein tyrosine phosphatase-like A domain containing 2	9	20995306	21031635
ENSG00000102034	ELF4	8.78e-07	10	2540	protein_coding	E74-like factor 4 (ets domain transcription factor)	X	129198849	129244691
ENSG00000185989	RASA3	8.78e-07	10	2540	protein_coding	RAS p21 protein activator 3	13	114747194	114898086
ENSG00000169220	RGS14	9.04e-07	10	2548	protein_coding	regulator of G-protein signaling 14	5	176784838	176799602
ENSG00000203747	FCGR3A	9.07e-07	10	2549	protein_coding	Fc fragment of IgG, low affinity IIIa, receptor (CD16a)	1	161511549	161600917
ENSG00000204397	CARD16	9.1e-07	10	2550	protein_coding	caspase recruitment domain family, member 16	11	104912053	104972158
ENSG00000173535	TNFRSF10C	9.14e-07	9	1932	protein_coding	tumor necrosis factor receptor superfamily, member 10c, decoy without an intracellular domain	8	22941868	22974950
ENSG00000115935	WIPF1	9.29e-07	11	3255	protein_coding	WAS/WASL interacting protein family, member 1	2	175424300	175547644
ENSG00000108669	CYTH1	9.32e-07	11	3256	protein_coding	cytohesin 1	17	76670130	76778379
ENSG00000174004	NRROS	9.33e-07	10	2557	protein_coding	negative regulator of reactive oxygen species	3	196366557	196388875
ENSG00000100077	ADRBK2	9.4e-07	10	2559	protein_coding	adrenergic, beta, receptor kinase 2	22	25960816	26125261
ENSG00000159346	ADIPOR1	9.46e-07	9	1940	protein_coding	adiponectin receptor 1	1	202909951	202927700
ENSG00000109323	MANBA	9.58e-07	11	3265	protein_coding	mannosidase, beta A, lysosomal	4	103552660	103682151
ENSG00000166888	STAT6	9.58e-07	11	3265	protein_coding	signal transducer and activator of transcription 6, interleukin-4 induced	12	57489191	57525922
ENSG00000232637		1.01e-06	9	1955				NA	NA
ENSG00000111348	ARHGDIB	1.02e-06	10	2583	protein_coding	Rho GDP dissociation inhibitor (GDI) beta	12	15094951	15114662
ENSG00000244682	FCGR2C	1.04e-06	8	1419	polymorphic_pseudogene	Fc fragment of IgG, low affinity IIc, receptor for (CD32) (gene/pseudogene)	1	161551129	161575452
ENSG00000104998	IL27RA	1.07e-06	10	2596	protein_coding	interleukin 27 receptor, alpha	19	14142560	14163743
ENSG00000263264		1.08e-06	11	3304				NA	NA
ENSG00000125810	CD93	1.1e-06	9	1975	protein_coding	CD93 molecule	20	23059986	23066977
ENSG00000088827	SIGLEC1	1.11e-06	7	970	protein_coding	sialic acid binding Ig-like lectin 1, sialoadhesin	20	3667617	3687775
ENSG00000107099	DOCK8	1.12e-06	12	4103	protein_coding	dedicator of cytokinesis 8	9	214854	465259
ENSG00000225889		1.17e-06	9	1990				NA	NA
ENSG00000143382	ADAMTSL4	1.17e-06	9	1991	protein_coding	ADAMTS-like 4	1	150521884	150533413
ENSG00000114316	USP4	1.19e-06	11	3336	protein_coding	ubiquitin specific peptidase 4 (proto-oncogene)	3	49315264	49378145
ENSG00000205269	TMEM170B	1.19e-06	9	1994	protein_coding	transmembrane protein 170B	6	11537938	11583757
ENSG00000243646	IL10RB	1.19e-06	10	2626	protein_coding	interleukin 10 receptor, beta	21	34638663	34669539
ENSG00000105122	RASAL3	1.2e-06	10	2629	protein_coding	RAS protein activator like 3	19	15562435	15575382
ENSG00000196502	SULT1A1	1.22e-06	10	2634	protein_coding	sulfotransferase family, cytosolic, 1A, phenol-preferring, member 1	16	28616903	28634946
ENSG00000059728	MXD1	1.23e-06	10	2636	protein_coding	MAX dimerization protein 1	2	70124820	70170077
ENSG00000087157	PGS1	1.25e-06	10	2641	protein_coding	phosphatidylglycerophosphate synthase 1	17	76374721	76421195
ENSG00000136250	AOAH	1.26e-06	11	3356	protein_coding	acyloxyacyl hydrolase (neutrophil)	7	36552456	36764154
ENSG00000125910	S1PR4	1.27e-06	9	2010	protein_coding	sphingosine-1-phosphate receptor 4	19	3172344	3180329
ENSG00000203858		1.27e-06	5	327	unprocessed_pseudogene	hydroxy-delta-5-steroid dehydrogenase, 3 beta, pseudogene 2	1	119981624	119988709
ENSG00000122694	GLIPR2	1.3e-06	9	2015	protein_coding	GLI pathogenesis-related 2	9	36136732	36163910
ENSG00000129465	RIPK3	1.3e-06	10	2653	protein_coding	receptor-interacting serine-threonine kinase 3	14	24805227	24809251
ENSG00000196329	GIMAP5	1.34e-06	11	3377	protein_coding	GTPase, IMAP family member 5	7	150419341	150447121
ENSG00000151650	VENTX	1.4e-06	7	1005	protein_coding	VENT homeobox	10	135050908	135055433
ENSG00000167895	TMC8	1.41e-06	10	2676	protein_coding	transmembrane channel-like 8	17	76126851	76139049
ENSG00000136040	PLXNC1	1.42e-06	11	3398	protein_coding	plexin C1	12	94542499	94701451
ENSG00000196954	CASP4	1.44e-06	10	2681	protein_coding	caspase 4, apoptosis-related cysteine peptidase	11	104813593	104840163
ENSG00000072818	ACAP1	1.45e-06	10	2684	protein_coding	ArfGAP with coiled-coil, ankyrin repeat and PH domains 1	17	7239848	7254797
ENSG00000164088	PPM1M	1.46e-06	9	2045	protein_coding	protein phosphatase, Mg2+/Mn2+ dependent, 1M	3	52279841	52284613
ENSG00000086300	SNX10	1.48e-06	9	2047	protein_coding	sorting nexin 10	7	26331541	26413949
ENSG00000122122	SASH3	1.49e-06	10	2692	protein_coding	SAM and SH3 domain containing 3	X	128913955	128929177
ENSG00000010610	CD4	1.49e-06	9	2050	protein_coding	CD4 molecule	12	6896024	6929974
ENSG00000196757	ZNF700	1.51e-06	10	2696	protein_coding	zinc finger protein 700	19	12035883	12061588
ENSG00000133805	AMPD3	1.51e-06	9	2053	protein_coding	adenosine monophosphate deaminase 3	11	10329860	10529126
ENSG00000272821		1.59e-06	9	2065				NA	NA
ENSG00000153064	BANK1	1.61e-06	8	1504	protein_coding	B-cell scaffold protein with ankyrin repeats 1	4	102332443	102995969
ENSG00000169180	XPO6	1.62e-06	9	2070	protein_coding	exportin 6	16	28109300	28223241
ENSG00000163393	SLC22A15	1.64e-06	9	2073	protein_coding	solute carrier family 22, member 15	1	116519119	116612675
ENSG00000160961	ZNF333	1.69e-06	10	2729	protein_coding	zinc finger protein 333	19	14800613	14844558
ENSG00000105483	CARD8	1.74e-06	12	4276	protein_coding	caspase recruitment domain family, member 8	19	48684027	48759203
ENSG00000273033		1.79e-06	9	2095				NA	NA
ENSG00000127951	FGL2	1.8e-06	10	2749	protein_coding	fibrinogen-like 2	7	76822688	76829143
ENSG00000153029	MR1	1.81e-06	10	2750	protein_coding	major histocompatibility complex, class I-related	1	181003067	181031074
ENSG00000182179	UBA7	1.89e-06	10	2763	protein_coding	ubiquitin-like modifier activating enzyme 7	3	49842640	49851379
ENSG00000091317	CMTM6	1.9e-06	9	2111	protein_coding	CKLF-like MARVEL transmembrane domain containing 6	3	32522804	32544900
ENSG00000163660	CCNL1	1.99e-06	9	2123	protein_coding	cyclin L1	3	156864297	156878549
ENSG00000106003	LFNG	2.01e-06	9	2125	protein_coding	LFNG O-fucosylpeptide 3-beta-N-acetylglucosaminyltransferase	7	2552163	2568811
ENSG00000135838	NPL	2.04e-06	9	2129	protein_coding	N-acetylneuraminate pyruvate lyase (dihydrodipicolinate synthase)	1	182758428	182799519
ENSG00000133574	GIMAP4	2.07e-06	10	2791	protein_coding	GTPase, IMAP family member 4	7	150264365	150271041
ENSG00000122862	SRGN	2.08e-06	8	1557	protein_coding	serglycin	10	70847862	70864567
ENSG00000177721	ANXA2R	2.1e-06	8	1559	protein_coding	annexin A2 receptor	5	43039335	43043272
ENSG00000112406	HECA	2.12e-06	8	1561	protein_coding	headcase homolog (Drosophila)	6	139456249	139501939
ENSG00000237339		2.14e-06	6	670				NA	NA
ENSG00000130830	MPP1	2.16e-06	8	1565	protein_coding	membrane protein, palmitoylated 1, 55kDa	X	154006959	154049282
ENSG00000149781	FERMT3	2.26e-06	10	2819	protein_coding	fermitin family member 3	11	63974150	63991354
ENSG00000072135	PTPN18	2.41e-06	10	2839	protein_coding	protein tyrosine phosphatase, non-receptor type 18 (brain-derived)	2	131113580	131132982
ENSG00000248334	WHAMMP2	2.41e-06	9	2173	transcribed_unprocessed_pseudogene	WAS protein homolog associated with actin, golgi membranes and microtubules pseudogene 2	15	28982729	29002537
ENSG00000173757	STAT5B	2.43e-06	10	2842	protein_coding	signal transducer and activator of transcription 5B	17	40351186	40428725
ENSG00000025708	TYMP	2.46e-06	9	2178	protein_coding	thymidine phosphorylase	22	50964181	50968485
ENSG00000074660	SCARF1	2.5e-06	9	2182	protein_coding	scavenger receptor class F, member 1	17	1537152	1549041
ENSG00000197536		2.51e-06	12	4425	protein_coding	chromosome 5 open reading frame 56	5	131746328	131811736
ENSG00000111913	FAM65B	2.52e-06	11	3601	protein_coding	family with sequence similarity 65, member B	6	24797601	25042238
ENSG00000269202		2.58e-06	9	2191				NA	NA
ENSG00000142046	TMEM91	2.58e-06	9	2191	protein_coding	transmembrane protein 91	19	41856816	41889988
ENSG00000110446	SLC15A3	2.61e-06	9	2194	protein_coding	solute carrier family 15 (oligopeptide transporter), member 3	11	60704556	60720002
ENSG00000135899	SP110	2.63e-06	11	3617	protein_coding	SP110 nuclear body protein	2	231032009	231090444
ENSG00000172794	RAB37	2.69e-06	9	2202	protein_coding	RAB37, member RAS oncogene family	17	72666717	72743474
ENSG00000174600	CMKLR1	2.75e-06	7	1113	protein_coding	chemokine-like receptor 1	12	108681821	108733118
ENSG00000234290		2.85e-06	12	4479				NA	NA
ENSG00000163932	PRKCD	2.93e-06	10	2901	protein_coding	protein kinase C, delta	3	53190025	53226733
ENSG00000169087	HSPBAP1	2.97e-06	9	2229	protein_coding	HSPB (heat shock 27kDa) associated protein 1	3	122458846	122512671
ENSG00000104774	MAN2B1	3.21e-06	10	2931	protein_coding	mannosidase, alpha, class 2B, member 1	19	12757325	12777556
ENSG00000173083	HPSE	3.32e-06	9	2259	protein_coding	heparanase	4	84213614	84256306
ENSG00000162645	GBP2	3.32e-06	10	2942	protein_coding	guanylate binding protein 2, interferon-inducible	1	89571815	89616139
ENSG00000136279	DBNL	3.36e-06	10	2946	protein_coding	drebrin-like	7	44084239	44109055
ENSG00000155926	SLA	3.37e-06	10	2947	protein_coding	Src-like-adaptor	8	134048973	134115298
ENSG00000105374	NKG7	3.38e-06	8	1663	protein_coding	natural killer cell group 7 sequence	19	51874860	51875969
ENSG00000174125	TLR1	3.42e-06	10	2952	protein_coding	toll-like receptor 1	4	38792298	38858438
ENSG00000081237	PTPRC	3.43e-06	11	3717	protein_coding	protein tyrosine phosphatase, receptor type, C	1	198607801	198726545
ENSG00000253210		3.44e-06	8	1667				NA	NA
ENSG00000223865	HLA-DPB1	3.45e-06	9	2270	protein_coding	major histocompatibility complex, class II, DP beta 1	6	33043703	33054978
ENSG00000137752	CASP1	3.48e-06	10	2957	protein_coding	caspase 1, apoptosis-related cysteine peptidase	11	104896170	104972158
ENSG00000139192	TAPBPL	3.56e-06	10	2965	protein_coding	TAP binding protein-like	12	6560856	6575683
ENSG00000163162	RNF149	3.59e-06	10	2968	protein_coding	ring finger protein 149	2	101887681	101925163
ENSG00000125753	VASP	3.7e-06	9	2289	protein_coding	vasodilator-stimulated phosphoprotein	19	46009837	46030241
ENSG00000168016	TRANK1	3.73e-06	11	3749	protein_coding	tetratricopeptide repeat and ankyrin repeat containing 1	3	36868311	36986548
ENSG00000120690	ELF1	3.84e-06	10	2990	protein_coding	E74-like factor 1 (ets domain transcription factor)	13	41506056	41635576
ENSG00000141298	SSH2	3.84e-06	11	3760	protein_coding	slingshot protein phosphatase 2	17	27952956	28257294
ENSG00000064687	ABCA7	4.01e-06	9	2312	protein_coding	ATP-binding cassette, sub-family A (ABC1), member 7	19	1040102	1065571
ENSG00000150337	FCGR1A	4.03e-06	8	1703	protein_coding	Fc fragment of IgG, high affinity Ia, receptor (CD64)	1	149754227	149764074
ENSG00000113532	ST8SIA4	4.04e-06	11	3780	protein_coding	ST8 alpha-N-acetyl-neuraminide alpha-2,8-sialyltransferase 4	5	100142639	100238970
ENSG00000105514	RAB3D	4.26e-06	9	2329	protein_coding	RAB3D, member RAS oncogene family	19	11432722	11456946
ENSG00000254910		4.3e-06	9	2332				NA	NA
ENSG00000198909	MAP3K3	4.32e-06	9	2333	protein_coding	mitogen-activated protein kinase kinase kinase 3	17	61699775	61773663
ENSG00000077984	CST7	4.58e-06	8	1733	protein_coding	cystatin F (leukocystatin)	20	24929866	24940564
ENSG00000112343	TRIM38	4.58e-06	11	3829	protein_coding	tripartite motif containing 38	6	25963030	25987384
ENSG00000103569	AQP9	4.62e-06	8	1735	protein_coding	aquaporin 9	15	58430368	58478110
ENSG00000139436	GIT2	4.68e-06	11	3837	protein_coding	G protein-coupled receptor kinase interacting ArfGAP 2	12	110367607	110434194
ENSG00000217555	CKLF	4.79e-06	9	2363	protein_coding	chemokine-like factor	16	66586466	66600154
ENSG00000141012	GALNS	4.86e-06	9	2367	protein_coding	galactosamine (N-acetyl)-6-sulfate sulfatase	16	88880142	88923378
ENSG00000272555		4.89e-06	7	1215				NA	NA
ENSG00000184014	DENND5A	4.96e-06	9	2373	protein_coding	DENN/MADD domain containing 5A	11	9160372	9286937
ENSG00000160219	GAB3	4.97e-06	10	3077	protein_coding	GRB2-associated binding protein 3	X	153903529	153979858
ENSG00000154889	MPPE1	5.04e-06	10	3082	protein_coding	metallophosphoesterase 1	18	11882621	11909222
ENSG00000134698	AGO4	5.11e-06	11	3872	protein_coding	argonaute RISC catalytic component 4	1	36273773	36323491
ENSG00000073331	ALPK1	5.12e-06	11	3873	protein_coding	alpha-kinase 1	4	113206665	113363776
ENSG00000137575	SDCBP	5.24e-06	9	2389	protein_coding	syndecan binding protein (syntenin)	8	59465483	59495419
ENSG00000128284	APOL3	5.46e-06	10	3110	protein_coding	apolipoprotein L, 3	22	36536372	36562225
ENSG00000003402	CFLAR	5.55e-06	11	3905	protein_coding	CASP8 and FADD-like apoptosis regulator	2	201980827	202041410
ENSG00000112062	MAPK14	5.59e-06	10	3118	protein_coding	mitogen-activated protein kinase 14	6	35995488	36079013
ENSG00000246575		5.61e-06	9	2409				NA	NA
ENSG00000104894	CD37	5.65e-06	9	2411	protein_coding	CD37 molecule	19	49838428	49846592
ENSG00000135365	PHF21A	5.67e-06	10	3123	protein_coding	PHD finger protein 21A	11	45950871	46142985
ENSG00000178685	PARP10	5.7e-06	10	3125	protein_coding	poly (ADP-ribose) polymerase family, member 10	8	145051321	145086940
ENSG00000169826	CSGALNACT2	5.92e-06	9	2425	protein_coding	chondroitin sulfate N-acetylgalactosaminyltransferase 2	10	43633934	43680756
ENSG00000115956	PLEK	5.93e-06	8	1795	protein_coding	pleckstrin	2	68592305	68624585
ENSG00000181631	P2RY13	5.93e-06	8	1795	protein_coding	purinergic receptor P2Y, G-protein coupled, 13	3	151044100	151047336
ENSG00000124831	LRRFIP1	5.96e-06	9	2427	protein_coding	leucine rich repeat (in FLII) interacting protein 1	2	238536219	238722325
ENSG00000111801	BTN3A3	6.03e-06	11	3939	protein_coding	butyrophilin, subfamily 3, member A3	6	26440700	26453643
ENSG00000165359	DDX26B	6.18e-06	9	2438	protein_coding	DEAD/H (Asp-Glu-Ala-Asp/His) box polypeptide 26B	X	134654584	134716435
ENSG00000182957	SPATA13	6.22e-06	10	3156	protein_coding	spermatogenesis associated 13	13	24553944	24881212
ENSG00000136490	LIMD2	6.26e-06	9	2442	protein_coding	LIM domain containing 2	17	61773262	61778532
ENSG00000258659	TRIM34	6.7e-06	10	3182	protein_coding	tripartite motif containing 34	11	5640994	5665628
ENSG00000246263		6.72e-06	8	1826				NA	NA
ENSG00000077238	IL4R	6.8e-06	9	2467	protein_coding	interleukin 4 receptor	16	27324989	27376099
ENSG00000115828	QPCT	6.81e-06	8	1829	protein_coding	glutaminyl-peptide cyclotransferase	2	37571717	37600465
ENSG00000136630	HLX	6.81e-06	8	1829	protein_coding	H2.0-like homeobox	1	221051699	221058401
ENSG00000159110	IFNAR2	6.88e-06	10	3192	protein_coding	interferon (alpha, beta and omega) receptor 2	21	34602206	34637980
ENSG00000106066	CPVL	7e-06	8	1836	protein_coding	carboxypeptidase, vitellogenic-like	7	29034847	29235067
ENSG00000129667	RHBDF2	7.08e-06	9	2479	protein_coding	rhomboid 5 homolog 2 (Drosophila)	17	74466973	74497872
ENSG00000139278	GLIPR1	7.17e-06	8	1842	protein_coding	GLI pathogenesis-related 1	12	75874460	75897633
ENSG00000127528	KLF2	7.4e-06	8	1850	protein_coding	Kruppel-like factor 2	19	16435628	16438685
ENSG00000100100	PIK3IP1	7.93e-06	9	2514	protein_coding	phosphoinositide-3-kinase interacting protein 1	22	31677579	31688520
ENSG00000026950	BTN3A1	8.04e-06	11	4058	protein_coding	butyrophilin, subfamily 3, member A1	6	26402465	26415444
ENSG00000151883	PARP8	8.16e-06	11	4064	protein_coding	poly (ADP-ribose) polymerase family, member 8	5	49961733	50142356
ENSG00000173200	PARP15	8.24e-06	9	2526	protein_coding	poly (ADP-ribose) polymerase family, member 15	3	122296449	122357894
ENSG00000131389	SLC6A6	8.42e-06	8	1883	protein_coding	solute carrier family 6 (neurotransmitter transporter), member 6	3	14444076	14530857
ENSG00000146828	SLC12A9	8.56e-06	9	2538	protein_coding	solute carrier family 12, member 9	7	100424442	100464631
ENSG00000105967	TFEC	8.58e-06	8	1888	protein_coding	transcription factor EC	7	115575202	115799950
ENSG00000132109	TRIM21	8.61e-06	9	2540	protein_coding	tripartite motif containing 21	11	4406127	4414926
ENSG00000033327	GAB2	8.65e-06	8	1890	protein_coding	GRB2-associated binding protein 2	11	77926343	78129394
ENSG00000269940		8.81e-06	9	2547				NA	NA
ENSG00000198055	GRK6	8.84e-06	9	2548	protein_coding	G protein-coupled receptor kinase 6	5	176830205	176869902
ENSG00000075884	ARHGAP15	9.01e-06	11	4106	protein_coding	Rho GTPase activating protein 15	2	143848931	144525921
ENSG00000110852	CLEC2B	9.03e-06	9	2555	protein_coding	C-type lectin domain family 2, member B	12	10005583	10022735
ENSG00000177125	ZBTB34	9.4e-06	10	3306	protein_coding	zinc finger and BTB domain containing 34	9	129622944	129648157
ENSG00000182287	AP1S2	9.52e-06	8	1915	protein_coding	adaptor-related protein complex 1, sigma 2 subunit	X	15843929	15873054
ENSG00000134242	PTPN22	9.56e-06	9	2573	protein_coding	protein tyrosine phosphatase, non-receptor type 22 (lymphoid)	1	114356433	114414381
ENSG00000100225	FBXO7	1.01e-05	9	2590	protein_coding	F-box protein 7	22	32870663	32894818
ENSG00000136305	CIDEB	1.01e-05	9	2591	protein_coding	cell death-inducing DFFA-like effector b	14	24774302	24780636
ENSG00000162511	LAPTM5	1.03e-05	9	2596	protein_coding	lysosomal protein transmembrane 5	1	31205316	31230667
ENSG00000215513	PI4KAP1	1.04e-05	8	1939		phosphatidylinositol 4-kinase, catalytic, alpha pseudogene 1	22	20383524	20427835
ENSG00000135363	LMO2	1.06e-05	8	1943	protein_coding	LIM domain only 2 (rhombotin-like 1)	11	33880122	33913836
ENSG00000090238	YPEL3	1.06e-05	8	1944	protein_coding	yippee-like 3 (Drosophila)	16	30103635	30108236
ENSG00000147168	IL2RG	1.08e-05	9	2613	protein_coding	interleukin 2 receptor, gamma	X	70327254	70331958
ENSG00000159314	ARHGAP27	1.12e-05	9	2625	protein_coding	Rho GTPase activating protein 27	17	43471275	43511787
ENSG00000006534	ALDH3B1	1.13e-05	8	1960	protein_coding	aldehyde dehydrogenase 3 family, member B1	11	67776048	67796744
ENSG00000213445	SIPA1	1.14e-05	9	2629	protein_coding	signal-induced proliferation-associated 1	11	65405568	65418401
ENSG00000147416	ATP6V1B2	1.15e-05	9	2634	protein_coding	ATPase, H+ transporting, lysosomal 56/58kDa, V1 subunit B2	8	20054878	20084330
ENSG00000262246	CORO7	1.16e-05	9	2635	protein_coding	coronin 7	16	4404543	4475706
ENSG00000260359		1.16e-05	9	2636				NA	NA
ENSG00000152926	ZNF117	1.17e-05	8	1970	protein_coding	zinc finger protein 117	7	64432154	64467062
ENSG00000136167	LCP1	1.22e-05	9	2652	protein_coding	lymphocyte cytosolic protein 1 (L-plastin)	13	46700055	46786006
ENSG00000257878		1.23e-05	10	3407				NA	NA
ENSG00000123609	NMI	1.23e-05	9	2655	protein_coding	N-myc (and STAT) interactor	2	152126979	152146571
ENSG00000082074	FYB	1.27e-05	10	3420	protein_coding	FYN binding protein	5	39105338	39274630
ENSG00000168685	IL7R	1.27e-05	10	3421	protein_coding	interleukin 7 receptor	5	35852797	35879705
ENSG00000271975		1.29e-05	8	1997				NA	NA
ENSG00000267344		1.31e-05	10	3434				NA	NA
ENSG00000086730	LAT2	1.33e-05	9	2680	protein_coding	linker for activation of T cells family, member 2	7	73613982	73644161
ENSG00000140455	USP3	1.33e-05	11	4276	protein_coding	ubiquitin specific peptidase 3	15	63796793	63886839
ENSG00000081320	STK17B	1.33e-05	10	3439	protein_coding	serine/threonine kinase 17b	2	196998290	197041227
ENSG00000065615	CYB5R4	1.34e-05	9	2683	protein_coding	cytochrome b5 reductase 4	6	84569362	84677143
ENSG00000126264	HCST	1.36e-05	8	2011	protein_coding	hematopoietic cell signal transducer	19	36393382	36395279
ENSG00000119900	OGFRL1	1.37e-05	9	2691	protein_coding	opioid growth factor receptor-like 1	6	71998506	72018653
ENSG00000106780	MEGF9	1.4e-05	9	2697	protein_coding	multiple EGF-like-domains 9	9	123363091	123476748
ENSG00000105835	NAMPT	1.4e-05	8	2020	protein_coding	nicotinamide phosphoribosyltransferase	7	105888731	105926772
ENSG00000159496	RGL4	1.47e-05	8	2033	protein_coding	ral guanine nucleotide dissociation stimulator-like 4	22	24030323	24041363
ENSG00000267350		1.47e-05	9	2714				NA	NA
ENSG00000076944	STXBP2	1.51e-05	9	2724	protein_coding	syntaxin binding protein 2	19	7701767	7712759
ENSG00000169413	RNASE6	1.55e-05	7	1452	protein_coding	ribonuclease, RNase A family, k6	14	21249210	21250626
ENSG00000145819	ARHGAP26	1.58e-05	10	3506	protein_coding	Rho GTPase activating protein 26	5	142149949	142608576
ENSG00000162777	DENND2D	1.6e-05	9	2743	protein_coding	DENN/MADD domain containing 2D	1	111729796	111747157
ENSG00000197818	SLC9A8	1.6e-05	9	2744	protein_coding	solute carrier family 9, subfamily A (NHE8, cation proton antiporter 8), member 8	20	48429250	48508779
ENSG00000182578	CSF1R	1.62e-05	8	2061	protein_coding	colony stimulating factor 1 receptor	5	149432854	149492935
ENSG00000268555		1.64e-05	7	1465				NA	NA
ENSG00000167703	SLC43A2	1.65e-05	8	2066	protein_coding	solute carrier family 43 (amino acid system L transporter), member 2	17	1472561	1532180
ENSG00000171596	NMUR1	1.68e-05	6	963	protein_coding	neuromedin U receptor 1	2	232387871	232395206
ENSG00000088298	EDEM2	1.72e-05	9	2768	protein_coding	ER degradation enhancer, mannosidase alpha-like 2	20	33703167	33865928
ENSG00000182541	LIMK2	1.79e-05	8	2089	protein_coding	LIM domain kinase 2	22	31608225	31676066
ENSG00000155957	TMBIM4	1.83e-05	9	2789	protein_coding	transmembrane BAX inhibitor motif containing 4	12	66517709	66563852
ENSG00000112079	STK38	1.85e-05	10	3570	protein_coding	serine/threonine kinase 38	6	36461669	36515247
ENSG00000177575	CD163	1.92e-05	7	1501	protein_coding	CD163 molecule	12	7623409	7656489
ENSG00000134996	OSTF1	1.92e-05	9	2807	protein_coding	osteoclast stimulating factor 1	9	77703459	77762181
ENSG00000144228	SPOPL	1.93e-05	10	3588	protein_coding	speckle-type POZ protein-like	2	139259371	139331117
ENSG00000100325	ASCC2	1.97e-05	8	2117	protein_coding	activating signal cointegrator 1 complex subunit 2	22	30184597	30234271
ENSG00000153310	FAM49B	2.01e-05	9	2823	protein_coding	family with sequence similarity 49, member B	8	130851839	131029375
ENSG00000119321	FKBP15	2.03e-05	10	3608	protein_coding	FK506 binding protein 15, 133kDa	9	115923286	115983641
ENSG00000142961	MOB3C	2.12e-05	8	2139	protein_coding	MOB kinase activator 3C	1	47073387	47082563
ENSG00000214021	TTLL3	2.15e-05	9	2847	protein_coding	tubulin tyrosine ligase-like family, member 3	3	9849770	9896822
ENSG00000118564	FBXL5	2.16e-05	9	2848	protein_coding	F-box and leucine-rich repeat protein 5	4	15606162	15683302
ENSG00000272589	ZSWIM8-AS1	2.17e-05	7	1530	antisense	ZSWIM8 antisense RNA 1	10	75556272	75561157
ENSG00000272491		2.23e-05	6	1013				NA	NA
ENSG00000140199	SLC12A6	2.31e-05	10	3663	protein_coding	solute carrier family 12 (potassium/chloride transporter), member 6	15	34525460	34630261
ENSG00000153551	CMTM7	2.31e-05	8	2165	protein_coding	CKLF-like MARVEL transmembrane domain containing 7	3	32433163	32524559
ENSG00000188042	ARL4C	2.41e-05	7	1555	protein_coding	ADP-ribosylation factor-like 4C	2	235401685	235405697
ENSG00000186088	GSAP	2.45e-05	9	2894	protein_coding	gamma-secretase activating protein	7	76940068	77045717
ENSG00000010327	STAB1	2.48e-05	8	2186	protein_coding	stabilin 1	3	52529354	52558511
ENSG00000258227	CLEC5A	2.52e-05	6	1035	protein_coding	C-type lectin domain family 5, member A	7	141627157	141646807
ENSG00000138293	NCOA4	2.53e-05	7	1567		nuclear receptor coactivator 4	10	51565108	51590734
ENSG00000270346		2.56e-05	7	1570				NA	NA
ENSG00000182568	SATB1	2.6e-05	8	2200	protein_coding	SATB homeobox 1	3	18386879	18487080
ENSG00000137642	SORL1	2.71e-05	10	3730	protein_coding	sortilin-related receptor, L(DLR class) A repeats containing	11	121322912	121504402
ENSG00000226235	LEMD1-AS1	2.76e-05	5	619	antisense	LEMD1 antisense RNA 1	1	205342380	205356568
ENSG00000146094	DOK3	2.78e-05	8	2221	protein_coding	docking protein 3	5	176928908	176938275
ENSG00000125772	GPCPD1	2.82e-05	10	3747	protein_coding	glycerophosphocholine phosphodiesterase GDE1 homolog (S. cerevisiae)	20	5525085	5591672
ENSG00000092531	SNAP23	2.99e-05	9	2967	protein_coding	synaptosomal-associated protein, 23kDa	15	42783431	42837547
ENSG00000203827	NBPF16	3.01e-05	9	2970		neuroblastoma breakpoint family, member 16	1	148739443	148758311
ENSG00000188895	MSL1	3.06e-05	8	2251	protein_coding	male-specific lethal 1 homolog (Drosophila)	17	38278551	38293042
ENSG00000105329	TGFB1	3.07e-05	8	2252	protein_coding	transforming growth factor, beta 1	19	41807492	41859816
ENSG00000266173	STRADA	3.1e-05	10	3788	protein_coding	STE20-related kinase adaptor alpha	17	61780192	61819330
ENSG00000107968	MAP3K8	3.13e-05	7	1620	protein_coding	mitogen-activated protein kinase kinase kinase 8	10	30722866	30750762
ENSG00000067066	SP100	3.14e-05	10	3794	protein_coding	SP100 nuclear antigen	2	231280657	231408805
ENSG00000162434	JAK1	3.19e-05	9	2991	protein_coding	Janus kinase 1	1	65298912	65432187
ENSG00000229644		3.2e-05	7	1625	protein_coding	nicotinamide phosphoribosyltransferase-like	10	36810649	36813162
ENSG00000160410	SHKBP1	3.2e-05	8	2265	protein_coding	SH3KBP1 binding protein 1	19	41082757	41097305
ENSG00000015475	BID	3.25e-05	8	2270	protein_coding	BH3 interacting domain death agonist	22	18216906	18257536
ENSG00000129355	CDKN2D	3.3e-05	8	2275	protein_coding	cyclin-dependent kinase inhibitor 2D (p19, inhibits CDK4)	19	10677138	10679735
ENSG00000135124	P2RX4	3.43e-05	8	2287	protein_coding	purinergic receptor P2X, ligand-gated ion channel, 4	12	121647660	121671909
ENSG00000147894	C9orf72	3.45e-05	9	3021	protein_coding	chromosome 9 open reading frame 72	9	27546544	27573864
ENSG00000197405	C5AR1	3.54e-05	7	1651	protein_coding	complement component 5a receptor 1	19	47793280	47825323
ENSG00000146278	PNRC1	3.54e-05	8	2297	protein_coding	proline-rich nuclear receptor coactivator 1	6	89790470	89794879
ENSG00000138670	RASGEF1B	3.56e-05	7	1653	protein_coding	RasGEF domain family, member 1B	4	82347547	82965397
ENSG00000106100	NOD1	3.56e-05	7	1653	protein_coding	nucleotide-binding oligomerization domain containing 1	7	30464143	30518400
ENSG00000129566	TEP1	3.57e-05	10	3851	protein_coding	telomerase-associated protein 1	14	20833826	20881588
ENSG00000213402	PTPRCAP	3.57e-05	8	2300	protein_coding	protein tyrosine phosphatase, receptor type, C-associated protein	11	67202981	67205538
ENSG00000258727		3.75e-05	9	3053				NA	NA
ENSG00000146070	PLA2G7	3.78e-05	6	1113	protein_coding	phospholipase A2, group VII (platelet-activating factor acetylhydrolase, plasma)	6	46671938	46703430
ENSG00000065357	DGKA	3.8e-05	9	3058	protein_coding	diacylglycerol kinase, alpha 80kDa	12	56321103	56347811
ENSG00000102921	N4BP1	3.81e-05	8	2321	protein_coding	NEDD4 binding protein 1	16	48572637	48654059
ENSG00000198019	FCGR1A	3.82e-05	7	1671	protein_coding	Fc fragment of IgG, high affinity Ib, receptor (CD64)	1	120926979	120935937
ENSG00000219200	RNASEK	3.83e-05	9	3061	protein_coding	ribonuclease, RNase K	17	6915736	6917851
ENSG00000213145	CRIP1	3.83e-05	8	2323	protein_coding	cysteine-rich protein 1 (intestinal)	14	105952654	105955284
ENSG00000167984	NLRC3	3.87e-05	9	3065	protein_coding	NLR family, CARD domain containing 3	16	3589033	3627401
ENSG00000135828	RNASEL	3.96e-05	10	3897	protein_coding	ribonuclease L (2',5'-oligoisoadenylate synthetase-dependent)	1	182542769	182558391
ENSG00000230257		4.09e-05	6	1129	antisense	nuclear factor, erythroid 4	7	102613969	102629303
ENSG00000122497	NBPF14	4.11e-05	6	1130		neuroblastoma breakpoint family, member 14	1	148003642	148025863
ENSG00000092929	UNC13D	4.19e-05	8	2352	protein_coding	unc-13 homolog D (C. elegans)	17	73823306	73840798
ENSG00000271913		4.23e-05	10	3927				NA	NA
ENSG00000104043	ATP8B4	4.24e-05	7	1699	protein_coding	ATPase, class I, type 8B, member 4	15	50150435	50475014
ENSG00000178927	C17orf62	4.32e-05	8	2362	protein_coding	chromosome 17 open reading frame 62	17	80400465	80408705
ENSG00000105701	FKBP8	4.34e-05	7	1705	protein_coding	FK506 binding protein 8, 38kDa	19	18642561	18654887
ENSG00000132274	TRIM22	4.48e-05	9	3123	protein_coding	tripartite motif containing 22	11	5710919	5758319
ENSG00000166783	KIAA0430	4.48e-05	10	3954	protein_coding	KIAA0430	16	15688243	15737023
ENSG00000104765	BNIP3L	4.49e-05	9	3124	protein_coding	BCL2/adenovirus E1B 19kDa interacting protein 3-like	8	26240414	26363152
ENSG00000138496	PARP9	4.55e-05	9	3129	protein_coding	poly (ADP-ribose) polymerase family, member 9	3	122246771	122283424
ENSG00000269858	EGLN2	4.61e-05	8	2384	protein_coding	egl-9 family hypoxia-inducible factor 2	19	41304901	41314338
ENSG00000166946	CCNDBP1	4.84e-05	7	1735	protein_coding	cyclin D-type binding-protein 1	15	43477316	43487396
ENSG00000102218	RP2	5.04e-05	8	2414	protein_coding	retinitis pigmentosa 2 (X-linked recessive)	X	46696375	46741793
ENSG00000205268	PDE7A	5.04e-05	9	3170	protein_coding	phosphodiesterase 7A	8	66629745	66754557
ENSG00000163412	EIF4E3	5.14e-05	9	3178	protein_coding	eukaryotic translation initiation factor 4E family member 3	3	71724567	71803924
ENSG00000260051		5.23e-05	7	1756				NA	NA
ENSG00000162654	GBP4	5.28e-05	7	1759	protein_coding	guanylate binding protein 4	1	89646831	89664615
ENSG00000111144	LTA4H	5.31e-05	8	2432	protein_coding	leukotriene A4 hydrolase	12	96394606	96437298
ENSG00000135842	FAM129A	5.34e-05	8	2434	protein_coding	family with sequence similarity 129, member A	1	184759858	184943682
ENSG00000224307		5.37e-05	6	1186				NA	NA
ENSG00000076641	PAG1	5.4e-05	9	3198	protein_coding	phosphoprotein associated with glycosphingolipid microdomains 1	8	81880045	82024303
ENSG00000188906	LRRK2	5.4e-05	9	3198	protein_coding	leucine-rich repeat kinase 2	12	40590546	40763087
ENSG00000264868		5.43e-05	8	2440				NA	NA
ENSG00000244480		5.52e-05	7	1771				NA	NA
ENSG00000117151	CTBS	5.56e-05	8	2448	protein_coding	chitobiase, di-N-acetyl-	1	85015289	85040163
ENSG00000198373	WWP2	5.56e-05	8	2448	protein_coding	WW domain containing E3 ubiquitin protein ligase 2	16	69796209	69975644
ENSG00000095970	TREM2	5.6e-05	6	1195	protein_coding	triggering receptor expressed on myeloid cells 2	6	41126244	41130924
ENSG00000102699	PARP4	5.72e-05	9	3222	protein_coding	poly (ADP-ribose) polymerase family, member 4	13	24995064	25086948
ENSG00000152291	TGOLN2	5.76e-05	9	3225	protein_coding	trans-golgi network protein 2	2	85545147	85555548
ENSG00000121060	TRIM25	5.77e-05	8	2461	protein_coding	tripartite motif containing 25	17	54965270	54991399
ENSG00000172661	FAM21B	5.78e-05	9	3226	protein_coding	family with sequence similarity 21, member C	10	46222648	46288409
ENSG00000187474	FPR3	5.9e-05	6	1206	protein_coding	formyl peptide receptor 3	19	52298416	52329442
ENSG00000166432	ZMAT1	5.98e-05	8	2473	protein_coding	zinc finger, matrin-type 1	X	101137262	101187004
ENSG00000167528	ZNF641	6.01e-05	8	2475	protein_coding	zinc finger protein 641	12	48733791	48745197
ENSG00000272501		6.05e-05	8	2477				NA	NA
ENSG00000147251	DOCK11	6.17e-05	10	4104	protein_coding	dedicator of cytokinesis 11	X	117629861	117820126
ENSG00000079277	MKNK1	6.24e-05	7	1806	protein_coding	MAP kinase interacting serine/threonine kinase 1	1	47023090	47082515
ENSG00000240065	PSMB9	6.33e-05	8	2493	protein_coding	proteasome (prosome, macropain) subunit, beta type, 9	6	32811913	32827362
ENSG00000196083	IL1RAP	6.33e-05	7	1810	protein_coding	interleukin 1 receptor accessory protein	3	190231840	190375843
ENSG00000248323	LUCAT1	6.36e-05	8	2495	lincRNA	lung cancer associated transcript 1 (non-protein coding)	5	90598846	90610219
ENSG00000170581	STAT2	6.45e-05	8	2500	protein_coding	signal transducer and activator of transcription 2, 113kDa	12	56735381	56753939
ENSG00000120868	APAF1	6.54e-05	10	4132	protein_coding	apoptotic peptidase activating factor 1	12	99038919	99129204
ENSG00000163947	ARHGEF3	6.56e-05	8	2506	protein_coding	Rho guanine nucleotide exchange factor (GEF) 3	3	56761446	57113357
ENSG00000206337	HCP5	6.6e-05	8	2508	sense_overlapping	HLA complex P5 (non-protein coding)	6	31368479	31445283
ENSG00000166710	B2M	6.68e-05	8	2512	protein_coding	beta-2-microglobulin	15	45003675	45011075
ENSG00000198858	R3HDM4	6.74e-05	7	1828	protein_coding	R3H domain containing 4	19	896503	913240
ENSG00000153563	CD8A	6.9e-05	6	1241	protein_coding	CD8a molecule	2	87011729	87035519
ENSG00000196295		6.94e-05	11	5097				NA	NA
ENSG00000022567	SLC45A4	6.95e-05	7	1837	protein_coding	solute carrier family 45, member 4	8	142217265	142318404
ENSG00000155307	SAMSN1	7.07e-05	7	1842	protein_coding	SAM domain, SH3 domain and nuclear localization signals 1	21	15857549	15955723
ENSG00000103546	SLC6A2	7.1e-05	5	756	protein_coding	solute carrier family 6 (neurotransmitter transporter), member 2	16	55689516	55740104
ENSG00000183283	DAZAP2	7.12e-05	8	2535	protein_coding	DAZ associated protein 2	12	51632076	51665146
ENSG00000112763	BTN2A1	7.21e-05	9	3319	protein_coding	butyrophilin, subfamily 2, member A1	6	26458150	26476849
ENSG00000128340	RAC2	7.24e-05	8	2541	protein_coding	ras-related C3 botulinum toxin substrate 2 (rho family, small GTP binding protein Rac2)	22	37621301	37640488
ENSG00000185404	SP140L	7.26e-05	9	3322	protein_coding	SP140 nuclear body protein-like	2	231191899	231268447
ENSG00000110455	ACCS	7.5e-05	8	2554	protein_coding	1-aminocyclopropane-1-carboxylate synthase homolog (Arabidopsis)(non-functional)	11	44087475	44105772
ENSG00000102879	CORO1A	7.59e-05	8	2558	protein_coding	coronin, actin binding protein, 1A	16	30194148	30200397
ENSG00000035681	NSMAF	7.73e-05	8	2565	protein_coding	neutral sphingomyelinase (N-SMase) activation associated factor	8	59496063	59572403
ENSG00000162946	DISC1	7.75e-05	8	2566	protein_coding	disrupted in schizophrenia 1	1	231762561	232177018
ENSG00000156675	RAB11FIP1	7.82e-05	7	1872	protein_coding	RAB11 family interacting protein 1 (class I)	8	37716136	37756985
ENSG00000117289	TXNIP	7.84e-05	8	2570		thioredoxin interacting protein	1	145438469	145442635
ENSG00000261372		7.85e-05	7	1873				NA	NA
ENSG00000152520	PAN3	7.87e-05	6	1271	protein_coding	PAN3 poly(A) specific ribonuclease subunit homolog (S. cerevisiae)	13	28712643	28869475
ENSG00000110719	TCIRG1	7.88e-05	8	2572	protein_coding	T-cell, immune regulator 1, ATPase, H+ transporting, lysosomal V0 subunit A3	11	67806483	67818362
ENSG00000240219		7.97e-05	5	775				NA	NA
ENSG00000198876	DCAF12	8.01e-05	7	1879	protein_coding	DDB1 and CUL4 associated factor 12	9	34086385	34127397
ENSG00000244459		8.05e-05	6	1276				NA	NA
ENSG00000176438	SYNE3	8.23e-05	8	2588	protein_coding	spectrin repeat containing, nuclear envelope family member 3	14	95883831	95942173
ENSG00000164308	ERAP2	8.28e-05	8	2590	protein_coding	endoplasmic reticulum aminopeptidase 2	5	96211643	96255420
ENSG00000124496	TRERF1	8.44e-05	7	1895	protein_coding	transcriptional regulating factor 1	6	42192669	42419789
ENSG00000089327	FXYD5	8.51e-05	8	2600	protein_coding	FXYD domain containing ion transport regulator 5	19	35645633	35660786
ENSG00000158825	CDA	8.58e-05	7	1900	protein_coding	cytidine deaminase	1	20915441	20945401
ENSG00000176463	SLCO3A1	8.7e-05	7	1904	protein_coding	solute carrier organic anion transporter family, member 3A1	15	92396925	92715665
ENSG00000261596		8.74e-05	8	2610				NA	NA
ENSG00000180061	TMEM150B	8.76e-05	6	1296	protein_coding	transmembrane protein 150B	19	55824169	55845416
ENSG00000225963		8.77e-05	10	4277				NA	NA
ENSG00000137393	RNF144B	8.93e-05	7	1912	protein_coding	ring finger protein 144B	6	18368779	18469105
ENSG00000203999		9.09e-05	5	797				NA	NA
ENSG00000174652	ZNF266	9.1e-05	8	2625	protein_coding	zinc finger protein 266	19	9523272	9546254
ENSG00000132530	XAF1	9.1e-05	8	2625	protein_coding	XIAP associated factor 1	17	6658766	6678966
ENSG00000135655	USP15	9.33e-05	9	3431	protein_coding	ubiquitin specific peptidase 15	12	62654119	62811211
ENSG00000120899	PTK2B	9.39e-05	8	2637	protein_coding	protein tyrosine kinase 2 beta	8	27168999	27316903
ENSG00000266236		9.41e-05	7	1928	sense_intronic	NARF intronic transcript 1 (non-protein coding)	17	80439974	80441264
ENSG00000162869	PPP1R21	9.48e-05	9	3438	protein_coding	protein phosphatase 1, regulatory subunit 21	2	48667737	48742525
ENSG00000141524	TMC6	9.64e-05	8	2647	protein_coding	transmembrane channel-like 6	17	76106539	76128488
ENSG00000168405	CMAHP	9.69e-05	7	1937	unitary_pseudogene	cytidine monophospho-N-acetylneuraminic acid hydroxylase, pseudogene	6	25081548	25166793
ENSG00000010671	BTK	9.72e-05	8	2650	protein_coding	Bruton agammaglobulinemia tyrosine kinase	X	100604435	100641183
ENSG00000100647	KIAA0247	9.75e-05	8	2651	protein_coding	KIAA0247	14	70078313	70181859
ENSG00000130475	FCHO1	9.78e-05	7	1940	protein_coding	FCH domain only 1	19	17858527	17899377
ENSG00000139318	DUSP6	9.88e-05	7	1943	protein_coding	dual specificity phosphatase 6	12	89741009	89747048
ENSG00000203815	FAM231D	9.95e-05	7	1945		family with sequence similarity 231, member D	1	149675978	149676609
ENSG00000236304		0.000101	6	1330				NA	NA
ENSG00000114353	GNAI2	0.000101	8	2666	protein_coding	guanine nucleotide binding protein (G protein), alpha inhibiting activity polypeptide 2	3	50263724	50296787
ENSG00000159723	AGRP	0.000103	5	818	protein_coding	agouti related protein homolog (mouse)	16	67516474	67517716
ENSG00000173821	RNF213	0.000103	9	3477	protein_coding	ring finger protein 213	17	78234665	78372586
ENSG00000229425		0.000106	5	824				NA	NA
ENSG00000152229	PSTPIP2	0.000107	7	1967	protein_coding	proline-serine-threonine phosphatase interacting protein 2	18	43563502	43652238
ENSG00000196189	SEMA4A	0.000107	7	1969	protein_coding	sema domain, immunoglobulin domain (Ig), transmembrane domain (TM) and short cytoplasmic domain, (semaphorin) 4A	1	156117157	156147543
ENSG00000103472		0.000108	10	4382	transcribed_unprocessed_pseudogene	RNA polymerase I transcription factor homolog (S. cerevisiae) pseudogene 2	16	29086163	29128039
ENSG00000221978	CCNL2	0.000109	8	2693	protein_coding	cyclin L2	1	1321091	1334708
ENSG00000133961	NUMB	0.000112	8	2703	protein_coding	numb homolog (Drosophila)	14	73741815	73930348
ENSG00000140332	TLE3	0.000113	7	1984	protein_coding	transducin-like enhancer of split 3 (E(sp1) homolog, Drosophila)	15	70340129	70390515
ENSG00000161640	SIGLEC11	0.000114	5	836	protein_coding	sialic acid binding Ig-like lectin 11	19	50452242	50464429
ENSG00000069424	KCNAB2	0.000114	8	2712	protein_coding	potassium voltage-gated channel, shaker-related subfamily, beta member 2	1	6051526	6161253
ENSG00000173209	AHSA2	0.000115	8	2715	protein_coding	AHA1, activator of heat shock 90kDa protein ATPase homolog 2 (yeast)	2	61404553	61418338
ENSG00000143622	RIT1	0.000116	8	2719	protein_coding	Ras-like without CAAX 1	1	155867599	155881195
ENSG00000169508	GPR183	0.000117	7	1997	protein_coding	G protein-coupled receptor 183	13	99946784	99959659
ENSG00000065413	ANKRD44	0.000119	10	4435	protein_coding	ankyrin repeat domain 44	2	197831741	198175897
ENSG00000153179	RASSF3	0.000122	7	2009	protein_coding	Ras association (RalGDS/AF-6) domain family member 3	12	65004293	65091347
ENSG00000104714	ERICH1	0.000123	8	2741	protein_coding	glutamate-rich 1	8	564746	688106
ENSG00000108622	ICAM2	0.000124	7	2015	protein_coding	intercellular adhesion molecule 2	17	62079954	62097994
ENSG00000177409	SAMD9L	0.000125	8	2746	protein_coding	sterile alpha motif domain containing 9-like	7	92759368	92777682
ENSG00000127954	STEAP4	0.000126	7	2019	protein_coding	STEAP family member 4	7	87905744	87936206
ENSG00000081059	TCF7	0.000126	6	1384	protein_coding	transcription factor 7 (T-cell specific, HMG-box)	5	133450402	133487556
ENSG00000221963	APOL6	0.000127	8	2753	protein_coding	apolipoprotein L, 6	22	36044442	36064456
ENSG00000133639	BTG1	0.000128	8	2755	protein_coding	B-cell translocation gene 1, anti-proliferative	12	92536286	92539673
ENSG00000100092	SH3BP1	0.000129	8	2759	protein_coding	SH3-domain binding protein 1	22	38030661	38062939
ENSG00000136514	RTP4	0.000134	7	2041	protein_coding	receptor (chemosensory) transporter protein 4	3	187086120	187089864
ENSG00000157514	TSC22D3	0.000138	7	2051	protein_coding	TSC22 domain family, member 3	X	106956451	107020572
ENSG00000113916	BCL6	0.000141	7	2056	protein_coding	B-cell CLL/lymphoma 6	3	187439165	187463515
ENSG00000266714	MYO15B	0.000141	8	2796	transcribed_unprocessed_pseudogene	myosin XVB pseudogene	17	73584139	73622929
ENSG00000130429	ARPC1B	0.000142	8	2798	protein_coding	actin related protein 2/3 complex, subunit 1B, 41kDa	7	98971872	98992424
ENSG00000169385	RNASE2	0.000143	6	1417	protein_coding	ribonuclease, RNase A family, 2 (liver, eosinophil-derived neurotoxin)	14	21423611	21424595
ENSG00000162924	REL	0.000144	8	2803	protein_coding	v-rel avian reticuloendotheliosis viral oncogene homolog	2	61108656	61158745
ENSG00000213658	LAT	0.000145	6	1422	protein_coding	linker for activation of T cells	16	28996147	29002104
ENSG00000145416	2001-03-01	0.000148	9	3644	protein_coding	membrane-associated ring finger (C3HC4) 1, E3 ubiquitin protein ligase	4	164445450	165305202
ENSG00000170458	CD14	0.000156	7	2092	protein_coding	CD14 molecule	5	140011313	140013286
ENSG00000172932	ANKRD13D	0.000157	8	2840	protein_coding	ankyrin repeat domain 13 family, member D	11	67056018	67069956
ENSG00000243679		0.000158	8	2842				NA	NA
ENSG00000139572	GPR84	0.000159	5	899	protein_coding	G protein-coupled receptor 84	12	54756229	54758271
ENSG00000168961	LGALS9	0.000161	8	2848	protein_coding	lectin, galactoside-binding, soluble, 9	17	25956824	25976586
ENSG00000090382	LYZ	0.000164	6	1454	protein_coding	lysozyme	12	69742121	69748014
ENSG00000148400	NOTCH1	0.000165	7	2109	protein_coding	notch 1	9	139388896	139440314
ENSG00000066027	PPP2R5A	0.000167	8	2865	protein_coding	protein phosphatase 2, regulatory subunit B', alpha	1	212458879	212535200
ENSG00000235027		0.000168	6	1460				NA	NA
ENSG00000205220	PSMB10	0.000168	8	2867	protein_coding	proteasome (prosome, macropain) subunit, beta type, 10	16	67968405	67970990
ENSG00000205744	DENND1C	0.000169	8	2870	protein_coding	DENN/MADD domain containing 1C	19	6467218	6482568
ENSG00000072401	UBE2D1	0.000169	7	2119	protein_coding	ubiquitin-conjugating enzyme E2D 1	10	60094735	60130513
ENSG00000236199		0.000172	7	2125				NA	NA
ENSG00000108405	P2RX1	0.000173	7	2127	protein_coding	purinergic receptor P2X, ligand-gated ion channel, 1	17	3799886	3819794
ENSG00000261662		0.000174	8	2881				NA	NA
ENSG00000198829	SUCNR1	0.000176	6	1472	protein_coding	succinate receptor 1	3	151591431	151602405
ENSG00000103653	CSK	0.000176	8	2887	protein_coding	c-src tyrosine kinase	15	75074398	75095539
ENSG00000245148		0.000183	9	3745	antisense	ARAP1 antisense RNA 2	11	72411519	72416652
ENSG00000163840	DTX3L	0.000184	8	2905	protein_coding	deltex 3-like (Drosophila)	3	122283085	122294050
ENSG00000070476	ZXDC	0.000185	8	2907	protein_coding	ZXD family zinc finger C	3	126156444	126194762
ENSG00000121064	SCPEP1	0.000185	7	2150	protein_coding	serine carboxypeptidase 1	17	55055466	55084129
ENSG00000152601	MBNL1	0.000191	9	3767	protein_coding	muscleblind-like splicing regulator 1	3	151961617	152183569
ENSG00000106868	SUSD1	0.000191	8	2921	protein_coding	sushi domain containing 1	9	114803065	114937688
ENSG00000101596	SMCHD1	0.000194	9	3773	protein_coding	structural maintenance of chromosomes flexible hinge domain containing 1	18	2655737	2805015
ENSG00000160796	NBEAL2	0.000195	8	2929	protein_coding	neurobeachin-like 2	3	47021173	47051193
ENSG00000248124		0.000198	7	2174	transcribed_unprocessed_pseudogene	RNA polymerase I transcription factor homolog (S. cerevisiae) pseudogene 1	16	21807951	21831731
ENSG00000053254	FOXN3	0.000199	8	2939	protein_coding	forkhead box N3	14	89591215	90085493
ENSG00000100485	SOS2	0.000201	9	3792	protein_coding	son of sevenless homolog 2 (Drosophila)	14	50583847	50698276
ENSG00000111229	ARPC3	0.000203	8	2946	protein_coding	actin related protein 2/3 complex, subunit 3, 21kDa	12	110872630	110888227
ENSG00000162881	OXER1	0.000204	7	2183	protein_coding	oxoeicosanoid (OXE) receptor 1	2	42989642	42991401
ENSG00000135409	AMHR2	0.000204	4	503	protein_coding	anti-Mullerian hormone receptor, type II	12	53817639	53825318
ENSG00000173442	EHBP1L1	0.000205	7	2185	protein_coding	EH domain binding protein 1-like 1	11	65343509	65360121
ENSG00000263244		0.000205	8	2951				NA	NA
ENSG00000243650		0.000206	9	3805	misc_RNA	RNA, 7SL, cytoplasmic 834, pseudogene	2	231371816	231372099
ENSG00000169554	ZEB2	0.000211	8	2963	protein_coding	zinc finger E-box binding homeobox 2	2	145141648	145282147
ENSG00000169967	MAP3K2	0.000213	9	3821	protein_coding	mitogen-activated protein kinase kinase kinase 2	2	128056306	128146041
ENSG00000149177	PTPRJ	0.000218	9	3832	protein_coding	protein tyrosine phosphatase, receptor type, J	11	48002113	48189670
ENSG00000235859		0.000219	6	1533				NA	NA
ENSG00000213865	C8orf44	0.00022	8	2982	protein_coding	chromosome 8 open reading frame 44	8	67579850	67597799
ENSG00000100242	SUN2	0.000221	8	2984	protein_coding	Sad1 and UNC84 domain containing 2	22	39130730	39190148
ENSG00000164307	ERAP1	0.000224	8	2988	protein_coding	endoplasmic reticulum aminopeptidase 1	5	96096521	96143803
ENSG00000268087		0.000224	7	2217				NA	NA
ENSG00000089060	SLC8B1	0.000226	7	2221	protein_coding	solute carrier family 8 (sodium/lithium/calcium exchanger), member B1	12	113736564	113797298
ENSG00000071073	MGAT4A	0.000228	8	2996	protein_coding	mannosyl (alpha-1,3-)-glycoprotein beta-1,4-N-acetylglucosaminyltransferase, isozyme A	2	99235569	99347589
ENSG00000104870	FCGRT	0.000229	8	2999	protein_coding	Fc fragment of IgG, receptor, transporter, alpha	19	50010073	50029590
ENSG00000140379	BCL2A1	0.00023	6	1547	protein_coding	BCL2-related protein A1	15	80253231	80263788
ENSG00000170776	AKAP13	0.000233	9	3866	protein_coding	A kinase (PRKA) anchor protein 13	15	85923802	86292586
ENSG00000223401		0.000233	7	2232				NA	NA
ENSG00000131236	CAP1	0.000235	7	2234	protein_coding	CAP, adenylate cyclase-associated protein 1 (yeast)	1	40505905	40538321
ENSG00000265743		0.000236	5	979				NA	NA
ENSG00000164463	CREBRF	0.000237	9	3875	protein_coding	CREB3 regulatory factor	5	172483355	172566291
ENSG00000171291	ZNF439	0.000237	7	2238	protein_coding	zinc finger protein 439	19	11959541	11994565
ENSG00000183621	ZNF438	0.000238	7	2240	protein_coding	zinc finger protein 438	10	31109136	31320866
ENSG00000154822	PLCL2	0.000239	8	3018	protein_coding	phospholipase C-like 2	3	16844159	17132086
ENSG00000168769	TET2	0.000242	9	3886	protein_coding	tet methylcytosine dioxygenase 2	4	106067032	106200973
ENSG00000147454	SLC25A37	0.000245	6	1566	protein_coding	solute carrier family 25 (mitochondrial iron transporter), member 37	8	23386318	23432976
ENSG00000169442	CD52	0.000255	7	2264	protein_coding	CD52 molecule	1	26644448	26647014
ENSG00000138071	ACTR2	0.000255	8	3046	protein_coding	ARP2 actin-related protein 2 homolog (yeast)	2	65454887	65498387
ENSG00000176783	RUFY1	0.000256	8	3047	protein_coding	RUN and FYVE domain containing 1	5	178977559	179037027
ENSG00000179921	GPBAR1	0.000257	6	1580	protein_coding	G protein-coupled bile acid receptor 1	2	219124219	219128582
ENSG00000229413		0.000259	7	2270				NA	NA
ENSG00000146859	TMEM140	0.000266	7	2281	protein_coding	transmembrane protein 140	7	134832824	134850967
ENSG00000198851	CD3E	0.000267	6	1591	protein_coding	CD3e molecule, epsilon (CD3-TCR complex)	11	118175260	118186890
ENSG00000154263	ABCA10	0.000267	6	1591	protein_coding	ATP-binding cassette, sub-family A (ABC1), member 10	17	67143355	67240987
ENSG00000136732	GYPC	0.000271	6	1595	protein_coding	glycophorin C (Gerbich blood group)	2	127413509	127454246
ENSG00000062524	LTK	0.000273	5	1010	protein_coding	leukocyte receptor tyrosine kinase	15	41795836	41806085
ENSG00000269640		0.000275	7	2293				NA	NA
ENSG00000211772		0.000275	6	1600	TR_C_gene	T cell receptor beta constant 2	7	142498725	142500432
ENSG00000143669	LYST	0.000282	9	3966	protein_coding	lysosomal trafficking regulator	1	235824341	236046940
ENSG00000177105	RHOG	0.00029	7	2313	protein_coding	ras homolog family member G	11	3848208	3862213
ENSG00000265096		0.000296	5	1028	antisense	C1QTNF1 antisense RNA 1	17	77015291	77023737
ENSG00000203644		0.000297	6	1623				NA	NA
ENSG00000157873	TNFRSF14	0.0003	8	3119	protein_coding	tumor necrosis factor receptor superfamily, member 14	1	2487078	2496821
ENSG00000103479	RBL2	0.000301	9	4000	protein_coding	retinoblastoma-like 2 (p130)	16	53467889	53525561
ENSG00000198089	SFI1	0.000304	8	3125	protein_coding	Sfi1 homolog, spindle assembly associated (yeast)	22	31884674	32014572
ENSG00000095015	MAP3K1	0.000304	9	4005	protein_coding	mitogen-activated protein kinase kinase kinase 1, E3 ubiquitin protein ligase	5	56111401	56191979
ENSG00000100503	NIN	0.000307	9	4010	protein_coding	ninein (GSK3B interacting protein)	14	51186481	51297839
ENSG00000204257	HLA-DMA	0.000314	7	2343	protein_coding	major histocompatibility complex, class II, DM alpha	6	32916390	32936871
ENSG00000270127		0.000315	7	2344				NA	NA
ENSG00000259865		0.000316	7	2346				NA	NA
ENSG00000135905	DOCK10	0.000319	9	4031	protein_coding	dedicator of cytokinesis 10	2	225629807	225907162
ENSG00000196405	EVL	0.00032	7	2350	protein_coding	Enah/Vasp-like	14	100437786	100610573
ENSG00000115524	SF3B1	0.00032	8	3149	protein_coding	splicing factor 3b, subunit 1, 155kDa	2	198254508	198299815
ENSG00000235655	H3F3AP4	0.000325	7	2357	processed_pseudogene	H3 histone, family 3A, pseudogene 4	2	175584505	175585526
ENSG00000187688	TRPV2	0.000331	7	2364	protein_coding	transient receptor potential cation channel, subfamily V, member 2	17	16318856	16340317

## Sheet: Adrenal DOWN
Ensembl.Gene.ID	Gene.Symbol	p.value.value	Geneset.friends	Total.friends	BioType	GO.Annotation	Chromosome	Chromosome.Start	Chromosome.End
ENSG00000197083		4.97e-05	5	2101	transcribed_unprocessed_pseudogene	zinc finger protein 300 pseudogene 1	5	150310207	150325851
ENSG00000196275	GTF2IRD2	8.64e-05	5	2358	protein_coding	GTF2I repeat domain containing 2	7	74210483	74267847
ENSG00000144668	ITGA9	8.76e-05	5	2365	protein_coding	integrin, alpha 9	3	37493606	37865005
ENSG00000187260	WDR86	8.88e-05	4	1165	protein_coding	WD repeat domain 86	7	151072995	151107813
ENSG00000174640	SLCO2A1	9.83e-05	5	2423	protein_coding	solute carrier organic anion transporter family, member 2A1	3	133651540	133771028
ENSG00000188549	C15orf52	0.000118	5	2520	protein_coding	chromosome 15 open reading frame 52	15	40623653	40633168
ENSG00000165646	SLC18A2	0.000131	4	1288	protein_coding	solute carrier family 18 (vesicular monoamine transporter), member 2	10	119000604	119038941
ENSG00000236155		0.000138	4	1305				NA	NA
ENSG00000241057		0.000202	4	1442				NA	NA
ENSG00000174428	GTF2IRD2B	0.000251	5	2954	protein_coding	GTF2I repeat domain containing 2B	7	74508364	74565623
ENSG00000152767	FARP1	0.000257	5	2967	protein_coding	FERM, RhoGEF (ARHGEF) and pleckstrin domain protein 1 (chondrocyte-derived)	13	98794816	99102027
ENSG00000142973	CYP4B1	0.000273	4	1560	protein_coding	cytochrome P450, family 4, subfamily B, polypeptide 1	1	47223510	47285085
ENSG00000232859	LYRM9	0.000296	5	3058	protein_coding	LYR motif containing 9	17	26205340	26221778
ENSG00000164050	PLXNB1	0.000374	5	3215	protein_coding	plexin B1	3	48445261	48471594
ENSG00000120832	MTERFD3	0.000374	5	3216	protein_coding	MTERF domain containing 3	12	107371069	107380944
ENSG00000154783	FGD5	0.000406	4	1730	protein_coding	FYVE, RhoGEF and PH domain containing 5	3	14860469	14975895
ENSG00000130304	SLC27A1	0.000438	5	3325	protein_coding	solute carrier family 27 (fatty acid transporter), member 1	19	17579578	17616977
ENSG00000198429	ZNF69	0.000458	4	1786	protein_coding	zinc finger protein 69	19	11998599	12025144
ENSG00000176945	MUC20	0.000459	4	1787	protein_coding	mucin 20, cell surface associated	3	195447753	195467994
ENSG00000204634	TBC1D8	0.000485	4	1813	protein_coding	TBC1 domain family, member 8 (with GRAM domain)	2	101624079	101869328
ENSG00000185761	ADAMTSL5	0.000493	4	1821	protein_coding	ADAMTS-like 5	19	1505017	1513603
ENSG00000006756	ARSD	0.000504	5	3427	protein_coding	arylsulfatase D	X	2822011	2847392
ENSG00000119943	PYROXD2	0.000505	4	1832	protein_coding	pyridine nucleotide-disulphide oxidoreductase domain 2	10	100143322	100174941
ENSG00000140939	NOL3	0.000518	5	3448	protein_coding	nucleolar protein 3 (apoptosis repressor with CARD domain)	16	67204057	67209643
ENSG00000092758	COL9A3	0.000526	3	746	protein_coding	collagen, type IX, alpha 3	20	61447596	61472511
ENSG00000140545	MFGE8	0.00053	4	1856	protein_coding	milk fat globule-EGF factor 8 protein	15	89441916	89456642
ENSG00000101940	WDR13	0.000543	5	3482	protein_coding	WD repeat domain 13	X	48448430	48463581
ENSG00000260296		0.000572	4	1894				NA	NA
ENSG00000126878	AIF1L	0.000578	4	1899	protein_coding	allograft inflammatory factor 1-like	9	133971863	133998539
ENSG00000099622	CIRBP	0.000607	5	3567	protein_coding	cold inducible RNA binding protein	19	1259384	1274879
ENSG00000074964	ARHGEF10L	0.000632	5	3598	protein_coding	Rho guanine nucleotide exchange factor (GEF) 10-like	1	17866330	18024369
ENSG00000177508	IRX3	0.000647	4	1956	protein_coding	iroquois homeobox 3	16	54317216	54320675
ENSG00000259065		0.000709	4	2004				NA	NA
ENSG00000196782	MAML3	0.000715	4	2009	protein_coding	mastermind-like 3 (Drosophila)	4	140637907	141075338
ENSG00000094963	FMO2	0.000743	4	2029	protein_coding	flavin containing monooxygenase 2 (non-functional)	1	171154347	171181822
ENSG00000177303	CASKIN2	0.000767	5	3752	protein_coding	CASK interacting protein 2	17	73496342	73511664
ENSG00000180891	CUEDC1	0.000778	5	3764	protein_coding	CUE domain containing 1	17	55938604	56032684
ENSG00000129270	MMP28	0.000814	4	2079		matrix metallopeptidase 28	17	34083268	34122711
ENSG00000231160		0.000861	4	2110				NA	NA
ENSG00000182580	EPHB3	0.000875	4	2119	protein_coding	EPH receptor B3	3	184279572	184300197
ENSG00000178038	ALS2CL	0.000893	4	2131	protein_coding	ALS2 C-terminal like	3	46710487	46735194
ENSG00000168743	NPNT	0.000897	4	2133	protein_coding	nephronectin	4	106815932	106925184
ENSG00000263432		0.00106	3	950	misc_RNA	RNA, 7SL, cytoplasmic 689, pseudogene	5	122358184	122358478
ENSG00000149451	ADAM33	0.00112	4	2263	protein_coding	ADAM metallopeptidase domain 33	20	3648612	3662893
ENSG00000269936	MIR145	0.00117	4	2288	lincRNA	microRNA 145	5	148809849	148812397
ENSG00000143995	MEIS1	0.00117	4	2292	protein_coding	Meis homeobox 1	2	66660584	66801001
ENSG00000174808	BTC	0.00123	4	2319	protein_coding	betacellulin	4	75669969	75719896
ENSG00000099984	GSTT2	0.00123	4	2323	protein_coding	glutathione S-transferase theta 2	22	24322339	24326106
ENSG00000260766		0.00124	4	2327				NA	NA
ENSG00000272491		0.00128	3	1013				NA	NA
ENSG00000053918	KCNQ1	0.00131	4	2360	protein_coding	potassium voltage-gated channel, KQT-like subfamily, member 1	11	2465914	2870339
ENSG00000130940	CASZ1	0.00136	4	2384	protein_coding	castor zinc finger 1	1	10696661	10856707
ENSG00000159714	ZDHHC1	0.00139	4	2397	protein_coding	zinc finger, DHHC-type containing 1	16	67428322	67450736
ENSG00000187720	THSD4	0.00147	4	2435	protein_coding	thrombospondin, type I, domain containing 4	15	71389291	72075722
ENSG00000079337	RAPGEF3	0.00148	4	2439	protein_coding	Rap guanine nucleotide exchange factor (GEF) 3	12	48128455	48164823
ENSG00000256164		0.00151	3	1074	antisense	CCND2 antisense RNA 1	12	4357931	4385350
ENSG00000164056	SPRY1	0.00153	4	2459	protein_coding	sprouty homolog 1, antagonist of FGF signaling (Drosophila)	4	124317950	124324910
ENSG00000173848	NET1	0.00153	4	2461	protein_coding	neuroepithelial cell transforming 1	10	5454514	5500426
ENSG00000166432	ZMAT1	0.00156	4	2473	protein_coding	zinc finger, matrin-type 1	X	101137262	101187004
ENSG00000125868	DSTN	0.00157	4	2476	protein_coding	destrin (actin depolymerizing factor)	20	17550508	17590564
ENSG00000142632	ARHGEF19	0.00158	4	2481	protein_coding	Rho guanine nucleotide exchange factor (GEF) 19	1	16524349	16539104
ENSG00000180787	ZFP3	0.00161	4	2495	protein_coding	ZFP3 zinc finger protein	17	4981543	4999669
ENSG00000255145		0.00163	3	1102				NA	NA
ENSG00000269068		0.00163	3	1104				NA	NA
ENSG00000186994	KANK3	0.00164	4	2506	protein_coding	KN motif and ankyrin repeat domains 3	19	8387468	8408146
ENSG00000256870	SLC5A8	0.00166	3	1111	protein_coding	solute carrier family 5 (sodium/monocarboxylate cotransporter), member 8	12	101549271	101604185
ENSG00000074181	NOTCH3	0.00169	4	2529	protein_coding	notch 3	19	15270444	15311792
ENSG00000240583	AQP1	0.0017	4	2530	protein_coding	aquaporin 1 (Colton blood group)	7	30893010	30965131
ENSG00000183963	SMTN	0.00178	4	2562	protein_coding	smoothelin	22	31460091	31500743
ENSG00000124593	PRICKLE4	0.00184	4	2585	protein_coding	prickle homolog 4 (Drosophila)	6	41748087	41757879
ENSG00000166123	GPT2	0.00184	4	2586	protein_coding	glutamic pyruvate transaminase (alanine aminotransferase) 2	16	46918290	46965209
ENSG00000233369		0.0019	4	2607				NA	NA
ENSG00000213722	DDAH2	0.00198	4	2636	protein_coding	dimethylarginine dimethylaminohydrolase 2	6	31694815	31698394
ENSG00000179242	CDH4	0.00198	3	1181	protein_coding	cadherin 4, type 1, R-cadherin (retinal)	20	59827482	60515673
ENSG00000183762	KREMEN1	0.00201	4	2647	protein_coding	kringle containing transmembrane protein 1	22	29469066	29564321
ENSG00000179593	ALOX15B	0.00207	3	1200	protein_coding	arachidonate 15-lipoxygenase, type B	17	7942335	7952452
ENSG00000108175	ZMIZ1	0.00208	4	2673	protein_coding	zinc finger, MIZ-type containing 1	10	80828792	81076276
ENSG00000105519	CAPS	0.0021	4	2678	protein_coding	calcyphosine	19	5911718	5915888
ENSG00000090006	LTBP4	0.0021	4	2678	protein_coding	latent transforming growth factor beta binding protein 4	19	41098789	41135725
ENSG00000237037	NDUFA6-AS1	0.0021	4	2679	processed_transcript	NDUFA6 antisense RNA 1 (head to head)	22	42486935	42535286
ENSG00000111653	ING4	0.0022	4	2713	protein_coding	inhibitor of growth family, member 4	12	6759446	6772314
ENSG00000164488	DACT2	0.00226	3	1237	protein_coding	dishevelled-binding antagonist of beta-catenin 2	6	168693510	168720434
ENSG00000162878	PKDCC	0.0023	4	2745	protein_coding	protein kinase domain containing, cytoplasmic	2	42275160	42285668
ENSG00000146197	SCUBE3	0.00236	3	1256	protein_coding	signal peptide, CUB domain, EGF-like 3	6	35182190	35220856
ENSG00000099889	ARVCF	0.00243	4	2788	protein_coding	armadillo repeat gene deleted in velocardiofacial syndrome	22	19957419	20004331
ENSG00000167766	ZNF83	0.00244	4	2792	protein_coding	zinc finger protein 83	19	53097313	53193749
ENSG00000158014	SLC30A2	0.00245	3	1272	protein_coding	solute carrier family 30 (zinc transporter), member 2	1	26363743	26372624
ENSG00000100842	EFS	0.00246	4	2798	protein_coding	embryonal Fyn-associated substrate	14	23825611	23834961
ENSG00000122679	RAMP3	0.00248	4	2802	protein_coding	receptor (G protein-coupled) activity modifying protein 3	7	45197390	45225901
ENSG00000235437		0.00257	4	2830				NA	NA
ENSG00000254528		0.00267	3	1312				NA	NA
ENSG00000145936	KCNMB1	0.00272	3	1320	protein_coding	potassium large conductance calcium-activated channel, subfamily M, beta member 1	5	169801675	169816681
ENSG00000188681	MAFIP	0.00276	3	1326	transcribed_unprocessed_pseudogene	tektin 4 pseudogene 2	21	9907190	9968585
ENSG00000198719	DLL1	0.00287	4	2918	protein_coding	delta-like 1 (Drosophila)	6	170591294	170599561
ENSG00000088881	EBF4	0.00292	4	2931	protein_coding	early B-cell factor 4	20	2673524	2740753
ENSG00000143036	SLC44A3	0.00295	4	2939	protein_coding	solute carrier family 44, member 3	1	95285898	95360802
ENSG00000113971	NPHP3	0.00301	4	2955	protein_coding	nephronophthisis 3 (adolescent)	3	132276986	132441303
ENSG00000120549	KIAA1217	0.00311	4	2982	protein_coding	KIAA1217	10	23983675	24836772
ENSG00000070778	PTPN21	0.00314	4	2988	protein_coding	protein tyrosine phosphatase, non-receptor type 21	14	88932122	89021077
ENSG00000132793	LPIN3	0.00314	4	2990	protein_coding	lipin 3	20	39969560	39989222
ENSG00000114698	PLSCR4	0.00316	4	2994	protein_coding	phospholipid scramblase 4	3	145910126	145968966
ENSG00000106733	NMRK1	0.00326	4	3019	protein_coding	nicotinamide riboside kinase 1	9	77675489	77703133
ENSG00000110195	FOLR1	0.00328	3	1410	protein_coding	folate receptor 1 (adult)	11	71900602	71907345
ENSG00000228314	C21orf15	0.00329	3	1412	transcribed_unprocessed_pseudogene	cytochrome P450, family 4, subfamily F, polypeptide 29, pseudogene	21	15215454	15220685
ENSG00000186806	VSIG10L	0.00335	3	1420	protein_coding	V-set and immunoglobulin domain containing 10 like	19	51834790	51845378
ENSG00000106479	ZNF862	0.00336	4	3044	protein_coding	zinc finger protein 862	7	149535456	149564568
ENSG00000166548	TK2	0.00343	4	3063	protein_coding	thymidine kinase 2, mitochondrial	16	66541906	66586447
ENSG00000037280	FLT4	0.00343	3	1433	protein_coding	fms-related tyrosine kinase 4	5	180028506	180076624
ENSG00000125844	RRBP1	0.00345	4	3068	protein_coding	ribosome binding protein 1	20	17594323	17662940
ENSG00000171357	LURAP1	0.00345	3	1436	protein_coding	leucine rich adaptor protein 1	1	46669006	46686933
ENSG00000250303		0.00355	3	1450				NA	NA
ENSG00000160325	CACFD1	0.00357	4	3095	protein_coding	calcium channel flower domain containing 1	9	136325089	136335970
ENSG00000164761	TNFRSF11B	0.00359	3	1455	protein_coding	tumor necrosis factor receptor superfamily, member 11b	8	119935796	119964439
ENSG00000256043	CTSO	0.00371	4	3129	protein_coding	cathepsin O	4	156845270	156875069
ENSG00000107829	FBXW4	0.0038	4	3150	protein_coding	F-box and WD repeat domain containing 4	10	103370423	103455052
ENSG00000178343	SHISA3	0.00383	3	1489	protein_coding	shisa family member 3	4	42399856	42404504
ENSG00000065717	TLE2	0.00387	4	3166	protein_coding	transducin-like enhancer of split 2 (E(sp1) homolog, Drosophila)	19	2997636	3047633
ENSG00000162430	SEPN1	0.00388	4	3167	protein_coding	selenoprotein N, 1	1	26126667	26144713
ENSG00000168763	CNNM3	0.00389	4	3170	protein_coding	cyclin M3	2	97481982	97499648
ENSG00000130176	CNN1	0.00393	3	1503	protein_coding	calponin 1, basic, smooth muscle	19	11649532	11661138
ENSG00000165801	ARHGEF40	0.00395	4	3184	protein_coding	Rho guanine nucleotide exchange factor (GEF) 40	14	21538429	21558399
ENSG00000213366	GSTM2	0.00399	4	3192	protein_coding	glutathione S-transferase mu 2 (muscle)	1	110210644	110252171
ENSG00000039537	C6	0.00415	3	1533	protein_coding	complement component 6	5	41142336	41261540
ENSG00000211448	DIO2	0.00419	3	1537	protein_coding	deiodinase, iodothyronine, type II	14	80663873	80854100
ENSG00000172663	TMEM134	0.0043	4	3258	protein_coding	transmembrane protein 134	11	67231824	67236743
ENSG00000181031	RPH3AL	0.00431	3	1553	protein_coding	rabphilin 3A-like (without C2 domains)	17	62293	236045
ENSG00000198722	UNC13B	0.00442	4	3284	protein_coding	unc-13 homolog B (C. elegans)	9	35161999	35405335
ENSG00000081760	AACS	0.00443	3	1568	protein_coding	acetoacetyl-CoA synthetase	12	125549925	125627873
ENSG00000267707		0.00444	3	1570				NA	NA
ENSG00000225791	TRAM2-AS1	0.00448	4	3296	lincRNA	TRAM2 antisense RNA 1 (head to head)	6	52442105	52448783
ENSG00000105227	PRX	0.00457	3	1586	protein_coding	periaxin	19	40899675	40919273
ENSG00000134259	NGF	0.00458	3	1587	protein_coding	nerve growth factor (beta polypeptide)	1	115828539	115880857
ENSG00000049239	H6PD	0.00459	4	3317	protein_coding	hexose-6-phosphate dehydrogenase (glucose 1-dehydrogenase)	1	9294834	9331396
ENSG00000182087	TMEM259	0.00471	4	3341	protein_coding	transmembrane protein 259	19	1009647	1021117
ENSG00000151364	KCTD14	0.00473	3	1606	protein_coding	potassium channel tetramerization domain containing 14	11	77726761	77757237
ENSG00000064225	ST3GAL6	0.00475	3	1608	protein_coding	ST3 beta-galactoside alpha-2,3-sialyltransferase 6	3	98451080	98540045
ENSG00000259683		0.00478	3	1612				NA	NA
ENSG00000051009	FAM160A2	0.00479	4	3356	protein_coding	family with sequence similarity 160, member A2	11	6232565	6255941
ENSG00000087008	ACOX3	0.00483	3	1618	protein_coding	acyl-CoA oxidase 3, pristanoyl	4	8368009	8442450
ENSG00000175215	CTDSP2	0.00488	4	3375	protein_coding	CTD (carboxy-terminal domain, RNA polymerase II, polypeptide A) small phosphatase 2	12	58213710	58240522
ENSG00000269834		0.00489	3	1625				NA	NA
ENSG00000125503	PPP1R12C	0.0049	4	3378	protein_coding	protein phosphatase 1, regulatory subunit 12C	19	55602281	55628927
ENSG00000113555	PCDH12	0.00493	3	1629	protein_coding	protocadherin 12	5	141323150	141349304
ENSG00000184828	ZBTB7C	0.00497	3	1634	protein_coding	zinc finger and BTB domain containing 7C	18	45553044	45937123
ENSG00000243708	JMJD7-PLA2G4B	0.005	3	1638	protein_coding	phospholipase A2, group IVB (cytosolic)	15	42120283	42140345
ENSG00000161940	BCL6B	0.00501	3	1639	protein_coding	B-cell CLL/lymphoma 6, member B	17	6926339	6933609
ENSG00000169740	ZNF32	0.00509	4	3414	protein_coding	zinc finger protein 32	10	44139307	44144304
ENSG00000186318	BACE1	0.00519	4	3433	protein_coding	beta-site APP-cleaving enzyme 1	11	117156402	117186975
ENSG00000139531	SUOX	0.00522	4	3438	protein_coding	sulfite oxidase	12	56390964	56400425
ENSG00000103197	TSC2	0.00523	4	3439	protein_coding	tuberous sclerosis 2	16	2097466	2138716
ENSG00000163017	ACTG2	0.00525	3	1666	protein_coding	actin, gamma 2, smooth muscle, enteric	2	74119441	74146992
ENSG00000261572		0.00533	3	1675				NA	NA
ENSG00000088280	ASAP3	0.00539	4	3469	protein_coding	ArfGAP with SH3 domain, ankyrin repeat and PH domain 3	1	23755056	23811061
ENSG00000185499	MUC1	0.00546	3	1690	protein_coding	mucin 1, cell surface associated	1	155158300	155162707
ENSG00000082458	DLG3	0.00548	4	3485	protein_coding	discs, large homolog 3 (Drosophila)	X	69664711	69725337
ENSG00000121310	ECHDC2	0.00549	4	3486	protein_coding	enoyl CoA hydratase domain containing 2	1	53361656	53392884
ENSG00000271895		0.00554	3	1699				NA	NA
ENSG00000066056	TIE1	0.00555	3	1700	protein_coding	tyrosine kinase with immunoglobulin-like and EGF-like domains 1	1	43766664	43788779
ENSG00000121413	ZSCAN18	0.00558	4	3502	protein_coding	zinc finger and SCAN domain containing 18	19	58595205	58629794
ENSG00000196409	ZNF658	0.00563	3	1708		zinc finger protein 658	9	40760700	40836415
ENSG00000102349	KLF8	0.00568	3	1714	protein_coding	Kruppel-like factor 8	X	56258854	56314322
ENSG00000272250		0.00569	3	1715				NA	NA
ENSG00000140254	DUOXA1	0.00574	3	1720	protein_coding	dual oxidase maturation factor 1	15	45409569	45422136
ENSG00000112320	SOBP	0.00579	4	3539	protein_coding	sine oculis binding protein homolog (Drosophila)	6	107811162	107981357
ENSG00000165272	AQP3	0.00582	3	1729	protein_coding	aquaporin 3 (Gill blood group)	9	33441152	33447609
ENSG00000196263	ZNF471	0.00584	4	3546	protein_coding	zinc finger protein 471	19	57019212	57041590
ENSG00000118507	AKAP7	0.00587	3	1734	protein_coding	A kinase (PRKA) anchor protein 7	6	131456806	131604675
ENSG00000124374	PAIP2B	0.00591	3	1738	protein_coding	poly(A) binding protein interacting protein 2B	2	71409869	71454213
ENSG00000142082	SIRT3	0.00593	4	3561	protein_coding	sirtuin 3	11	215458	236931
ENSG00000149743	TRPT1	0.00599	4	3571	protein_coding	tRNA phosphotransferase 1	11	63991271	63993726
ENSG00000241935	HOGA1	0.00603	3	1751	protein_coding	4-hydroxy-2-oxoglutarate aldolase 1	10	99344080	99372559
ENSG00000272990		0.00603	3	1751				NA	NA
ENSG00000151892	GFRA1	0.00605	3	1753	protein_coding	GDNF family receptor alpha 1	10	117816444	118032979
ENSG00000185614	FAM212A	0.0061	3	1758	protein_coding	family with sequence similarity 212, member A	3	49840687	49842463
ENSG00000163093	BBS5	0.0061	4	3590	protein_coding	Bardet-Biedl syndrome 5	2	170335688	170382432
ENSG00000143140	GJA5	0.00621	3	1770		gap junction protein, alpha 5, 40kDa	1	147228332	147245484
ENSG00000260054		0.00622	4	3609				NA	NA
ENSG00000198150		0.00625	3	1774		HCG1985372; Uncharacterized protein; cDNA FLJ37541 fis, clone BRCAN2026340	17	8261731	8263538
ENSG00000184292	TACSTD2	0.00627	3	1776	protein_coding	tumor-associated calcium signal transducer 2	1	59041099	59043166
ENSG00000157368	IL34	0.00636	3	1785	protein_coding	interleukin 34	16	70613798	70694585
ENSG00000182208	MOB2	0.00642	4	3642	protein_coding	MOB kinase activator 2	11	1490687	1522477
ENSG00000182109		0.00659	3	1808				NA	NA
ENSG00000136111	TBC1D4	0.00665	3	1814	protein_coding	TBC1 domain family, member 4	13	75858808	76056250
ENSG00000231584	FAHD2CP	0.00675	3	1823	transcribed_unprocessed_pseudogene	fumarylacetoacetate hydrolase domain containing 2C, pseudogene	2	96676299	96689128
ENSG00000008513	ST3GAL1	0.00675	3	1823	protein_coding	ST3 beta-galactoside alpha-2,3-sialyltransferase 1	8	134467091	134584183
ENSG00000095303	PTGS1	0.00678	3	1826	protein_coding	prostaglandin-endoperoxide synthase 1 (prostaglandin G/H synthase and cyclooxygenase)	9	125132824	125157982
ENSG00000137857	DUOX1	0.00679	3	1827	protein_coding	dual oxidase 1	15	45422131	45457774
ENSG00000253552	HOXA-AS2	0.00683	3	1831	antisense	HOXA cluster antisense RNA 2	7	27147396	27173921
ENSG00000153993	SEMA3D	0.00694	3	1842	protein_coding	sema domain, immunoglobulin domain (Ig), short basic domain, secreted, (semaphorin) 3D	7	84624869	84816171
ENSG00000081177	EXD2	0.00699	4	3729	protein_coding	exonuclease 3'-5' domain containing 2	14	69658228	69709075
ENSG00000165102	HGSNAT	0.00706	4	3740	protein_coding	heparan-alpha-glucosaminide N-acetyltransferase	8	42995556	43057998
ENSG00000085741	WNT11	0.00708	3	1855	protein_coding	wingless-type MMTV integration site family, member 11	11	75897369	75921780
ENSG00000108352	RAPGEFL1	0.00722	3	1868	protein_coding	Rap guanine nucleotide exchange factor (GEF)-like 1	17	38333263	38351908
ENSG00000118518	RNF146	0.00723	4	3764	protein_coding	ring finger protein 146	6	127587755	127609712
ENSG00000261372		0.00727	3	1873				NA	NA
ENSG00000165905	GYLTL1B	0.00727	3	1873	protein_coding	glycosyltransferase-like 1B	11	45943172	45950647
ENSG00000127863	TNFRSF19	0.00728	3	1874	protein_coding	tumor necrosis factor receptor superfamily, member 19	13	24144509	24250232
ENSG00000147408	CSGALNACT1	0.00729	3	1875	protein_coding	chondroitin sulfate N-acetylgalactosaminyltransferase 1	8	19261672	19615540
ENSG00000169071	ROR2	0.0073	3	1876	protein_coding	receptor tyrosine kinase-like orphan receptor 2	9	94325373	94712444
ENSG00000072134	EPN2	0.00736	4	3784	protein_coding	epsin 2	17	19118928	19240028
ENSG00000035664	DAPK2	0.00746	3	1890	protein_coding	death-associated protein kinase 2	15	64199235	64364232
ENSG00000120279	MYCT1	0.00748	3	1892	protein_coding	myc target 1	6	153019030	153045702
ENSG00000132688	NES	0.00749	3	1893	protein_coding	nestin	1	156638555	156647189
ENSG00000173598	NUDT4	0.00754	3	1898	protein_coding	nudix (nucleoside diphosphate linked moiety X)-type motif 4	12	93771659	93797024
ENSG00000125734	GPR108	0.00763	4	3822	protein_coding	G protein-coupled receptor 108	19	6729925	6737614
ENSG00000136114	THSD1	0.00771	3	1913	protein_coding	thrombospondin, type I, domain containing 1	13	52951305	52980629
ENSG00000111676	ATN1	0.00773	4	3836	protein_coding	atrophin 1	12	7033626	7051484
ENSG00000251615		0.00774	3	1916				NA	NA
ENSG00000267776		0.00777	3	1918				NA	NA
ENSG00000102383	ZDHHC15	0.00791	3	1931	protein_coding	zinc finger, DHHC-type containing 15	X	74588262	74743337
ENSG00000150630	VEGFC	0.00792	3	1932	protein_coding	vascular endothelial growth factor C	4	177604689	177713881
ENSG00000154309	DISP1	0.008	3	1939	protein_coding	dispatched homolog 1 (Drosophila)	1	222988406	223179337
ENSG00000103852	TTC23	0.00804	3	1942	protein_coding	tetratricopeptide repeat domain 23	15	99676528	99791428
ENSG00000163703	CRELD1	0.00806	4	3881	protein_coding	cysteine-rich with EGF-like domains 1	3	9975506	9987097
ENSG00000186377	CYP4X1	0.00806	3	1944	protein_coding	cytochrome P450, family 4, subfamily X, polypeptide 1	1	47427036	47516423
ENSG00000214456	PLIN5	0.00806	3	1944	protein_coding	perilipin 5	19	4522543	4535236
ENSG00000124570	SERPINB6	0.00807	4	3883	protein_coding	serpin peptidase inhibitor, clade B (ovalbumin), member 6	6	2948393	2972090
ENSG00000017621	MAGIX	0.00812	3	1949		MAGI family member, X-linked	X	49019061	49024822
ENSG00000139679	LPAR6	0.00818	3	1954	protein_coding	lysophosphatidic acid receptor 6	13	48963707	49018840
ENSG00000110400	PVRL1	0.00823	3	1959	protein_coding	poliovirus receptor-related 1 (herpesvirus entry mediator C)	11	119494120	119599794
ENSG00000099337	KCNK6	0.00825	3	1960	protein_coding	potassium channel, subfamily K, member 6	19	38810484	38819660
ENSG00000107796	ACTA2	0.00827	3	1962	protein_coding	actin, alpha 2, smooth muscle, aorta	10	90694831	90751147
ENSG00000174059	CD34	0.00832	3	1966	protein_coding	CD34 molecule	1	208057594	208084747
ENSG00000152926	ZNF117	0.00836	3	1970	protein_coding	zinc finger protein 117	7	64432154	64467062
ENSG00000088882	CPXM1	0.00841	3	1974	protein_coding	carboxypeptidase X (M14 family), member 1	20	2774715	2781283
ENSG00000102796	DHRS12	0.00849	3	1981	protein_coding	dehydrogenase/reductase (SDR family) member 12	13	52342129	52378293
ENSG00000254343		0.00858	3	1988				NA	NA
ENSG00000143382	ADAMTSL4	0.00861	3	1991	protein_coding	ADAMTS-like 4	1	150521884	150533413
ENSG00000105355	PLIN3	0.00861	3	1991	protein_coding	perilipin 3	19	4838353	4867780
ENSG00000068078	FGFR3	0.00866	3	1995	protein_coding	fibroblast growth factor receptor 3	4	1795034	1810599
ENSG00000139410	SDSL	0.00869	3	1998	protein_coding	serine dehydratase-like	12	113860042	113876081
ENSG00000124440	HIF3A	0.00871	3	1999	protein_coding	hypoxia inducible factor 3, alpha subunit	19	46800303	46846690
ENSG00000233621	LINC01137	0.00874	3	2002	antisense	long intergenic non-protein coding RNA 1137	1	37920480	37940012
ENSG00000198844	ARHGEF15	0.00883	3	2009	protein_coding	Rho guanine nucleotide exchange factor (GEF) 15	17	8213559	8225829
ENSG00000151612	ZNF827	0.00884	3	2010	protein_coding	zinc finger protein 827	4	146678779	146859787
ENSG00000171962	LRRC48	0.00889	3	2014	protein_coding	leucine rich repeat containing 48	17	17876127	17920203
ENSG00000186204	CYP4F12	0.00894	3	2018	protein_coding	cytochrome P450, family 4, subfamily F, polypeptide 12	19	15783567	15807984
ENSG00000134138	MEIS2	0.009	3	2023	protein_coding	Meis homeobox 2	15	37181406	37393504
ENSG00000149527	PLCH2	0.00901	3	2024	protein_coding	phospholipase C, eta 2	1	2357419	2436969
ENSG00000155130	MARCKS	0.00912	3	2033		myristoylated alanine-rich protein kinase C substrate	6	114178541	114184648
ENSG00000158352	SHROOM4	0.00913	3	2034	protein_coding	shroom family member 4	X	50334647	50557302
ENSG00000260418		0.00915	3	2035				NA	NA
ENSG00000120693	SMAD9	0.00915	3	2035	protein_coding	SMAD family member 9	13	37418968	37494902
ENSG00000006468	ETV1	0.00924	3	2043	protein_coding	ets variant 1	7	13930853	14031050
ENSG00000163050	ADCK3	0.00928	3	2046	protein_coding	aarF domain containing kinase 3	1	227085237	227175246
ENSG00000248079	DPH6-AS1	0.00929	3	2047	lincRNA	DPH6 antisense RNA 1 (head to head)	15	35838396	36151202
ENSG00000182492	BGN	0.00943	3	2058	protein_coding	biglycan	X	152760397	152775012
ENSG00000166106	ADAMTS15	0.00945	3	2059	protein_coding	ADAM metallopeptidase with thrombospondin type 1 motif, 15	11	130318869	130346532
ENSG00000198142	SOWAHC	0.00952	3	2065	protein_coding	sosondowah ankyrin repeat domain family member C	2	110371911	110376563
ENSG00000206432	TMEM200C	0.00953	3	2066	protein_coding	transmembrane protein 200C	18	5882071	5895954
ENSG00000172935	MRGPRF	0.00962	3	2073	protein_coding	MAS-related GPR, member F	11	68771863	68780877
ENSG00000205038	PKHD1L1	0.00965	2	675	protein_coding	polycystic kidney and hepatic disease 1 (autosomal recessive)-like 1	8	110374706	110542559
ENSG00000266904	LINC00663	0.00969	3	2078	lincRNA	long intergenic non-protein coding RNA 663	19	19868175	19887232
ENSG00000153246	PLA2R1	0.00974	3	2082	protein_coding	phospholipase A2 receptor 1, 180kDa	2	160788519	160919121
ENSG00000184719	RNLS	0.00976	3	2084	protein_coding	renalase, FAD-dependent amine oxidase	10	90033621	90344287
ENSG00000071889	FAM3A	0.00981	4	4102	protein_coding	family with sequence similarity 3, member A	X	153733350	153744566
ENSG00000268913		0.00983	3	2089				NA	NA
ENSG00000204852	TCTN1	0.00988	3	2093	protein_coding	tectonic family member 1	12	111051832	111087235
ENSG00000213853	EMP2	0.00991	3	2095	protein_coding	epithelial membrane protein 2	16	10622279	10674555
ENSG00000119514	GALNT12	0.01	3	2102	protein_coding	UDP-N-acetyl-alpha-D-galactosamine:polypeptide N-acetylgalactosaminyltransferase 12 (GalNAc-T12)	9	101569981	101612363
ENSG00000196730	DAPK1	0.01	3	2105	protein_coding	death-associated protein kinase 1	9	90112143	90323548
ENSG00000144857	BOC	0.01	3	2106	protein_coding	BOC cell adhesion associated, oncogene regulated	3	112929850	113006303
ENSG00000179909	ZNF154	0.0102	3	2117	protein_coding	zinc finger protein 154	19	58208735	58220579
ENSG00000139289	PHLDA1	0.0102	3	2118	protein_coding	pleckstrin homology-like domain, family A, member 1	12	76419227	76427712
ENSG00000140950	TLDC1	0.0102	3	2119	protein_coding	TBC/LysM-associated domain containing 1	16	84511681	84587639
ENSG00000168140	VASN	0.0102	3	2121	protein_coding	vasorin	16	4421849	4433529
ENSG00000165626	BEND7	0.0103	3	2123	protein_coding	BEN domain containing 7	10	13480484	13570974
ENSG00000100926	TM9SF1	0.0103	3	2123	protein_coding	transmembrane 9 superfamily member 1	14	24658349	24682679
ENSG00000213398	LCAT	0.0103	3	2124	protein_coding	lecithin-cholesterol acyltransferase	16	67973653	67978034
ENSG00000065534	MYLK	0.0103	3	2127	protein_coding	myosin light chain kinase	3	123328896	123603178
ENSG00000120156	TEK	0.0104	3	2131	protein_coding	TEK tyrosine kinase, endothelial	9	27109139	27230173
ENSG00000142303	ADAMTS10	0.0105	3	2142	protein_coding	ADAM metallopeptidase with thrombospondin type 1 motif, 10	19	8645126	8675620
ENSG00000272565		0.0106	3	2147				NA	NA
ENSG00000064989	CALCRL	0.0107	3	2157	protein_coding	calcitonin receptor-like	2	188207856	188313187
ENSG00000188004	C1orf204	0.0108	3	2159	protein_coding	chromosome 1 open reading frame 204	1	159804264	159825137
ENSG00000140848	CPNE2	0.0108	3	2160	protein_coding	copine II	16	57126449	57181878
ENSG00000215704	CELA2B	0.0108	2	715	protein_coding	chymotrypsin-like elastase family, member 2B	1	15792404	15817895
ENSG00000258301		0.0108	3	2163				NA	NA
ENSG00000129467	ADCY4	0.0109	3	2167	protein_coding	adenylate cyclase 4	14	24787555	24804299
ENSG00000160062	ZBTB8A	0.0109	3	2168	protein_coding	zinc finger and BTB domain containing 8A	1	33005028	33071540
ENSG00000166979	EVA1C	0.0109	3	2170	protein_coding	eva-1 homolog C (C. elegans)	21	33784314	33887707
ENSG00000020181	GPR124	0.0109	3	2172	protein_coding	G protein-coupled receptor 124	8	37641709	37702414
ENSG00000138764	CCNG2	0.0111	3	2182	protein_coding	cyclin G2	4	78078304	78354542
ENSG00000111666	CHPT1	0.0111	3	2182	protein_coding	choline phosphotransferase 1	12	102090725	102137918
ENSG00000155792	DEPTOR	0.0111	3	2184	protein_coding	DEP domain containing MTOR-interacting protein	8	120885957	121063152
ENSG00000125170	DOK4	0.0111	3	2185	protein_coding	docking protein 4	16	57505863	57521239
ENSG00000258655	ARHGAP5-AS1	0.0111	3	2187	antisense	ARHGAP5 antisense RNA 1 (head to head)	14	32544625	32545999
ENSG00000143365	RORC	0.0111	3	2187	protein_coding	RAR-related orphan receptor C	1	151778547	151804348
ENSG00000166482	MFAP4	0.0112	3	2188	protein_coding	microfibrillar-associated protein 4	17	19286755	19290553
ENSG00000119723	COQ6	0.0112	3	2188	protein_coding	coenzyme Q6 monooxygenase	14	74416629	74430373
ENSG00000178585	CTNNBIP1	0.0112	3	2189	protein_coding	catenin, beta interacting protein 1	1	9908334	9970394
ENSG00000136153	LMO7	0.0112	3	2193	protein_coding	LIM domain 7	13	76194570	76434004
ENSG00000157570	TSPAN18	0.0112	3	2194	protein_coding	tetraspanin 18	11	44748015	44953972
ENSG00000145687	SSBP2	0.0113	3	2196	protein_coding	single-stranded DNA binding protein 2	5	80708840	81047616
ENSG00000183087	GAS6	0.0113	3	2196	protein_coding	growth arrest-specific 6	13	114523522	114567046
ENSG00000148339	SLC25A25	0.0114	3	2203	protein_coding	solute carrier family 25 (mitochondrial carrier; phosphate carrier), member 25	9	130830480	130871524
ENSG00000171056	SOX7	0.0114	3	2207	protein_coding	SRY (sex determining region Y)-box 7	8	10581278	10697357
ENSG00000149564	ESAM	0.0115	3	2209	protein_coding	endothelial cell adhesion molecule	11	124622026	124632186
ENSG00000163909	HEYL	0.0115	3	2210	protein_coding	hes-related family bHLH transcription factor with YRPW motif-like	1	40089825	40105617
ENSG00000178573	MAF	0.0116	3	2221	protein_coding	v-maf avian musculoaponeurotic fibrosarcoma oncogene homolog	16	79619740	79634611
ENSG00000196381	ZNF781	0.0116	3	2222	protein_coding	zinc finger protein 781	19	38158652	38183223
ENSG00000168528	SERINC2	0.0117	3	2223	protein_coding	serine incorporator 2	1	31882412	31907525
ENSG00000125846	ZNF133	0.0117	3	2228	protein_coding	zinc finger protein 133	20	18269121	18297640
ENSG00000262758		0.0117	3	2229				NA	NA
ENSG00000213694	S1PR3	0.0119	3	2237	protein_coding	sphingosine-1-phosphate receptor 3	9	91606362	91619925
ENSG00000095539	SEMA4G	0.0119	3	2238	protein_coding	sema domain, immunoglobulin domain (Ig), transmembrane domain (TM) and short cytoplasmic domain, (semaphorin) 4G	10	102729275	102745628
ENSG00000183615	FAM167B	0.0119	3	2243	protein_coding	family with sequence similarity 167, member B	1	32712834	32714457
ENSG00000158321	AUTS2	0.012	3	2244	protein_coding	autism susceptibility candidate 2	7	69063905	70258054
ENSG00000165949	IFI27	0.012	3	2245	protein_coding	interferon, alpha-inducible protein 27	14	94571182	94583033
ENSG00000238039		0.012	3	2246				NA	NA
ENSG00000203666	EFCAB2	0.012	2	756	protein_coding	EF-hand calcium binding domain 2	1	245133007	245290466
ENSG00000164035	EMCN	0.012	3	2247	protein_coding	endomucin	4	101316498	101801283
ENSG00000149573	MPZL2	0.012	3	2248	protein_coding	myelin protein zero-like 2	11	118124118	118135251
ENSG00000267370		0.012	3	2249				NA	NA
ENSG00000100626	GALNT16	0.0121	3	2253	protein_coding	UDP-N-acetyl-alpha-D-galactosamine:polypeptide N-acetylgalactosaminyltransferase 16	14	69725994	69821183
ENSG00000197935	ZNF311	0.0122	2	763	protein_coding	zinc finger protein 311	6	28962562	28973093
ENSG00000230939		0.0122	2	764				NA	NA
ENSG00000240038	AMY2B	0.0122	2	764	protein_coding	amylase, alpha 2B (pancreatic)	1	104096437	104122156
ENSG00000116991	SIPA1L2	0.0122	3	2264	protein_coding	signal-induced proliferation-associated 1 like 2	1	232533711	232697304
ENSG00000239282	GATSL3	0.0123	3	2266	protein_coding	GATS protein-like 3	22	30681106	30685616
ENSG00000171045	TSNARE1	0.0123	3	2268	protein_coding	t-SNARE domain containing 1	8	143293441	143484601
ENSG00000269680		0.0123	3	2270				NA	NA
ENSG00000104881	PPP1R13L	0.0123	3	2270	protein_coding	protein phosphatase 1, regulatory subunit 13 like	19	45882892	45909607
ENSG00000118985	ELL2	0.0124	3	2271	protein_coding	elongation factor, RNA polymerase II, 2	5	95220802	95297775
ENSG00000137033	IL33	0.0124	3	2271	protein_coding	interleukin 33	9	6215805	6257983
ENSG00000103227	LMF1	0.0124	3	2277	protein_coding	lipase maturation factor 1	16	903634	1031318
ENSG00000137274	BPHL	0.0125	3	2278	protein_coding	biphenyl hydrolase-like (serine hydrolase)	6	3118608	3153812
ENSG00000151617	EDNRA	0.0125	3	2280	protein_coding	endothelin receptor type A	4	148402069	148466106
ENSG00000223547	ZNF844	0.0125	3	2281	protein_coding	zinc finger protein 844	19	12175514	12192380
ENSG00000116194	ANGPTL1	0.0126	3	2285	protein_coding	angiopoietin-like 1	1	178818840	178840187
ENSG00000135124	P2RX4	0.0126	3	2287	protein_coding	purinergic receptor P2X, ligand-gated ion channel, 4	12	121647660	121671909
ENSG00000187091	PLCD1	0.0126	3	2287	protein_coding	phospholipase C, delta 1	3	38048987	38071253
ENSG00000156711	MAPK13	0.0126	3	2288	protein_coding	mitogen-activated protein kinase 13	6	36095586	36107842
ENSG00000120327	PCDHB14	0.0126	3	2289	protein_coding	protocadherin beta 14	5	140602931	140605858
ENSG00000132622	HSPA12B	0.0127	3	2292	protein_coding	heat shock 70kD protein 12B	20	3713314	3733758
ENSG00000136848	DAB2IP	0.0127	4	4417	protein_coding	DAB2 interacting protein	9	124329336	124547809
ENSG00000170485	NPAS2	0.0127	3	2297	protein_coding	neuronal PAS domain protein 2	2	101436614	101613291
ENSG00000115525	ST3GAL5	0.0128	3	2298	protein_coding	ST3 beta-galactoside alpha-2,3-sialyltransferase 5	2	86066267	86116137
ENSG00000087884	AAMDC	0.0128	3	2299	protein_coding	adipogenesis associated, Mth938 domain containing	11	77532155	77629478
ENSG00000181982	CCDC149	0.0128	3	2300	protein_coding	coiled-coil domain containing 149	4	24807739	24981826
ENSG00000010704	HFE	0.0128	3	2303	protein_coding	hemochromatosis	6	26087509	26098571
ENSG00000105538	RASIP1	0.0128	3	2304	protein_coding	Ras interacting protein 1	19	49223844	49243978
ENSG00000198185	ZNF334	0.0131	3	2319	protein_coding	zinc finger protein 334	20	45129701	45142198
ENSG00000259330		0.0131	3	2321	antisense	long intergenic non-protein coding RNA 984	15	40617417	40618916
ENSG00000129219	PLD2	0.0132	3	2326	protein_coding	phospholipase D2	17	4710391	4726729
ENSG00000258559		0.0132	3	2330				NA	NA
ENSG00000272894		0.0133	3	2334				NA	NA
ENSG00000272848		0.0133	2	799				NA	NA
ENSG00000072840	EVC	0.0134	3	2339	protein_coding	Ellis van Creveld syndrome	4	5712924	5830772
ENSG00000142627	EPHA2	0.0134	3	2341	protein_coding	EPH receptor A2	1	16450832	16482582
ENSG00000159176	CSRP1	0.0135	3	2346	protein_coding	cysteine and glycine-rich protein 1	1	201452658	201478584
ENSG00000105321	CCDC9	0.0135	3	2348	protein_coding	coiled-coil domain containing 9	19	47759237	47775210
ENSG00000109610	SOD3	0.0135	3	2349	protein_coding	superoxide dismutase 3, extracellular	4	24791534	24802464
ENSG00000182240	BACE2	0.0136	3	2351	protein_coding	beta-site APP-cleaving enzyme 2	21	42539728	42654445
ENSG00000174628	IQCK	0.0136	3	2355	protein_coding	IQ motif containing K	16	19727778	19868907
ENSG00000167705	RILP	0.0137	3	2357	protein_coding	Rab interacting lysosomal protein	17	1549444	1553371
ENSG00000249242	TMEM150C	0.0137	3	2358	protein_coding	transmembrane protein 150C	4	83404323	83483510
ENSG00000204366	ZBTB12	0.0138	3	2367	protein_coding	zinc finger and BTB domain containing 12	6	31867384	31869769
ENSG00000068137	PLEKHH3	0.0138	3	2368	protein_coding	pleckstrin homology domain containing, family H (with MyTH4 domain) member 3	17	40819932	40829048
ENSG00000185070	FLRT2	0.0139	3	2370	protein_coding	fibronectin leucine rich transmembrane protein 2	14	85996488	86095034
ENSG00000117643	MAN1C1	0.0139	3	2370	protein_coding	mannosidase, alpha, class 1C, member 1	1	25943959	26112698
ENSG00000198939	ZFP2	0.0139	3	2373	protein_coding	ZFP2 zinc finger protein	5	178322895	178360213
ENSG00000122033	MTIF3	0.014	3	2378	protein_coding	mitochondrial translational initiation factor 3	13	28009776	28024739
ENSG00000171105	INSR	0.014	3	2379	protein_coding	insulin receptor	19	7112266	7294045
ENSG00000111319	SCNN1A	0.014	3	2380	protein_coding	sodium channel, non-voltage-gated 1 alpha subunit	12	6456009	6486896
ENSG00000259976		0.0141	3	2382				NA	NA
ENSG00000161955	TNFSF13	0.0141	3	2387	protein_coding	tumor necrosis factor (ligand) superfamily, member 13	17	7461609	7464925
ENSG00000130147	SH3BP4	0.0142	3	2391	protein_coding	SH3-domain binding protein 4	2	235860617	235964358
ENSG00000255455		0.0144	3	2401				NA	NA
ENSG00000106211	HSPB1	0.0144	3	2405	protein_coding	heat shock 27kDa protein 1	7	75931861	75933612
ENSG00000139263	LRIG3	0.0144	3	2406	protein_coding	leucine-rich repeats and immunoglobulin-like domains 3	12	59265931	59314303
ENSG00000088756	ARHGAP28	0.0145	3	2409	protein_coding	Rho GTPase activating protein 28	18	6729717	6915715
ENSG00000170873	MTSS1	0.0145	3	2410	protein_coding	metastasis suppressor 1	8	125563031	125740730
ENSG00000168874	ATOH8	0.0145	3	2412	protein_coding	atonal homolog 8 (Drosophila)	2	85978467	86015189
ENSG00000182796	TMEM198B	0.0146	3	2415	unitary_pseudogene	transmembrane protein 198B, pseudogene	12	56223529	56230030
ENSG00000176531	PHLDB3	0.0146	3	2416	protein_coding	pleckstrin homology-like domain, family B, member 3	19	43979106	44009087
ENSG00000142615	CELA2A	0.0147	2	840	protein_coding	chymotrypsin-like elastase family, member 2A	1	15783223	15798586
ENSG00000069122	GPR116	0.0148	3	2429	protein_coding	G protein-coupled receptor 116	6	46820249	46922680
ENSG00000113721	PDGFRB	0.0148	3	2429	protein_coding	platelet-derived growth factor receptor, beta polypeptide	5	149493400	149535435
ENSG00000172889	EGFL7	0.0149	3	2434	protein_coding	EGF-like-domain, multiple 7	9	139553308	139567130
ENSG00000204983	PRSS1	0.0149	2	848	protein_coding	protease, serine, 1 (trypsin 1)	7	142457319	142460923
ENSG00000120458	MSANTD2	0.015	3	2437	protein_coding	Myb/SANT-like DNA-binding domain containing 2	11	124636394	124670569
ENSG00000226332		0.015	3	2442				NA	NA
ENSG00000185532	PRKG1	0.0151	3	2443	protein_coding	protein kinase, cGMP-dependent, type I	10	52750945	54058110
ENSG00000153002	CPB1	0.0151	2	853	protein_coding	carboxypeptidase B1 (tissue)	3	148508889	148577974
ENSG00000170653	ATF7	0.0152	3	2449	protein_coding	activating transcription factor 7	12	53901640	54020199
ENSG00000124587	PEX6	0.0152	3	2451	protein_coding	peroxisomal biogenesis factor 6	6	42931608	42946958
ENSG00000010438	PRSS3	0.0153	2	858	protein_coding	protease, serine, 3	9	33750515	33799230
ENSG00000242861		0.0153	3	2456				NA	NA
ENSG00000225190	PLEKHM1	0.0153	3	2458	protein_coding	pleckstrin homology domain containing, family M (with RUN domain) member 1	17	43513266	43568115
ENSG00000115361	ACADL	0.0153	3	2459	protein_coding	acyl-CoA dehydrogenase, long chain	2	211052663	211090215
ENSG00000254681		0.0154	3	2466	transcribed_unprocessed_pseudogene	polycystic kidney disease 1 (autosomal dominant) pseudogene 5	16	18458147	18495797
ENSG00000272301		0.0155	3	2467				NA	NA
ENSG00000143412	ANXA9	0.0156	3	2473	protein_coding	annexin A9	1	150954493	150968110
ENSG00000137070	IL11RA	0.0156	3	2475	protein_coding	interleukin 11 receptor, alpha	9	34650699	34661889
ENSG00000179751	SYCN	0.0157	2	870	protein_coding	syncollin	19	39693471	39694906
ENSG00000137392	CLPS	0.0158	2	875	protein_coding	colipase, pancreatic	6	35762759	35765088
ENSG00000070614	NDST1	0.0158	3	2489	protein_coding	N-deacetylase/N-sulfotransferase (heparan glucosaminyl) 1	5	149865381	149937773
ENSG00000236287	ZBED5	0.0159	3	2494	protein_coding	zinc finger, BED-type containing 5	11	10833621	10880343
ENSG00000259291		0.016	3	2497				NA	NA
ENSG00000254810		0.016	3	2499				NA	NA
ENSG00000157240	FZD1	0.016	3	2500	protein_coding	frizzled family receptor 1	7	90893783	90898123
ENSG00000136636	KCTD3	0.016	3	2501	protein_coding	potassium channel tetramerization domain containing 3	1	215740735	215795149
ENSG00000100994	PYGB	0.0161	3	2503	protein_coding	phosphorylase, glycogen; brain	20	25228705	25278650
ENSG00000114541	FRMD4B	0.0161	3	2503	protein_coding	FERM domain containing 4B	3	69219141	69591734
ENSG00000179241	LDLRAD3	0.0161	3	2507	protein_coding	low density lipoprotein receptor class A domain containing 3	11	35965531	36253686
ENSG00000179094	PER1	0.0161	3	2507	protein_coding	period circadian clock 1	17	8043790	8059824
ENSG00000189339	SLC35E2B	0.0162	3	2512	protein_coding	solute carrier family 35, member E2B	1	1592939	1624167
ENSG00000253352	TUG1	0.0163	3	2515	antisense	taurine up-regulated 1 (non-protein coding)	22	31366663	31375381
ENSG00000187676	B3GALTL	0.0163	3	2516	protein_coding	beta 1,3-galactosyltransferase-like	13	31774073	31906413
ENSG00000262877		0.0164	3	2519				NA	NA
ENSG00000175535	PNLIP	0.0164	2	892	protein_coding	pancreatic lipase	10	118305443	118327367
ENSG00000161835	GRASP	0.0165	3	2527	protein_coding	GRP1 (general receptor for phosphoinositides 1)-associated scaffold protein	12	52400724	52409673
ENSG00000170890	PLA2G1B	0.0165	2	895	protein_coding	phospholipase A2, group IB (pancreas)	12	120759914	120765592
ENSG00000144026	ZNF514	0.0165	3	2529	protein_coding	zinc finger protein 514	2	95813075	95831158
ENSG00000091704	CPA1	0.0166	2	896	protein_coding	carboxypeptidase A1 (pancreatic)	7	130020180	130027955
ENSG00000125895	TMEM74B	0.0166	3	2533	protein_coding	transmembrane protein 74B	20	1161205	1166059
ENSG00000184898	RBM43	0.0166	3	2533	protein_coding	RNA binding motif protein 43	2	152104454	152118393
ENSG00000080561	MID2	0.0166	3	2533	protein_coding	midline 2	X	107068985	107170423
ENSG00000128849	CGNL1	0.0166	3	2533	protein_coding	cingulin-like 1	15	57668165	57842925
ENSG00000164403	SHROOM1	0.0167	3	2537	protein_coding	shroom family member 1	5	132157833	132166590
ENSG00000147144	CCDC120	0.0167	3	2537	protein_coding	coiled-coil domain containing 120	X	48911101	48927509
ENSG00000143061	IGSF3	0.0167	3	2538	protein_coding	immunoglobulin superfamily, member 3	1	117117031	117210375
ENSG00000171219	CDC42BPG	0.0167	3	2541	protein_coding	CDC42 binding protein kinase gamma (DMPK-like)	11	64590859	64612041
ENSG00000163053	SLC16A14	0.0168	3	2544	protein_coding	solute carrier family 16, member 14	2	230899698	230933715
ENSG00000205517	RGL3	0.0169	3	2549	protein_coding	ral guanine nucleotide dissociation stimulator-like 3	19	11495017	11530018
ENSG00000011523	CEP68	0.0169	3	2549	protein_coding	centrosomal protein 68kDa	2	65283500	65314138
ENSG00000133135	RNF128	0.0169	3	2549	protein_coding	ring finger protein 128, E3 ubiquitin protein ligase	X	105937024	106040223
ENSG00000225032		0.0169	3	2551				NA	NA
ENSG00000110455	ACCS	0.017	3	2554	protein_coding	1-aminocyclopropane-1-carboxylate synthase homolog (Arabidopsis)(non-functional)	11	44087475	44105772
ENSG00000104361	NIPAL2	0.017	3	2556	protein_coding	NIPA-like domain containing 2	8	99202061	99306621
ENSG00000219073	CELA3B	0.017	2	909	protein_coding	chymotrypsin-like elastase family, member 3B	1	22303514	22325135
ENSG00000165633	VSTM4	0.017	3	2557	protein_coding	V-set and transmembrane domain containing 4	10	50222290	50323554
ENSG00000197183	C20orf112	0.0171	3	2561	protein_coding	chromosome 20 open reading frame 112	20	31030862	31172876
ENSG00000270189		0.0171	3	2562				NA	NA
ENSG00000183067	IGSF5	0.0171	2	912	protein_coding	immunoglobulin superfamily, member 5	21	41117334	41174023
ENSG00000142789	CELA3A	0.0172	2	913	protein_coding	chymotrypsin-like elastase family, member 3A	1	22328149	22339032
ENSG00000272732		0.0172	3	2565				NA	NA
ENSG00000225138		0.0172	3	2568				NA	NA
ENSG00000058453	CROCC	0.0173	3	2574	protein_coding	ciliary rootlet coiled-coil, rootletin	1	17066768	17299474
ENSG00000204054	LINC00963	0.0174	3	2576	processed_transcript	long intergenic non-protein coding RNA 963	9	132245730	132275947
ENSG00000170153	RNF150	0.0174	3	2578	protein_coding	ring finger protein 150	4	141780961	142134031
ENSG00000197256	KANK2	0.0175	3	2581	protein_coding	KN motif and ankyrin repeat domains 2	19	11274943	11308467
ENSG00000130222	GADD45G	0.0175	3	2581	protein_coding	growth arrest and DNA-damage-inducible, gamma	9	92219928	92221470
ENSG00000133678	TMEM254	0.0176	3	2588	protein_coding	transmembrane protein 254	10	81838402	81852313
ENSG00000250606	PRSS3P2	0.0177	2	928		protease, serine, 3 pseudogene 2	7	142478064	142482416
ENSG00000228998		0.0177	3	2595				NA	NA
ENSG00000235109	ZSCAN31	0.0177	2	929	protein_coding	zinc finger and SCAN domain containing 31	6	28292470	28324048
ENSG00000250591		0.0178	2	930	unprocessed_pseudogene	protease, serine, 3 pseudogene 1	7	142468264	142471794
ENSG00000170835	CEL	0.0178	2	930	protein_coding	carboxyl ester lipase	9	135937365	135947248
ENSG00000134884	ARGLU1	0.0178	3	2599	protein_coding	arginine and glutamate rich 1	13	107194021	107220512
ENSG00000169515	CCDC8	0.0178	3	2601	protein_coding	coiled-coil domain containing 8	19	46913629	46916841
ENSG00000181404		0.0178	3	2601				NA	NA
ENSG00000185432	METTL7A	0.0178	3	2601	protein_coding	methyltransferase like 7A	12	51317255	51326300
ENSG00000255737		0.0179	3	2603	antisense	AGAP2 antisense RNA 1	12	58120054	58122139
ENSG00000165138	ANKS6	0.0179	3	2603	protein_coding	ankyrin repeat and sterile alpha motif domain containing 6	9	101493611	101559247
ENSG00000169814	BTD	0.0179	3	2604	protein_coding	biotinidase	3	15642848	15687329
ENSG00000140450	ARRDC4	0.0179	3	2604	protein_coding	arrestin domain containing 4	15	98462784	98517068
ENSG00000105675	ATP4A	0.0179	2	934	protein_coding	ATPase, H+/K+ exchanging, alpha polypeptide	19	36040945	36054560
ENSG00000177706	FAM20C	0.0179	3	2606	protein_coding	family with sequence similarity 20, member C	7	192969	300711
ENSG00000177025	C19orf18	0.0179	2	935	protein_coding	chromosome 19 open reading frame 18	19	58469805	58485902
ENSG00000120915	EPHX2	0.018	3	2610	protein_coding	epoxide hydrolase 2, cytoplasmic	8	27348296	27403081
ENSG00000139722	VPS37B	0.018	3	2611	protein_coding	vacuolar protein sorting 37 homolog B (S. cerevisiae)	12	123349882	123380991
ENSG00000235477		0.0181	3	2615				NA	NA
ENSG00000175701	LINC00116	0.0181	3	2615	lincRNA	long intergenic non-protein coding RNA 116	2	110969106	111002997
ENSG00000197363	ZNF517	0.0182	3	2619	protein_coding	zinc finger protein 517	8	146024261	146036554
ENSG00000183833	MAATS1	0.0182	3	2620	protein_coding	MYCBP-associated, testis expressed 1	3	119421869	119485949
ENSG00000099260	PALMD	0.0183	3	2625	protein_coding	palmdelphin	1	100111499	100160097
ENSG00000167107	ACSF2	0.0183	3	2626	protein_coding	acyl-CoA synthetase family member 2	17	48503519	48552206
ENSG00000176533	GNG7	0.0183	3	2627	protein_coding	guanine nucleotide binding protein (G protein), gamma 7	19	2511217	2702707
ENSG00000220785	MTMR9LP	0.0183	3	2628	transcribed_unprocessed_pseudogene	myotubularin related protein 9-like, pseudogene	1	32697259	32707221
ENSG00000010278	CD9	0.0183	3	2629	protein_coding	CD9 molecule	12	6308881	6347425
ENSG00000196693	ZNF33B	0.0183	3	2629	protein_coding	zinc finger protein 33B	10	43084555	43133992
ENSG00000160746	ANO10	0.0184	3	2631	protein_coding	anoctamin 10	3	43396351	43733086
ENSG00000260244		0.0184	3	2633				NA	NA
ENSG00000187957	DNER	0.0184	3	2634	protein_coding	delta/notch-like EGF repeat containing	2	230222345	230579274
ENSG00000269386	RAB11B-AS1	0.0185	3	2639	antisense	RAB11B antisense RNA 1	19	8439257	8455569
ENSG00000090661	CERS4	0.0185	3	2640	protein_coding	ceramide synthase 4	19	8271620	8327305
ENSG00000203546		0.0186	2	953	protein_coding	Uncharacterized protein	14	31803518	31926647
ENSG00000272156		0.0186	2	954				NA	NA
ENSG00000267352		0.0186	3	2645	processed_pseudogene	SH3-domain GRB2-like 1 pseudogene 3	17	66130816	66131745
ENSG00000182983	ZNF662	0.0187	3	2646	protein_coding	zinc finger protein 662	3	42947223	42960825
ENSG00000106025	TSPAN12	0.0187	3	2647	protein_coding	tetraspanin 12	7	120427376	120498456
ENSG00000140548	ZNF710	0.0187	3	2649	protein_coding	zinc finger protein 710	15	90544624	90625438
ENSG00000206149	HERC2P9	0.0187	3	2650	transcribed_unprocessed_pseudogene	hect domain and RLD 2 pseudogene 9	15	28834638	28930410
ENSG00000168925	CTRB1	0.0188	2	957	protein_coding	chymotrypsinogen B1	16	75252898	75258822
ENSG00000138771	SHROOM3	0.0188	3	2651	protein_coding	shroom family member 3	4	77356253	77704406
ENSG00000140807	NKD1	0.0188	2	958	protein_coding	naked cuticle homolog 1 (Drosophila)	16	50582241	50670647
ENSG00000222019	URAHP	0.0189	3	2657	transcribed_unprocessed_pseudogene	urate (hydroxyiso-) hydrolase, pseudogene	16	90106169	90114181
ENSG00000198960	ARMCX6	0.0189	3	2659	protein_coding	armadillo repeat containing, X-linked 6	X	100870110	100872991
ENSG00000206077	ZDHHC11B	0.0189	3	2661	protein_coding	zinc finger, DHHC-type containing 11B	5	710475	767067
ENSG00000183044	ABAT	0.019	3	2665	protein_coding	4-aminobutyrate aminotransferase	16	8768422	8878432
ENSG00000012822	CALCOCO1	0.0191	3	2667	protein_coding	calcium binding and coiled-coil domain 1	12	54104903	54121529
ENSG00000182095	TNRC18	0.0191	3	2669	protein_coding	trinucleotide repeat containing 18	7	5346421	5465045
ENSG00000169026	MFSD7	0.0191	3	2670	protein_coding	major facilitator superfamily domain containing 7	4	675618	683230
ENSG00000107551	RASSF4	0.0191	3	2670	protein_coding	Ras association (RalGDS/AF-6) domain family member 4	10	45454855	45491339
ENSG00000164129	NPY5R	0.0192	2	968	protein_coding	neuropeptide Y receptor Y5	4	164265091	164273086
ENSG00000109667	SLC2A9	0.0192	2	968	protein_coding	solute carrier family 2 (facilitated glucose transporter), member 9	4	9772777	10056560
ENSG00000143409	FAM63A	0.0192	3	2674	protein_coding	family with sequence similarity 63, member A	1	150969025	150980851
ENSG00000066468	FGFR2	0.0192	3	2676	protein_coding	fibroblast growth factor receptor 2	10	123237848	123357972
ENSG00000175727	MLXIP	0.0192	3	2676	protein_coding	MLX interacting protein	12	122516628	122631894
ENSG00000131477	RAMP2	0.0193	3	2677	protein_coding	receptor (G protein-coupled) activity modifying protein 2	17	40910465	40915059
ENSG00000167799	NUDT8	0.0193	3	2679	protein_coding	nudix (nucleoside diphosphate linked moiety X)-type motif 8	11	67395409	67397401
ENSG00000158516	CPA2	0.0193	2	972	protein_coding	carboxypeptidase A2 (pancreatic)	7	129906667	129929638
ENSG00000162714	ZNF496	0.0194	3	2685	protein_coding	zinc finger protein 496	1	247460714	247495148
ENSG00000143954	REG3G	0.0194	2	975	protein_coding	regenerating islet-derived 3 gamma	2	79252812	79255631
ENSG00000168575	SLC20A2	0.0195	3	2690	protein_coding	solute carrier family 20 (phosphate transporter), member 2	8	42273993	42397069
ENSG00000184731	FAM110C	0.0196	3	2693	protein_coding	family with sequence similarity 110, member C	2	38814	46870
ENSG00000100360	IFT27	0.0197	3	2698	protein_coding	intraflagellar transport 27 homolog (Chlamydomonas)	22	37154246	37172300
ENSG00000179632	MAF1	0.0199	3	2708	protein_coding	MAF1 homolog (S. cerevisiae)	8	145159402	145162514
ENSG00000141441	GAREM	0.02	3	2714	protein_coding	GRB2 associated, regulator of MAPK1	18	29704840	30050447
ENSG00000169122	FAM110B	0.02	3	2715	protein_coding	family with sequence similarity 110, member B	8	58907068	59116838
ENSG00000136160	EDNRB	0.02	3	2716	protein_coding	endothelin receptor type B	13	78469616	78493903
ENSG00000147862	NFIB	0.02	3	2716	protein_coding	nuclear factor I/B	9	14081842	14398982
ENSG00000239556		0.0201	2	993				NA	NA
ENSG00000125733	TRIP10	0.0201	3	2722	protein_coding	thyroid hormone receptor interactor 10	19	6737936	6751537
ENSG00000215481		0.0201	2	994	transcribed_unprocessed_pseudogene	breakpoint cluster region pseudogene 3	22	25028882	25046799
ENSG00000107957	SH3PXD2A	0.0202	3	2724	protein_coding	SH3 and PX domains 2A	10	105348285	105615301
ENSG00000149633	KIAA1755	0.0202	2	995	protein_coding	KIAA1755	20	36838890	36889174
ENSG00000168916	ZNF608	0.0203	3	2732	protein_coding	zinc finger protein 608	5	123972608	124084500
ENSG00000269113	TRABD2B	0.0204	2	1000	protein_coding	TraB domain containing 2B	1	48226200	48462567
ENSG00000235043		0.0204	3	2736	processed_pseudogene	trans-2,3-enoyl-CoA reductase pseudogene 1	4	87870818	87871276
ENSG00000135502	SLC26A10	0.0204	2	1001	protein_coding	solute carrier family 26, member 10	12	58013310	58019934
ENSG00000112144	ICK	0.0205	3	2739	protein_coding	intestinal cell (MAK-like) kinase	6	52866077	52926600
ENSG00000076356	PLXNA2	0.0205	3	2741	protein_coding	plexin A2	1	208195587	208417665
ENSG00000168928	CTRB2	0.0207	2	1008	protein_coding	chymotrypsinogen B2	16	75237994	75241083
ENSG00000181830	SLC35C1	0.0207	3	2752	protein_coding	solute carrier family 35 (GDP-fucose transporter), member C1	11	45825623	45834566
ENSG00000140181	LOC101930157	0.0207	3	2753		hect domain and RLD 2 pseudogene 2	15	23282281	23378228
ENSG00000197712	FAM114A1	0.0208	3	2754	protein_coding	family with sequence similarity 114, member A1	4	38869298	38947360
ENSG00000198551	ZNF627	0.0208	3	2755	protein_coding	zinc finger protein 627	19	11670189	11729950
ENSG00000170906	NDUFA3	0.0208	3	2755	protein_coding	NADH dehydrogenase (ubiquinone) 1 alpha subcomplex, 3, 9kDa	19	54606036	54612564
ENSG00000150281	CTF1	0.0209	3	2761	protein_coding	cardiotrophin 1	16	30907928	30914881
ENSG00000180011	ZADH2	0.0209	3	2762	protein_coding	zinc binding alcohol dehydrogenase domain containing 2	18	72907063	72921303
ENSG00000141295	SCRN2	0.021	3	2764	protein_coding	secernin 2	17	45915058	45918699
ENSG00000187244	BCAM	0.021	3	2768	protein_coding	basal cell adhesion molecule (Lutheran blood group)	19	45312328	45324673
ENSG00000176428	VPS37D	0.021	3	2768	protein_coding	vacuolar protein sorting 37 homolog D (S. cerevisiae)	7	73082155	73086442
ENSG00000068001	HYAL2	0.0212	3	2774	protein_coding	hyaluronoglucosaminidase 2	3	50355221	50360337
ENSG00000181045	SLC26A11	0.0212	3	2777	protein_coding	solute carrier family 26 (anion exchanger), member 11	17	78193498	78227299
ENSG00000207425		0.0215	3	2788	misc_RNA	Y RNA	16	15009314	15009413
ENSG00000179403	VWA1	0.0215	3	2790	protein_coding	von Willebrand factor A domain containing 1	1	1370241	1378262
ENSG00000090097	PCBP4	0.0216	3	2794	protein_coding	poly(rC) binding protein 4	3	51991470	52002426
ENSG00000242600	MBL1P	0.0216	2	1032	unitary_pseudogene	mannose-binding lectin (protein A) 1, pseudogene	10	81664654	81710092
ENSG00000166816	LDHD	0.0216	3	2796	protein_coding	lactate dehydrogenase D	16	75145758	75150669
ENSG00000175416	CLTB	0.0217	3	2798	protein_coding	clathrin, light chain B	5	175819456	175843570
ENSG00000163482	STK36	0.0217	3	2799	protein_coding	serine/threonine kinase 36	2	219536749	219567439
ENSG00000182165	TP53TG1	0.0217	3	2801	lincRNA	TP53 target 1 (non-protein coding)	7	86954541	86974831
ENSG00000238099		0.0217	2	1035				NA	NA
ENSG00000153885	KCTD15	0.0217	3	2802	protein_coding	potassium channel tetramerization domain containing 15	19	34286838	34306668
ENSG00000166265	CYYR1	0.0217	3	2802	protein_coding	cysteine/tyrosine-rich 1	21	27838528	27945603
ENSG00000175287	PHYHD1	0.0218	3	2804	protein_coding	phytanoyl-CoA dioxygenase domain containing 1	9	131683174	131704320
ENSG00000151692	RNF144A	0.0218	3	2806	protein_coding	ring finger protein 144A	2	7057523	7208417
ENSG00000232415		0.0219	2	1040				NA	NA
ENSG00000258636		0.022	2	1041				NA	NA
ENSG00000132846	ZBED3	0.022	3	2813	protein_coding	zinc finger, BED-type containing 3	5	76367897	76383148
ENSG00000243056	EIF4EBP3	0.022	3	2816	protein_coding	eukaryotic translation initiation factor 4E binding protein 3	5	139927251	139929163
ENSG00000128283	CDC42EP1	0.0221	3	2817	protein_coding	CDC42 effector protein (Rho GTPase binding) 1	22	37956454	37965412
ENSG00000130300	PLVAP	0.0221	3	2818	protein_coding	plasmalemma vesicle associated protein	19	17462257	17488159
ENSG00000254501		0.0221	3	2818				NA	NA
ENSG00000205978	NYNRIN	0.0222	3	2822	protein_coding	NYN domain and retroviral integrase containing	14	24867992	24888494
ENSG00000178026	FAM211B	0.0222	3	2823	protein_coding	family with sequence similarity 211, member B	22	24981588	24989175
ENSG00000141086	CTRL	0.0222	2	1048	protein_coding	chymotrypsin-like	16	67961543	67966317
ENSG00000241404	EGFL8	0.0223	3	2827	protein_coding	EGF-like-domain, multiple 8	6	32132360	32136058
ENSG00000007392	LUC7L	0.0223	3	2829	protein_coding	LUC7-like (S. cerevisiae)	16	238968	279462
ENSG00000237238		0.0223	2	1050	unprocessed_pseudogene	BMS1 pseudogene 10	9	67327775	67334983
ENSG00000065029	ZNF76	0.0223	3	2830	protein_coding	zinc finger protein 76	6	35226686	35263762
ENSG00000213904	LIPE-AS1	0.0224	2	1053	antisense	LIPE antisense RNA 1	19	42901280	43156507
ENSG00000101751	POLI	0.0225	3	2838	protein_coding	polymerase (DNA directed) iota	18	51795774	51847636
ENSG00000115183	TANC1	0.0227	3	2846	protein_coding	tetratricopeptide repeat, ankyrin repeat and coiled-coil containing 1	2	159825146	160089170
ENSG00000214021	TTLL3	0.0227	3	2847	protein_coding	tubulin tyrosine ligase-like family, member 3	3	9849770	9896822
ENSG00000167978	SRRM2	0.0227	3	2849	protein_coding	serine/arginine repetitive matrix 2	16	2802330	2822539
ENSG00000204305	AGER	0.0228	2	1061	protein_coding	advanced glycosylation end product-specific receptor	6	32148745	32152101
ENSG00000131831	RAI2	0.0228	3	2851	protein_coding	retinoic acid induced 2	X	17818169	17879457
ENSG00000079974	RABL2B	0.0228	3	2853	protein_coding	RAB, member of RAS oncogene family-like 2B	22	51205929	51222091
ENSG00000105379	ETFB	0.0229	3	2855	protein_coding	electron-transfer-flavoprotein, beta polypeptide	19	51848423	51869672
ENSG00000161395	PGAP3	0.0229	3	2856	protein_coding	post-GPI attachment to proteins 3	17	37827375	37853050
ENSG00000155428	TRIM74	0.0229	2	1064	protein_coding	tripartite motif containing 74	7	72430016	72439997
ENSG00000226900		0.0229	2	1065				NA	NA
ENSG00000120068	HOXB8	0.0229	2	1065	protein_coding	homeobox B8	17	46688739	46692478
ENSG00000178028	DMAP1	0.0229	3	2859	protein_coding	DNA methyltransferase 1 associated protein 1	1	44679127	44686353
ENSG00000105996	HOXA2	0.023	2	1066	protein_coding	homeobox A2	7	27139721	27142430
ENSG00000167748	KLK1	0.023	2	1066	protein_coding	kallikrein 1	19	51322404	51327043
ENSG00000126464	PRR12	0.023	3	2860	protein_coding	proline rich 12	19	50094900	50129696
ENSG00000107281	NPDC1	0.0231	3	2864	protein_coding	neural proliferation, differentiation and control, 1	9	139933922	139940655
ENSG00000161021	MAML1	0.0231	3	2867	protein_coding	mastermind-like 1 (Drosophila)	5	179159851	179223512
ENSG00000178078	STAP2	0.0231	3	2868	protein_coding	signal transducing adaptor family member 2	19	4324040	4342783
ENSG00000161055	SCGB3A1	0.0232	2	1071	protein_coding	secretoglobin, family 3A, member 1	5	180017103	180018540
ENSG00000141527	CARD14	0.0232	2	1071	protein_coding	caspase recruitment domain family, member 14	17	78143791	78183130
ENSG00000166444	ST5	0.0232	3	2873	protein_coding	suppression of tumorigenicity 5	11	8714898	8932498
ENSG00000167693	NXN	0.0232	3	2873	protein_coding	nucleoredoxin	17	702553	883010
ENSG00000100201	DDX17	0.0233	3	2874	protein_coding	DEAD (Asp-Glu-Ala-Asp) box helicase 17	22	38879445	38903665
ENSG00000121440	PDZRN3	0.0233	3	2874	protein_coding	PDZ domain containing ring finger 3	3	73431584	73674091
ENSG00000156345	CDK20	0.0233	3	2875	protein_coding	cyclin-dependent kinase 20	9	90581356	90589668
ENSG00000163497	FEV	0.0234	2	1076	protein_coding	FEV (ETS oncogene family)	2	219845809	219850379
ENSG00000169696	ASPSCR1	0.0237	3	2894	protein_coding	alveolar soft part sarcoma chromosome region, candidate 1	17	79934683	79975282
ENSG00000136720	HS6ST1	0.0237	3	2894	protein_coding	heparan sulfate 6-O-sulfotransferase 1	2	128994290	129076151
ENSG00000152207	CYSLTR2	0.0237	2	1085	protein_coding	cysteinyl leukotriene receptor 2	13	49280951	49283498
ENSG00000113504	SLC12A7	0.0238	3	2898	protein_coding	solute carrier family 12 (potassium/chloride transporter), member 7	5	1050499	1112150
ENSG00000166275	C10orf32	0.0239	3	2903	protein_coding	chromosome 10 open reading frame 32	10	104613980	104624718
ENSG00000235033		0.0239	2	1089				NA	NA
ENSG00000008283	CYB561	0.024	3	2906	protein_coding	cytochrome b561	17	61509665	61523739
ENSG00000235436	DPY19L2P4	0.0241	2	1093	transcribed_unprocessed_pseudogene	DPY19L2 pseudogene 4	7	89748714	89754914
ENSG00000166169	POLL	0.0241	3	2911	protein_coding	polymerase (DNA directed), lambda	10	103338639	103348027
ENSG00000169372	CRADD	0.0242	2	1097	protein_coding	CASP2 and RIPK1 domain containing adaptor with death domain	12	94071151	94288616
ENSG00000154721	JAM2	0.0243	3	2921	protein_coding	junctional adhesion molecule 2	21	27011584	27089874
ENSG00000013288	MAN2B2	0.0246	3	2933	protein_coding	mannosidase, alpha, class 2B, member 2	4	6576902	6625089
ENSG00000164684	ZNF704	0.0246	3	2935	protein_coding	zinc finger protein 704	8	81540686	81787016
ENSG00000149577	SIDT2	0.0246	3	2937	protein_coding	SID1 transmembrane family, member 2	11	117049449	117068160
ENSG00000167291	TBC1D16	0.0246	3	2937	protein_coding	TBC1 domain family, member 16	17	77906142	78009647
ENSG00000126217	MCF2L	0.0247	3	2939	protein_coding	MCF.2 cell line derived transforming sequence-like	13	113548692	113754053
ENSG00000178814	OPLAH	0.0247	3	2940	protein_coding	5-oxoprolinase (ATP-hydrolysing)	8	145106167	145118735
ENSG00000163499	CRYBA2	0.0247	2	1109	protein_coding	crystallin, beta A2	2	219854911	219858143
ENSG00000177106	EPS8L2	0.0248	3	2942	protein_coding	EPS8-like 2	11	694438	727727
ENSG00000104960	PTOV1	0.0248	3	2942	protein_coding	prostate tumor overexpressed 1	19	50353992	50364001
ENSG00000108839	ALOX12	0.0248	2	1110	protein_coding	arachidonate 12-lipoxygenase	17	6899384	6914055
ENSG00000157259	GATAD1	0.0249	3	2947	protein_coding	GATA zinc finger domain containing 1	7	92076767	92088150
ENSG00000123989	CHPF	0.0249	3	2950	protein_coding	chondroitin polymerizing factor	2	220403669	220408509
ENSG00000228989		0.025	3	2951				NA	NA
ENSG00000164695	CHMP4C	0.025	3	2953	protein_coding	charged multivesicular body protein 4C	8	82644669	82671750
ENSG00000090776	EFNB1	0.0252	3	2961	protein_coding	ephrin-B1	X	68048840	68061990
ENSG00000099958	DERL3	0.0254	2	1126	protein_coding	derlin 3	22	24176690	24181315
ENSG00000166557	TMED3	0.0255	3	2975	protein_coding	transmembrane emp24 protein transport domain containing 3	15	79603404	79704334
ENSG00000075399	VPS9D1	0.0256	3	2980	protein_coding	VPS9 domain containing 1	16	89773542	89787394
ENSG00000187535	IFT140	0.0257	3	2983	protein_coding	intraflagellar transport 140 homolog (Chlamydomonas)	16	1560428	1662111
ENSG00000130158	DOCK6	0.0257	3	2983	protein_coding	dedicator of cytokinesis 6	19	11309971	11373157
ENSG00000131446	MGAT1	0.0257	3	2985	protein_coding	mannosyl (alpha-1,3-)-glycoprotein beta-1,2-N-acetylglucosaminyltransferase	5	180217541	180242652
ENSG00000236013		0.0258	2	1135				NA	NA
ENSG00000106077	ABHD11	0.0258	3	2990	protein_coding	abhydrolase domain containing 11	7	73150424	73153197
ENSG00000137942	FNBP1L	0.0258	3	2990	protein_coding	formin binding protein 1-like	1	93913688	94020218
ENSG00000035115	SH3YL1	0.0259	3	2991	protein_coding	SH3 and SYLF domain containing 1	2	217730	266398
ENSG00000145020	AMT	0.0259	3	2991	protein_coding	aminomethyltransferase	3	49454211	49460186
ENSG00000111271	ACAD10	0.0259	3	2993	protein_coding	acyl-CoA dehydrogenase family, member 10	12	112123857	112194903
ENSG00000087460	GNAS	0.026	3	2997	protein_coding	GNAS complex locus	20	57414773	57486247
ENSG00000237248	LINC00987	0.0261	2	1141	lincRNA	long intergenic non-protein coding RNA 987	12	9392599	9395635
ENSG00000213563	C8orf82	0.0262	3	3004	protein_coding	chromosome 8 open reading frame 82	8	145751117	145754516
ENSG00000183864	TOB2	0.0262	3	3008	protein_coding	transducer of ERBB2, 2	22	41829496	41843027
ENSG00000088854	C20orf194	0.0262	3	3008	protein_coding	chromosome 20 open reading frame 194	20	3229951	3388272
ENSG00000203950	FAM127B	0.0262	3	3008	protein_coding	family with sequence similarity 127, member B	X	134184962	134186226
ENSG00000206549	PRSS50	0.0263	2	1146	protein_coding	protease, serine, 50	3	46753605	46854064
ENSG00000183580	FBXL7	0.0264	3	3013	protein_coding	F-box and leucine-rich repeat protein 7	5	15500305	15939900
ENSG00000075240	GRAMD4	0.0264	3	3013	protein_coding	GRAM domain containing 4	22	46971909	47075688
ENSG00000114745	GORASP1	0.0264	3	3013	protein_coding	golgi reassembly stacking protein 1, 65kDa	3	39138150	39149854
ENSG00000136878	USP20	0.0264	3	3013	protein_coding	ubiquitin specific peptidase 20	9	132596977	132644107
ENSG00000105852	PON3	0.0265	2	1150	protein_coding	paraoxonase 3	7	94989256	95025680
ENSG00000100106	TRIOBP	0.0265	3	3021	protein_coding	TRIO and F-actin binding protein	22	38093011	38172563
ENSG00000161999	JMJD8	0.0266	3	3022	protein_coding	jumonji domain containing 8	16	731671	734529
ENSG00000214357	NEURL1B	0.0266	3	3022	protein_coding	neuralized E3 ubiquitin protein ligase 1B	5	172068269	172118543
ENSG00000100105	PATZ1	0.0266	3	3023	protein_coding	POZ (BTB) and AT hook containing zinc finger 1	22	31721790	31742218
ENSG00000173566	NUDT18	0.0266	3	3025		nudix (nucleoside diphosphate linked moiety X)-type motif 18	8	21964383	21966932
ENSG00000181523	SGSH	0.0268	3	3030	protein_coding	N-sulfoglucosamine sulfohydrolase	17	78180515	78194722
ENSG00000109654	TRIM2	0.0268	3	3031	protein_coding	tripartite motif containing 2	4	154073494	154260472
ENSG00000174917	C19orf70	0.0268	3	3032	protein_coding	chromosome 19 open reading frame 70	19	5678432	5680907
ENSG00000115598	IL1RL2	0.0268	2	1158	protein_coding	interleukin 1 receptor-like 2	2	102803433	102856462
ENSG00000164946	FREM1	0.0268	2	1158	protein_coding	FRAS1 related extracellular matrix 1	9	14734664	14910993
ENSG00000265519		0.0269	3	3037				NA	NA
ENSG00000166987	MBD6	0.0269	3	3038	protein_coding	methyl-CpG binding domain protein 6	12	57914493	57923931
ENSG00000100181	TPTEP1	0.027	2	1162	lincRNA	transmembrane phosphatase with tensin homology pseudogene 1	22	17082777	17179632
ENSG00000187942	LDLRAD2	0.027	2	1162	protein_coding	low density lipoprotein receptor class A domain containing 2	1	22138758	22151714
ENSG00000246705	H2AFJ	0.027	3	3042	protein_coding	H2A histone family, member J	12	14927270	14930936
ENSG00000212747	FAM127C	0.0272	3	3049	protein_coding	family with sequence similarity 127, member C	X	134154543	134156559
ENSG00000136828	RALGPS1	0.0272	3	3051	protein_coding	Ral GEF with PH domain and SH3 binding motif 1	9	129677053	129985445
ENSG00000113248	PCDHB15	0.0273	3	3052	protein_coding	protocadherin beta 15	5	140625147	140627799
ENSG00000169347	GP2	0.0273	2	1169	protein_coding	glycoprotein 2 (zymogen granule membrane)	16	20320894	20339130
ENSG00000258727		0.0273	3	3053				NA	NA
ENSG00000169710	FASN	0.0273	2	1170	protein_coding	fatty acid synthase	17	80036214	80056208
ENSG00000159788	RGS12	0.0274	3	3059	protein_coding	regulator of G-protein signaling 12	4	3294755	3441640
ENSG00000177697	CD151	0.0275	3	3062	protein_coding	CD151 molecule (Raph blood group)	11	832843	839831
ENSG00000239697	TNFSF12	0.0275	3	3064	protein_coding	tumor necrosis factor (ligand) superfamily, member 12	17	7452208	7464925
ENSG00000091656	ZFHX4	0.0277	3	3069	protein_coding	zinc finger homeobox 4	8	77593454	77779521
ENSG00000101004	NINL	0.0277	3	3071	protein_coding	ninein-like	20	25433341	25566153
ENSG00000272005		0.0277	3	3071				NA	NA
ENSG00000188277	C15orf62	0.0278	2	1182	protein_coding	chromosome 15 open reading frame 62	15	41062159	41064643
ENSG00000115318	LOXL3	0.0279	2	1184	protein_coding	lysyl oxidase-like 3	2	74759541	74782817
ENSG00000111077	TENC1	0.028	3	3082	protein_coding	tensin like C1 domain containing phosphatase (tensin 2)	12	53440753	53458156
ENSG00000224307		0.028	2	1186				NA	NA
ENSG00000186908	ZDHHC17	0.028	3	3085	protein_coding	zinc finger, DHHC-type containing 17	12	77157368	77247476
ENSG00000181513	ACBD4	0.0281	3	3087	protein_coding	acyl-CoA binding domain containing 4	17	43209967	43221548
ENSG00000273100		0.0282	2	1190				NA	NA
ENSG00000197077	KIAA1671	0.0282	3	3092	protein_coding	KIAA1671	22	25348697	25593415
ENSG00000184497	TMEM255B	0.0283	2	1192	protein_coding	transmembrane protein 255B	13	114462216	114514926
ENSG00000013563	DNASE1L1	0.0283	3	3096	protein_coding	deoxyribonuclease I-like 1	X	153629579	153640449
ENSG00000042832	TG	0.0284	2	1194	protein_coding	thyroglobulin	8	133879203	134147147
ENSG00000174233	ADCY6	0.0284	3	3100	protein_coding	adenylate cyclase 6	12	49159975	49182820
ENSG00000244567		0.0284	3	3100				NA	NA
ENSG00000164344	KLKB1	0.0284	2	1195	protein_coding	kallikrein B, plasma (Fletcher factor) 1	4	187130133	187179625
ENSG00000181541	MAB21L2	0.0286	2	1200	protein_coding	mab-21-like 2 (C. elegans)	4	151503077	151505843
ENSG00000100324	TAB1	0.0286	3	3110	protein_coding	TGF-beta activated kinase 1/MAP3K7 binding protein 1	22	39795746	39833065
ENSG00000196355		0.0287	2	1202		Uncharacterized protein	4	38628029	38666430
ENSG00000215305	VPS16	0.0288	3	3115	protein_coding	vacuolar protein sorting 16 homolog (S. cerevisiae)	20	2821349	2847378
ENSG00000129933	MAU2	0.0288	3	3115	protein_coding	MAU2 sister chromatid cohesion factor	19	19431490	19469563
ENSG00000135956	TMEM127	0.0288	3	3116	protein_coding	transmembrane protein 127	2	96914254	96931732
ENSG00000135926	TMBIM1	0.0288	3	3118	protein_coding	transmembrane BAX inhibitor motif containing 1	2	219138915	219157309
ENSG00000197093	GAL3ST4	0.0289	2	1206	protein_coding	galactose-3-O-sulfotransferase 4	7	99756867	99766373
ENSG00000267107		0.0289	2	1207				NA	NA
ENSG00000019485	PRDM11	0.0289	2	1207	protein_coding	PR domain containing 11	11	45115564	45247734
ENSG00000120093	HOXB3	0.0293	2	1216	protein_coding	homeobox B3	17	46626232	46682274
ENSG00000132694	ARHGEF11	0.0294	3	3143	protein_coding	Rho guanine nucleotide exchange factor (GEF) 11	1	156904632	157015162
ENSG00000147576	ADHFE1	0.0294	3	3143	protein_coding	alcohol dehydrogenase, iron containing, 1	8	67342420	67383836
ENSG00000254941		0.0295	2	1220				NA	NA
ENSG00000111961	SASH1	0.0295	3	3147	protein_coding	SAM and SH3 domain containing 1	6	148593440	148873186
ENSG00000153294	GPR115	0.0296	2	1222	protein_coding	G protein-coupled receptor 115	6	47653600	47689757
ENSG00000157388	CACNA1D	0.0297	2	1223	protein_coding	calcium channel, voltage-dependent, L type, alpha 1D subunit	3	53528683	53847760
ENSG00000005882	PDK2	0.0297	3	3154	protein_coding	pyruvate dehydrogenase kinase, isozyme 2	17	48172101	48189516
ENSG00000149639	SOGA1	0.0298	3	3157	protein_coding	suppressor of glucose, autophagy associated 1	20	35405845	35492089
ENSG00000137809	ITGA11	0.0299	2	1228	protein_coding	integrin, alpha 11	15	68594050	68724501
ENSG00000173926	2003-03-01	0.0299	2	1229	protein_coding	membrane-associated ring finger (C3HC4) 3, E3 ubiquitin protein ligase	5	126203406	126366500
ENSG00000143536	CRNN	0.03	2	1230	protein_coding	cornulin	1	152381719	152386739
ENSG00000206561	COLQ	0.03	2	1230	protein_coding	collagen-like tail subunit (single strand of homotrimer) of asymmetric acetylcholinesterase	3	15491640	15563258
ENSG00000170876	TMEM43	0.03	3	3165	protein_coding	transmembrane protein 43	3	14166440	14185179
ENSG00000065054	SLC9A3R2	0.03	3	3166	protein_coding	solute carrier family 9, subfamily A (NHE3, cation proton antiporter 3), member 3 regulator 2	16	2075357	2089027
ENSG00000104826	LHB	0.0301	2	1232	protein_coding	luteinizing hormone beta polypeptide	19	49519237	49520338
ENSG00000142733	MAP3K6	0.0301	3	3170	protein_coding	mitogen-activated protein kinase kinase kinase 6	1	27681675	27693383
ENSG00000187630	DHRS4	0.0302	3	3175	protein_coding	dehydrogenase/reductase (SDR family) member 4 like 2	14	24439148	24475617
ENSG00000146700	SRCRB4D	0.0302	2	1236	protein_coding	scavenger receptor cysteine rich domain containing, group B (4 domains)	7	76018651	76039012
ENSG00000170477	KRT4	0.0303	2	1238	protein_coding	keratin 4	12	53200333	53208335
ENSG00000182986	ZNF320	0.0303	2	1238	protein_coding	zinc finger protein 320	19	53367043	53400946
ENSG00000115993	TRAK2	0.0304	2	1239	protein_coding	trafficking protein, kinesin binding 2	2	202241930	202316302
ENSG00000236104	ZBTB22	0.0304	3	3182	protein_coding	zinc finger and BTB domain containing 22	6	33282183	33285719
ENSG00000188603	CLN3	0.0305	3	3187	protein_coding	ceroid-lipofuscinosis, neuronal 3	16	28477983	28506896
ENSG00000204580	DDR1	0.0306	3	3189	protein_coding	discoidin domain receptor tyrosine kinase 1	6	30844198	30867933
ENSG00000187954	CYHR1	0.0306	3	3191	protein_coding	cysteine/histidine-rich 1	8	145674965	145691060
ENSG00000169474	SPRR1A	0.0307	2	1245	protein_coding	small proline-rich protein 1A	1	152956557	152958289
ENSG00000100014	SPECC1L	0.0307	3	3192	protein_coding	sperm antigen with calponin homology and coiled-coil domains 1-like	22	24666786	24813708
ENSG00000136807	CDK9	0.0308	3	3196	protein_coding	cyclin-dependent kinase 9	9	130547958	130553066
ENSG00000221886	C5orf54	0.0308	3	3197	protein_coding	chromosome 5 open reading frame 54	5	159820155	159827104
ENSG00000076344	RGS11	0.0308	3	3199	protein_coding	regulator of G-protein signaling 11	16	318300	325980
ENSG00000087448	KLHL42	0.0309	3	3200	protein_coding	kelch-like family member 42	12	27932953	27955973
ENSG00000142102	ATHL1	0.0309	2	1250	protein_coding	ATH1, acid trehalase-like 1 (yeast)	11	289135	296107
ENSG00000163209	SPRR3	0.0309	2	1250	protein_coding	small proline-rich protein 3	1	152974223	152976332
ENSG00000160972	PPP1R16A	0.031	3	3207	protein_coding	protein phosphatase 1, regulatory subunit 16A	8	145703352	145727504
ENSG00000204371	EHMT2	0.0311	3	3208	protein_coding	euchromatic histone-lysine N-methyltransferase 2	6	31847536	31865464
ENSG00000074855	ANO8	0.0311	3	3209	protein_coding	anoctamin 8	19	17434032	17445638
ENSG00000197879	MYO1C	0.0312	3	3214	protein_coding	myosin IC	17	1367392	1396106
ENSG00000130396	MLLT4	0.0312	3	3215	protein_coding	myeloid/lymphoid or mixed-lineage leukemia (trithorax homolog, Drosophila); translocated to, 4	6	168227602	168372703
ENSG00000105518	TMEM205	0.0313	3	3216	protein_coding	transmembrane protein 205	19	11453452	11457194
ENSG00000234535		0.0313	2	1259				NA	NA
ENSG00000157005	SST	0.0313	2	1260	protein_coding	somatostatin	3	187386694	187388187
ENSG00000171401	KRT13	0.0313	2	1260	protein_coding	keratin 13	17	39657233	39661957
ENSG00000007866	TEAD3	0.0314	3	3221	protein_coding	TEA domain family member 3	6	35441374	35464853
ENSG00000267653		0.0314	2	1262				NA	NA
ENSG00000137171	KLC4	0.0315	3	3224	protein_coding	kinesin light chain 4	6	43008515	43042837
ENSG00000124006	OBSL1	0.0315	3	3224	protein_coding	obscurin-like 1	2	220415451	220436581
ENSG00000124713	GNMT	0.0315	2	1263	protein_coding	glycine N-methyltransferase	6	42928496	42931618
ENSG00000205106		0.0316	2	1265	protein_coding	Uncharacterized protein	11	45792983	45793909
ENSG00000243943	ZNF512	0.0316	2	1265	protein_coding	zinc finger protein 512	2	27805897	27858041
ENSG00000153291	SLC25A27	0.0316	3	3228	protein_coding	solute carrier family 25, member 27	6	46620678	46645930
ENSG00000189221	MAOA	0.0316	3	3230	protein_coding	monoamine oxidase A	X	43515467	43606068
ENSG00000123933	MXD4	0.0317	3	3231	protein_coding	MAX dimerization protein 4	4	2249159	2264021
ENSG00000188100	FAM25A	0.0317	2	1267	protein_coding	family with sequence similarity 25, member A	10	88780063	88784487
ENSG00000126603	GLIS2	0.0317	3	3234	protein_coding	GLIS family zinc finger 2	16	4364762	4389598
ENSG00000237276	LOC101927507	0.0318	2	1269	transcribed_unprocessed_pseudogene	anoctamin 7 pseudogene 1	1	16542404	16554522
ENSG00000239677	LOC101927249	0.0318	2	1270	antisense	PDZRN3 antisense RNA 1	3	73670864	73675149
ENSG00000171813	PWWP2B	0.0318	3	3237	protein_coding	PWWP domain containing 2B	10	134210672	134231367
ENSG00000180592	SKIDA1	0.0319	2	1272	protein_coding	SKI/DACH domain containing 1	10	21802407	21814611
ENSG00000186815	TPCN1	0.0319	3	3241	protein_coding	two pore segment channel 1	12	113658855	113736390
ENSG00000150760	DOCK1	0.032	3	3243	protein_coding	dedicator of cytokinesis 1	10	128593978	129250781
ENSG00000197530	MIB2	0.032	3	3244	protein_coding	mindbomb E3 ubiquitin protein ligase 2	1	1550795	1565990
ENSG00000197576	HOXA4	0.032	2	1274	protein_coding	homeobox A4	7	27168126	27170418
ENSG00000244459		0.0321	2	1276				NA	NA
ENSG00000174171		0.0321	2	1276				NA	NA
ENSG00000149294	NCAM1	0.0321	3	3248	protein_coding	neural cell adhesion molecule 1	11	112831997	113149158
ENSG00000164776	PHKG1	0.0321	2	1277	protein_coding	phosphorylase kinase, gamma 1 (muscle)	7	56148440	56160689
ENSG00000100258	LMF2	0.0321	3	3250	protein_coding	lipase maturation factor 2	22	50941376	50946135
ENSG00000172023	REG1B	0.0322	2	1279	protein_coding	regenerating islet-derived 1 beta	2	79312156	79315145
ENSG00000205420	KRT6A	0.0323	2	1281	protein_coding	keratin 6A	12	52880958	52887041
ENSG00000196136	SERPINA3	0.0323	2	1281	protein_coding	serpin peptidase inhibitor, clade A (alpha-1 antiproteinase, antitrypsin), member 3	14	95078714	95090392
ENSG00000136444	RSAD1	0.0323	3	3257	protein_coding	radical S-adenosyl methionine domain containing 1	17	48556161	48563336
ENSG00000144591	GMPPA	0.0324	3	3260	protein_coding	GDP-mannose pyrophosphorylase A	2	220363589	220371710
ENSG00000167280	ENGASE	0.0325	3	3265	protein_coding	endo-beta-N-acetylglucosaminidase	17	77071021	77084681
ENSG00000154134	ROBO3	0.0326	2	1288	protein_coding	roundabout, axon guidance receptor, homolog 3 (Drosophila)	11	124735282	124751366
ENSG00000112787	FBRSL1	0.0327	3	3272	protein_coding	fibrosin-like 1	12	133066137	133161774
ENSG00000144115	THNSL2	0.0327	3	3272	protein_coding	threonine synthase-like 2 (S. cerevisiae)	2	88469835	88486146
ENSG00000085982	USP40	0.0327	3	3273	protein_coding	ubiquitin specific peptidase 40	2	234384166	234475428
ENSG00000178252	WDR6	0.0328	3	3276	protein_coding	WD repeat domain 6	3	49044495	49053386
ENSG00000172037	LAMB2	0.0328	3	3276	protein_coding	laminin, beta 2 (laminin S)	3	49158547	49170551
ENSG00000115386	REG1A	0.0329	2	1293	protein_coding	regenerating islet-derived 1 alpha	2	79347488	79350545
ENSG00000126243	LRFN3	0.033	3	3282	protein_coding	leucine rich repeat and fibronectin type III domain containing 3	19	36426260	36436669
ENSG00000101294	HM13	0.033	3	3282	protein_coding	histocompatibility (minor) 13	20	30102231	30157370
ENSG00000130733	YIPF2	0.033	3	3285	protein_coding	Yip1 domain family, member 2	19	11033444	11039357
ENSG00000272373		0.0331	2	1297				NA	NA
ENSG00000100767	PAPLN	0.0331	2	1298	protein_coding	papilin, proteoglycan-like sulfated glycoprotein	14	73704205	73741348
ENSG00000149256	TENM4	0.0332	2	1301	protein_coding	teneurin transmembrane protein 4	11	78363876	79151992
ENSG00000160094	ZNF362	0.0333	3	3293	protein_coding	zinc finger protein 362	1	33722146	33766320
ENSG00000142949	PTPRF	0.0333	3	3294	protein_coding	protein tyrosine phosphatase, receptor type, F	1	43990858	44089343
ENSG00000198453	ZNF568	0.0333	2	1302	protein_coding	zinc finger protein 568	19	37407231	37489602
ENSG00000161381	PLXDC1	0.0333	2	1302	protein_coding	plexin domain containing 1	17	37219556	37310647
ENSG00000125618	PAX8	0.0334	2	1304	protein_coding	paired box 8	2	113973574	114036527
ENSG00000155287	SLC25A28	0.0335	3	3301	protein_coding	solute carrier family 25 (mitochondrial iron transporter), member 28	10	101370282	101380366
ENSG00000140519	RHCG	0.0335	2	1307	protein_coding	Rh family, C glycoprotein	15	89998680	90039844
ENSG00000182333	LIPF	0.0335	2	1307	protein_coding	lipase, gastric	10	90424198	90438571
ENSG00000259803	SLC22A31	0.0336	2	1308	protein_coding	solute carrier family 22, member 31	16	89262406	89268072
ENSG00000121552	CSTA	0.0336	2	1308	protein_coding	cystatin A (stefin A)	3	122044091	122060819
ENSG00000160226	C21orf2	0.0336	3	3307	protein_coding	chromosome 21 open reading frame 2	21	45748827	45759285
ENSG00000164896	FASTK	0.0336	3	3307	protein_coding	Fas-activated serine/threonine kinase	7	150773711	150777953
ENSG00000254647	INS	0.0337	2	1310	protein_coding	insulin	11	2181009	2182571
ENSG00000197191	C9orf169	0.0337	2	1311	protein_coding	chromosome 9 open reading frame 169	9	140119087	140120763
ENSG00000160190	SLC37A1	0.0338	2	1312	protein_coding	solute carrier family 37 (glucose-6-phosphate transporter), member 1	21	43916118	44001550
ENSG00000105427	CNFN	0.0339	2	1314	protein_coding	cornifelin	19	42891171	42894439
ENSG00000180139	ACTA2-AS1	0.0339	2	1314	antisense	ACTA2 antisense RNA 1	10	90692400	90700368
ENSG00000253404		0.0339	2	1314				NA	NA

## Sheet: Bloodvessel UP
Ensembl.Gene.ID	Gene.Symbol	p.value.value	Geneset.friends	Total.friends	BioType	GO.Annotation	Chromosome	Chromosome.Start	Chromosome.End
ENSG00000142046	TMEM91	6.76e-27	51	2191	protein_coding	transmembrane protein 91	19	41856816	41889988
ENSG00000158805	ZNF276	7.85e-26	57	3007	protein_coding	zinc finger protein 276	16	89786808	89807311
ENSG00000087266	SH3BP2	8.82e-26	54	2657	protein_coding	SH3-domain binding protein 2	4	2794750	2842825
ENSG00000213928	IRF9	4.26e-25	57	3112	protein_coding	interferon regulatory factor 9	14	24630262	24635774
ENSG00000254910		9.17e-25	50	2332				NA	NA
ENSG00000267283		1.32e-24	51	2464				NA	NA
ENSG00000231113		7.32e-24	53	2798				NA	NA
ENSG00000076928	ARHGEF1	7.82e-24	54	2924	protein_coding	Rho guanine nucleotide exchange factor (GEF) 1	19	42387228	42434302
ENSG00000141012	GALNS	1.37e-23	49	2367	protein_coding	galactosamine (N-acetyl)-6-sulfate sulfatase	16	88880142	88923378
ENSG00000262246	CORO7	2.58e-23	51	2635	protein_coding	coronin 7	16	4404543	4475706
ENSG00000260911		6.17e-23	44	1903				NA	NA
ENSG00000110719	TCIRG1	6.52e-23	50	2572	protein_coding	T-cell, immune regulator 1, ATPase, H+ transporting, lysosomal V0 subunit A3	11	67806483	67818362
ENSG00000214021	TTLL3	1.13e-22	52	2847	protein_coding	tubulin tyrosine ligase-like family, member 3	3	9849770	9896822
ENSG00000122678	POLM	1.43e-22	54	3114	protein_coding	polymerase (DNA directed), mu	7	44111846	44122139
ENSG00000184682		2.02e-22	46	2179	protein_coding	chromosome 11 open reading frame 89	11	1910375	1912084
ENSG00000168010	ATG16L2	2.36e-22	50	2650	protein_coding	autophagy related 16-like 2 (S. cerevisiae)	11	72525353	72554719
ENSG00000146826	C7orf43	3.65e-22	51	2799	protein_coding	chromosome 7 open reading frame 43	7	99752043	99756338
ENSG00000272669		3.76e-22	46	2213				NA	NA
ENSG00000077454	LRCH4	5.48e-22	49	2582	protein_coding	leucine-rich repeats and calponin homology (CH) domain containing 4	7	100169855	100183776
ENSG00000129667	RHBDF2	7.08e-22	48	2479	protein_coding	rhomboid 5 homolog 2 (Drosophila)	17	74466973	74497872
ENSG00000176715	ACSF3	8.04e-22	47	2370	protein_coding	acyl-CoA synthetase family member 3	16	89154783	89222254
ENSG00000157873	TNFRSF14	1e-21	53	3119	protein_coding	tumor necrosis factor receptor superfamily, member 14	1	2487078	2496821
ENSG00000269858	EGLN2	1.02e-21	47	2384	protein_coding	egl-9 family hypoxia-inducible factor 2	19	41304901	41314338
ENSG00000197818	SLC9A8	1.05e-21	50	2744	protein_coding	solute carrier family 9, subfamily A (NHE8, cation proton antiporter 8), member 8	20	48429250	48508779
ENSG00000178685	PARP10	1.09e-21	53	3125	protein_coding	poly (ADP-ribose) polymerase family, member 10	8	145051321	145086940
ENSG00000135596	MICAL1	1.48e-21	50	2766	protein_coding	microtubule associated monooxygenase, calponin and LIM domain containing 1	6	109765265	109787171
ENSG00000246575		1.56e-21	47	2409				NA	NA
ENSG00000215769	LOC146880	1.65e-21	50	2773	processed_transcript	hsa-mir-6080	17	62745781	62778117
ENSG00000197948	FCHSD1	1.8e-21	44	2077	protein_coding	FCH and double SH3 domains 1	5	141018869	141030986
ENSG00000160796	NBEAL2	2.62e-21	51	2929	protein_coding	neurobeachin-like 2	3	47021173	47051193
ENSG00000219200	RNASEK	2.79e-21	52	3061	protein_coding	ribonuclease, RNase K	17	6915736	6917851
ENSG00000196405	EVL	4.1e-21	46	2350	protein_coding	Enah/Vasp-like	14	100437786	100610573
ENSG00000072135	PTPN18	4.48e-21	50	2839	protein_coding	protein tyrosine phosphatase, non-receptor type 18 (brain-derived)	2	131113580	131132982
ENSG00000146828	SLC12A9	1.28e-20	47	2538	protein_coding	solute carrier family 12, member 9	7	100424442	100464631
ENSG00000169246	NPIPA5	2.11e-20	47	2570	protein_coding	nuclear pore complex interacting protein family, member B3	16	21413558	21459888
ENSG00000243753	HLA-L	2.68e-20	40	1789	transcribed_unprocessed_pseudogene	major histocompatibility complex, class I, L (pseudogene)	6	30227361	30260791
ENSG00000105397	TYK2	3.77e-20	53	3384	protein_coding	tyrosine kinase 2	19	10461209	10491352
ENSG00000169249	ZRSR2	3.9e-20	44	2252	protein_coding	zinc finger (CCCH type), RNA-binding motif and serine/arginine rich 2	X	15808595	15841383
ENSG00000235999		4.07e-20	37	1504				NA	NA
ENSG00000164088	PPM1M	5.56e-20	42	2045	protein_coding	protein phosphatase, Mg2+/Mn2+ dependent, 1M	3	52279841	52284613
ENSG00000140995	DEF8	6.02e-20	44	2278	protein_coding	differentially expressed in FDCP 8 homolog (mouse)	16	90014333	90034468
ENSG00000272589	ZSWIM8-AS1	7.13e-20	37	1530	antisense	ZSWIM8 antisense RNA 1	10	75556272	75561157
ENSG00000188315	C3orf62	7.46e-20	44	2291	protein_coding	chromosome 3 open reading frame 62	3	49306035	49315342
ENSG00000243716	NPIPB4	8.67e-20	43	2184	protein_coding	nuclear pore complex interacting protein family, member B5	16	22490442	22547842
ENSG00000172890	NADSYN1	1.08e-19	50	3062	protein_coding	NAD synthetase 1	11	71164155	71235153
ENSG00000147439	BIN3	1.12e-19	38	1653	protein_coding	bridging integrator 3	8	22477931	22526661
ENSG00000137841	PLCB2	1.36e-19	46	2569	protein_coding	phospholipase C, beta 2	15	40570377	40600136
ENSG00000141506	PIK3R5	1.36e-19	46	2569	protein_coding	phosphoinositide-3-kinase, regulatory subunit 5	17	8782233	8869029
ENSG00000272221		1.54e-19	36	1467				NA	NA
ENSG00000054967	RELT	1.71e-19	45	2462	protein_coding	RELT tumor necrosis factor receptor	11	73087309	73108519
ENSG00000234353		1.72e-19	37	1572				NA	NA
ENSG00000072609	CHFR	1.74e-19	47	2710	protein_coding	checkpoint with forkhead and ring finger domains, E3 ubiquitin protein ligase	12	133398773	133532890
ENSG00000267121		1.9e-19	48	2843				NA	NA
ENSG00000235245		2e-19	43	2234				NA	NA
ENSG00000158717	RNF166	2e-19	44	2352	protein_coding	ring finger protein 166	16	88762903	88772829
ENSG00000214176	PLEKHM1P	2.11e-19	47	2723	transcribed_unprocessed_pseudogene	pleckstrin homology domain containing, family M (with RUN domain) member 1 pseudogene	17	62775377	62833272
ENSG00000076944	STXBP2	2.14e-19	47	2724	protein_coding	syntaxin binding protein 2	19	7701767	7712759
ENSG00000089820	ARHGAP4	2.59e-19	46	2612	protein_coding	Rho GTPase activating protein 4	X	153172821	153200452
ENSG00000023902	PLEKHO1	2.92e-19	46	2620	protein_coding	pleckstrin homology domain containing, family O member 1	1	150121373	150136916
ENSG00000158773	USF1	4.02e-19	50	3160	protein_coding	upstream transcription factor 1	1	161009041	161015767
ENSG00000110446	SLC15A3	7.03e-19	42	2194	protein_coding	solute carrier family 15 (oligopeptide transporter), member 3	11	60704556	60720002
ENSG00000110324	IL10RA	7.44e-19	44	2436	protein_coding	interleukin 10 receptor, alpha	11	117857063	117872196
ENSG00000143466	IKBKE	8.24e-19	43	2322		inhibitor of kappa light polypeptide gene enhancer in B-cells, kinase epsilon	1	206643791	206670223
ENSG00000215788	TNFRSF25	1.06e-18	45	2583	protein_coding	tumor necrosis factor receptor superfamily, member 25	1	6521211	6526255
ENSG00000110057	UNC93B1	1.06e-18	37	1663	protein_coding	unc-93 homolog B1 (C. elegans)	11	67758575	67772452
ENSG00000235027		1.09e-18	35	1460				NA	NA
ENSG00000172932	ANKRD13D	1.11e-18	47	2840	protein_coding	ankyrin repeat domain 13 family, member D	11	67056018	67069956
ENSG00000204261	TAPSAR1	1.26e-18	46	2721	lincRNA	TAP1 and PSMB8 antisense RNA 1	6	32811863	32814272
ENSG00000271605	MILR1	1.26e-18	33	1273	protein_coding	mast cell immunoglobulin-like receptor 1	17	62461569	62464760
ENSG00000272655		1.54e-18	36	1578				NA	NA
ENSG00000124357	NAGK	1.68e-18	44	2490	protein_coding	N-acetylglucosamine kinase	2	71291474	71306935
ENSG00000273137		1.86e-18	47	2878				NA	NA
ENSG00000204282	TNRC6C-AS1	2.29e-18	45	2636	processed_transcript	TNRC6C antisense RNA 1	17	76103479	76107880
ENSG00000026297	RNASET2	2.41e-18	46	2767	protein_coding	ribonuclease T2	6	167342992	167370679
ENSG00000168071	CCDC88B	2.84e-18	45	2651	protein_coding	coiled-coil domain containing 88B	11	64107695	64125006
ENSG00000204642	HLA-F	2.92e-18	45	2653	protein_coding	major histocompatibility complex, class I, F	6	29690552	29706305
ENSG00000160255	ITGB2	3.13e-18	40	2053	protein_coding	integrin, beta 2 (complement component 3 receptor 3 and 4 subunit)	21	46305868	46351904
ENSG00000248996		3.45e-18	39	1945				NA	NA
ENSG00000025708	TYMP	3.61e-18	41	2178	protein_coding	thymidine phosphorylase	22	50964181	50968485
ENSG00000143554	SLC27A3	3.74e-18	46	2799	protein_coding	solute carrier family 27 (fatty acid transporter), member 3	1	153746830	153752633
ENSG00000272821		3.83e-18	40	2065				NA	NA
ENSG00000261731		4.31e-18	43	2430				NA	NA
ENSG00000169228	RAB24	4.52e-18	45	2684	protein_coding	RAB24, member RAS oncogene family	5	176728199	176730745
ENSG00000203761		4.56e-18	42	2312	unprocessed_pseudogene	misato family member 2, pseudogene	1	155581011	155720105
ENSG00000175309	PHYKPL	4.57e-18	49	3214	protein_coding	5-phosphohydroxy-L-lysine phospho-lyase	5	177635498	177659792
ENSG00000204622	HLA-J	4.7e-18	39	1963	transcribed_unprocessed_pseudogene	major histocompatibility complex, class I, J (pseudogene)	6	29974360	29977733
ENSG00000000938	FGR	5.21e-18	41	2201	protein_coding	feline Gardner-Rasheed sarcoma viral oncogene homolog	1	27938575	27961788
ENSG00000169203		5.26e-18	44	2568	protein_coding	Uncharacterized protein	16	29495010	29517320
ENSG00000139192	TAPBPL	5.96e-18	47	2965	protein_coding	TAP binding protein-like	12	6560856	6575683
ENSG00000166839	ANKDD1A	6.19e-18	35	1545	protein_coding	ankyrin repeat and death domain containing 1A	15	65204101	65251042
ENSG00000162341	TPCN2	6.71e-18	39	1984	protein_coding	two pore segment channel 2	11	68816365	68858072
ENSG00000167207	NOD2	7e-18	44	2588	protein_coding	nucleotide-binding oligomerization domain containing 2	16	50727514	50766988
ENSG00000216490	IFI30	7.13e-18	41	2221	protein_coding	interferon, gamma-inducible protein 30	19	18283972	18288927
ENSG00000198089	SFI1	8.29e-18	48	3125	protein_coding	Sfi1 homolog, spindle assembly associated (yeast)	22	31884674	32014572
ENSG00000182511	FES	8.87e-18	41	2235	protein_coding	feline sarcoma oncogene	15	91426925	91439006
ENSG00000121716	PILRB	9.39e-18	43	2483	protein_coding	paired immunoglobin-like type 2 receptor beta	7	99933737	99965356
ENSG00000186635	ARAP1	1.03e-17	46	2874	protein_coding	ArfGAP with RhoGAP domain, ankyrin repeat and PH domain 1	11	72396114	72504644
ENSG00000129226	CD68	1.19e-17	37	1793	protein_coding	CD68 molecule	17	7482785	7485429
ENSG00000254901	MEF2BNB	1.32e-17	37	1799	protein_coding	MEF2B neighbor	19	19287712	19303400
ENSG00000146192	FGD2	1.53e-17	43	2517	protein_coding	FYVE, RhoGEF and PH domain containing 2	6	36973422	36996846
ENSG00000227039	ITGB2-AS1	1.57e-17	42	2394	antisense	ITGB2 antisense RNA 1	21	46340966	46349593
ENSG00000141524	TMC6	1.6e-17	44	2647	protein_coding	transmembrane channel-like 6	17	76106539	76128488
ENSG00000229512		2.17e-17	35	1610				NA	NA
ENSG00000138964	PARVG	2.63e-17	43	2555	protein_coding	parvin, gamma	22	44568836	44615413
ENSG00000136279	DBNL	2.63e-17	46	2946	protein_coding	drebrin-like	7	44084239	44109055
ENSG00000092098	RNF31	2.8e-17	47	3086	protein_coding	ring finger protein 31	14	24615892	24629870
ENSG00000204161	C10orf128	3.34e-17	40	2201	protein_coding	chromosome 10 open reading frame 128	10	50362773	50396630
ENSG00000163154	TNFAIP8L2	3.44e-17	40	2203	protein_coding	tumor necrosis factor, alpha-induced protein 8-like 2	1	151129105	151132225
ENSG00000123329	ARHGAP9	4.31e-17	42	2464	protein_coding	Rho GTPase activating protein 9	12	57866038	57882597
ENSG00000226210		4.58e-17	43	2595				NA	NA
ENSG00000166888	STAT6	4.64e-17	48	3265	protein_coding	signal transducer and activator of transcription 6, interleukin-4 induced	12	57489191	57525922
ENSG00000142765	SYTL1	4.78e-17	45	2859	protein_coding	synaptotagmin-like 1	1	27668513	27680421
ENSG00000204778		4.85e-17	39	2106				NA	NA
ENSG00000068831	RASGRP2	5.02e-17	41	2350	protein_coding	RAS guanyl releasing protein 2 (calcium and DAG-regulated)	11	64494383	64512928
ENSG00000179583	CIITA	5.17e-17	41	2352	protein_coding	class II, major histocompatibility complex, transactivator	16	10971055	11026079
ENSG00000160013	PTGIR	5.75e-17	32	1351	protein_coding	prostaglandin I2 (prostacyclin) receptor (IP)	19	47123725	47128375
ENSG00000100599	RIN3	5.85e-17	40	2238	protein_coding	Ras and Rab interactor 3	14	92980118	93155339
ENSG00000104972	LILRB1	6.06e-17	41	2363	protein_coding	leukocyte immunoglobulin-like receptor, subfamily B (with TM and ITIM domains), member 1	19	55085346	55148979
ENSG00000260425		6.4e-17	38	2006				NA	NA
ENSG00000230149		6.61e-17	38	2008				NA	NA
ENSG00000262370		6.8e-17	40	2248				NA	NA
ENSG00000105639	JAK3	7.8e-17	42	2506	protein_coding	Janus kinase 3	19	17935589	17958880
ENSG00000113108	APBB3	8.8e-17	43	2643	protein_coding	amyloid beta (A4) precursor protein-binding, family B, member 3	5	139937853	139973337
ENSG00000023892	DEF6	8.84e-17	45	2907	protein_coding	differentially expressed in FDCP 6 homolog (mouse)	6	35265595	35289548
ENSG00000010295	IFFO1	9.75e-17	41	2396	protein_coding	intermediate filament family orphan 1	12	6647541	6665239
ENSG00000159496	RGL4	9.84e-17	38	2033	protein_coding	ral guanine nucleotide dissociation stimulator-like 4	22	24030323	24041363
ENSG00000090554	FLT3LG	9.94e-17	33	1480	protein_coding	fms-related tyrosine kinase 3 ligand	19	49977464	49989488
ENSG00000129465	RIPK3	1.01e-16	43	2653	protein_coding	receptor-interacting serine-threonine kinase 3	14	24805227	24809251
ENSG00000258727		1.01e-16	46	3053				NA	NA
ENSG00000079277	MKNK1	1.03e-16	36	1806	protein_coding	MAP kinase interacting serine/threonine kinase 1	1	47023090	47082515
ENSG00000165178	NCF1C	1.06e-16	40	2278	unprocessed_pseudogene	neutrophil cytosolic factor 1C pseudogene	7	74572445	74587848
ENSG00000064932	SBNO2	1.1e-16	44	2791	protein_coding	strawberry notch homolog 2 (Drosophila)	19	1107636	1174282
ENSG00000184922	FMNL1	1.18e-16	40	2285	protein_coding	formin-like 1	17	43298811	43324687
ENSG00000241528		1.18e-16	35	1703				NA	NA
ENSG00000167208	SNX20	1.2e-16	45	2931	protein_coding	sorting nexin 20	16	50700211	50715264
ENSG00000180448	HMHA1	1.31e-16	41	2417	protein_coding	histocompatibility (minor) HA-1	19	1065922	1086627
ENSG00000121281	ADCY7	1.32e-16	40	2293	protein_coding	adenylate cyclase 7	16	50280048	50352046
ENSG00000133805	AMPD3	1.35e-16	38	2053	protein_coding	adenosine monophosphate deaminase 3	11	10329860	10529126
ENSG00000167895	TMC8	1.37e-16	43	2676	protein_coding	transmembrane channel-like 8	17	76126851	76139049
ENSG00000126860	EVI2A	1.46e-16	40	2300	protein_coding	ecotropic viral integration site 2A	17	29644578	29648902
ENSG00000258985		2.01e-16	37	1961				NA	NA
ENSG00000213145	CRIP1	2.04e-16	40	2323	protein_coding	cysteine-rich protein 1 (intestinal)	14	105952654	105955284
ENSG00000213903	LTB4R	2.18e-16	41	2453	protein_coding	leukotriene B4 receptor	14	24780656	24787242
ENSG00000255031		2.2e-16	45	2980				NA	NA
ENSG00000218631		2.27e-16	32	1419				NA	NA
ENSG00000166507	NDST2	2.34e-16	45	2985	protein_coding	N-deacetylase/N-sulfotransferase (heparan glucosaminyl) 2	10	75561669	75571589
ENSG00000089639	GMIP	2.6e-16	40	2340	protein_coding	GEM interacting protein	19	19740285	19754476
ENSG00000005844	ITGAL	2.63e-16	46	3132	protein_coding	integrin, alpha L (antigen CD11A (p180), lymphocyte function-associated antigen 1; alpha polypeptide)	16	30483979	30534506
ENSG00000173020	ADRBK1	2.66e-16	44	2860	protein_coding	adrenergic, beta, receptor kinase 1	11	67033881	67054027
ENSG00000104365	IKBKB	2.83e-16	49	3565	protein_coding	inhibitor of kappa light polypeptide gene enhancer in B-cells, kinase beta	8	42128820	42189973
ENSG00000259865		2.84e-16	40	2346				NA	NA
ENSG00000169403	PTAFR	3.08e-16	37	1988	protein_coding	platelet-activating factor receptor	1	28473677	28520447
ENSG00000222009	BTBD19	3.25e-16	36	1875	protein_coding	BTB (POZ) domain containing 19	1	45274154	45281257
ENSG00000130775	THEMIS2	3.33e-16	43	2744	protein_coding	thymocyte selection associated family member 2	1	28199055	28213196
ENSG00000130813	C19orf66	3.33e-16	46	3152	protein_coding	chromosome 19 open reading frame 66	19	10196798	10203928
ENSG00000163945	UVSSA	3.43e-16	41	2486	protein_coding	UV-stimulated scaffold protein A	4	1341054	1381837
ENSG00000130592	LSP1	3.46e-16	40	2360	protein_coding	lymphocyte-specific protein 1	11	1874200	1913497
ENSG00000206503	HLA-A	3.64e-16	44	2885	protein_coding	major histocompatibility complex, class I, A	6	29909037	29913661
ENSG00000133246	PRAM1	3.66e-16	38	2118	protein_coding	PML-RARA regulated adaptor molecule 1	19	8554940	8567996
ENSG00000159314	ARHGAP27	3.91e-16	42	2625	protein_coding	Rho GTPase activating protein 27	17	43471275	43511787
ENSG00000243646	IL10RB	3.96e-16	42	2626	protein_coding	interleukin 10 receptor, beta	21	34638663	34669539
ENSG00000106948	AKNA	4.09e-16	40	2372	protein_coding	AT-hook transcription factor	9	117096436	117156685
ENSG00000182179	UBA7	4.24e-16	43	2763	protein_coding	ubiquitin-like modifier activating enzyme 7	3	49842640	49851379
ENSG00000147443	DOK2	4.28e-16	37	2009	protein_coding	docking protein 2, 56kDa	8	21766384	21771371
ENSG00000215908	CROCCP2	4.79e-16	38	2136	lincRNA	ciliary rootlet coiled-coil, rootletin pseudogene 2	1	16944751	16971178
ENSG00000060491	OGFR	5.35e-16	45	3053	protein_coding	opioid growth factor receptor	20	61436187	61445352
ENSG00000223865	HLA-DPB1	5.66e-16	39	2270	protein_coding	major histocompatibility complex, class II, DP beta 1	6	33043703	33054978
ENSG00000012779	ALOX5	5.74e-16	39	2271	protein_coding	arachidonate 5-lipoxygenase	10	45869661	45941561
ENSG00000127084	FGD3	6.16e-16	38	2153	protein_coding	FYVE, RhoGEF and PH domain containing 3	9	95709733	95798518
ENSG00000254470	AP5B1	6.34e-16	39	2278	protein_coding	adaptor-related protein complex 5, beta 1 subunit	11	65543364	65548273
ENSG00000266173	STRADA	6.37e-16	50	3788	protein_coding	STE20-related kinase adaptor alpha	17	61780192	61819330
ENSG00000117676	RPS6KA1	7.03e-16	43	2803	protein_coding	ribosomal protein S6 kinase, 90kDa, polypeptide 1	1	26856252	26901521
ENSG00000272849		7.21e-16	39	2287				NA	NA
ENSG00000167578	RAB4B	7.39e-16	43	2807	protein_coding	RAB4B, member RAS oncogene family	19	41284121	41302847
ENSG00000247982	LINC00926	7.4e-16	33	1588	lincRNA	long intergenic non-protein coding RNA 926	15	57592563	57599959
ENSG00000167850	CD300C	7.79e-16	34	1701	protein_coding	CD300c molecule	17	72537247	72542282
ENSG00000146556	WASH3P	7.97e-16	43	2813	transcribed_unprocessed_pseudogene	WAS protein family homolog 2 pseudogene	2	114341664	114356655
ENSG00000104983	CCDC61	8.44e-16	41	2553	protein_coding	coiled-coil domain containing 61	19	46498339	46524576
ENSG00000167302	ENTHD2	8.5e-16	44	2954	protein_coding	ENTH domain containing 2	17	79202077	79212891
ENSG00000130475	FCHO1	9.17e-16	36	1940	protein_coding	FCH domain only 1	19	17858527	17899377
ENSG00000182487	NCF1B	9.56e-16	38	2183	transcribed_unprocessed_pseudogene	neutrophil cytosolic factor 1B pseudogene	7	72634611	72649979
ENSG00000162881	OXER1	9.56e-16	38	2183	protein_coding	oxoeicosanoid (OXE) receptor 1	2	42989642	42991401
ENSG00000008128	CDK11B	1.01e-15	38	2187	protein_coding	cyclin-dependent kinase 11A	1	1634169	1655766
ENSG00000204304	PBX2	1.04e-15	45	3109	protein_coding	pre-B-cell leukemia homeobox 2	6	32152512	32157963
ENSG00000119943	PYROXD2	1.05e-15	35	1832	protein_coding	pyridine nucleotide-disulphide oxidoreductase domain 2	10	100143322	100174941
ENSG00000136147	PHF11	1.07e-15	47	3396	protein_coding	PHD finger protein 11	13	50069746	50103123
ENSG00000108669	CYTH1	1.11e-15	46	3256	protein_coding	cytohesin 1	17	76670130	76778379
ENSG00000113119	TMCO6	1.13e-15	39	2319	protein_coding	transmembrane and coiled-coil domains 6	5	140019012	140024993
ENSG00000158473	CD1D	1.15e-15	34	1724	protein_coding	CD1d molecule	1	158149737	158154686
ENSG00000075399	VPS9D1	1.16e-15	44	2980	protein_coding	VPS9 domain containing 1	16	89773542	89787394
ENSG00000168961	LGALS9	1.23e-15	43	2848	protein_coding	lectin, galactoside-binding, soluble, 9	17	25956824	25976586
ENSG00000093072	CECR1	1.31e-15	36	1963	protein_coding	cat eye syndrome chromosome region, candidate 1	22	17660194	17702879
ENSG00000100055	CYTH4	1.33e-15	41	2588	protein_coding	cytohesin 4	22	37678068	37711382
ENSG00000175463	TBC1D10C	1.34e-15	39	2331	protein_coding	TBC1 domain family, member 10C	11	67171386	67177560
ENSG00000241769	LINC00893	1.37e-15	40	2460	antisense	long intergenic non-protein coding RNA 893	X	148609130	148622504
ENSG00000102125	TAZ	1.59e-15	47	3432	protein_coding	tafazzin	X	153639854	153650065
ENSG00000138172	CALHM2	1.6e-15	39	2344	protein_coding	calcium homeostasis modulator 2	10	105206543	105212660
ENSG00000146094	DOK3	1.65e-15	38	2221	protein_coding	docking protein 3	5	176928908	176938275
ENSG00000235117		1.66e-15	32	1525				NA	NA
ENSG00000180353	HCLS1	1.69e-15	43	2874	protein_coding	hematopoietic cell-specific Lyn substrate 1	3	121350246	121379774
ENSG00000272501		1.72e-15	40	2477				NA	NA
ENSG00000187650	VMAC	1.73e-15	43	2876	protein_coding	vimentin-type intermediate filament associated coiled-coil protein	19	5904869	5910864
ENSG00000184381	PLA2G6	1.77e-15	41	2610	protein_coding	phospholipase A2, group VI (cytosolic, calcium-independent)	22	38507502	38601697
ENSG00000185862	EVI2B	1.8e-15	38	2227	protein_coding	ecotropic viral integration site 2B	17	29630784	29641130
ENSG00000077420	APBB1IP	1.86e-15	43	2882	protein_coding	amyloid beta (A4) precursor protein-binding, family B, member 1 interacting protein	10	26727132	26856732
ENSG00000105383	CD33	1.92e-15	36	1988	protein_coding	CD33 molecule	19	51728320	51747115
ENSG00000260051		1.96e-15	34	1756				NA	NA
ENSG00000225889		1.98e-15	36	1990				NA	NA
ENSG00000167851	CD300A	1.98e-15	40	2488	protein_coding	CD300a molecule	17	72462555	72480933
ENSG00000261372		2.01e-15	35	1873				NA	NA
ENSG00000223534		2.14e-15	36	1995	antisense	HLA-DQB1 antisense RNA 1	6	32627657	32628506
ENSG00000146112	PPP1R18	2.18e-15	40	2495	protein_coding	protein phosphatase 1, regulatory subunit 18	6	30644166	30655672
ENSG00000213445	SIPA1	2.26e-15	41	2629	protein_coding	signal-induced proliferation-associated 1	11	65405568	65418401
ENSG00000126759	CFP	2.27e-15	36	1999	protein_coding	complement factor properdin	X	47483612	47489704
ENSG00000163932	PRKCD	2.34e-15	43	2901	protein_coding	protein kinase C, delta	3	53190025	53226733
ENSG00000106952	TNFSF8	2.43e-15	35	1885	protein_coding	tumor necrosis factor (ligand) superfamily, member 8	9	117656003	117692697
ENSG00000106003	LFNG	2.44e-15	37	2125	protein_coding	LFNG O-fucosylpeptide 3-beta-N-acetylglucosaminyltransferase	7	2552163	2568811
ENSG00000106479	ZNF862	2.47e-15	44	3044	protein_coding	zinc finger protein 862	7	149535456	149564568
ENSG00000203896	LIME1	2.51e-15	39	2377	protein_coding	Lck interacting transmembrane adaptor 1	20	62366815	62370456
ENSG00000114316	USP4	2.72e-15	46	3336	protein_coding	ubiquitin specific peptidase 4 (proto-oncogene)	3	49315264	49378145
ENSG00000177989	ODF3B	2.84e-15	42	2781	protein_coding	outer dense fiber of sperm tails 3B	22	50968139	50971009
ENSG00000187838	PLSCR3	2.89e-15	36	2015	protein_coding	TMEM256-PLSCR3 readthrough (NMD candidate)	17	7293046	7307416
ENSG00000163823	CCR1	2.93e-15	36	2016	protein_coding	chemokine (C-C motif) receptor 1	3	46243200	46249887
ENSG00000102032	RENBP	2.95e-15	39	2389	protein_coding	renin binding protein	X	153200716	153210232
ENSG00000169660	HEXDC	2.97e-15	43	2921	protein_coding	hexosaminidase (glycosyl hydrolase family 20, catalytic domain) containing	17	80376194	80400521
ENSG00000225331		2.99e-15	37	2139				NA	NA
ENSG00000158869	FCER1G	3.07e-15	36	2019	protein_coding	Fc fragment of IgE, high affinity I, receptor for; gamma polypeptide	1	161185024	161190489
ENSG00000143119	CD53	3.07e-15	41	2653	protein_coding	CD53 molecule	1	111415775	111442550
ENSG00000008130	NADK	3.07e-15	39	2392	protein_coding	NAD kinase	1	1682671	1711896
ENSG00000169413	RNASE6	3.08e-15	31	1452	protein_coding	ribonuclease, RNase A family, k6	14	21249210	21250626
ENSG00000132965	ALOX5AP	3.11e-15	33	1671	protein_coding	arachidonate 5-lipoxygenase-activating protein	13	31309645	31338556
ENSG00000262580		3.12e-15	37	2142				NA	NA
ENSG00000104774	MAN2B1	3.35e-15	43	2931	protein_coding	mannosidase, alpha, class 2B, member 1	19	12757325	12777556
ENSG00000151651	ADAM8	3.4e-15	36	2026	protein_coding	ADAM metallopeptidase domain 8	10	135075907	135090372
ENSG00000125637	PSD4	3.46e-15	42	2797	protein_coding	pleckstrin and Sec7 domain containing 4	2	113914902	113966973
ENSG00000225217	HSPA7	3.58e-15	29	1253	unprocessed_pseudogene	heat shock 70kDa protein 7 (HSP70B)	1	161576081	161578007
ENSG00000108771	DHX58	3.64e-15	35	1911	protein_coding	DEXH (Asp-Glu-X-His) box polypeptide 58	17	40253422	40264751
ENSG00000169026	MFSD7	3.8e-15	41	2670	protein_coding	major facilitator superfamily domain containing 7	4	675618	683230
ENSG00000100365	NCF4	3.87e-15	37	2157	protein_coding	neutrophil cytosolic factor 4, 40kDa	22	37257030	37274057
ENSG00000186517	ARHGAP30	4e-15	42	2809	protein_coding	Rho GTPase activating protein 30	1	161016736	161039760
ENSG00000227507	LTB	4.18e-15	35	1920	protein_coding	lymphotoxin beta (TNF superfamily, member 3)	6	31548302	31550299
ENSG00000214212	C19orf38	4.18e-15	35	1920	protein_coding	chromosome 19 open reading frame 38	19	10947251	10980466
ENSG00000169220	RGS14	4.34e-15	40	2548	protein_coding	regulator of G-protein signaling 14	5	176784838	176799602
ENSG00000110455	ACCS	4.68e-15	40	2554	protein_coding	1-aminocyclopropane-1-carboxylate synthase homolog (Arabidopsis)(non-functional)	11	44087475	44105772
ENSG00000256745		5.61e-15	42	2837				NA	NA
ENSG00000129566	TEP1	5.67e-15	49	3851	protein_coding	telomerase-associated protein 1	14	20833826	20881588
ENSG00000143110	C1orf162	5.69e-15	36	2061	protein_coding	chromosome 1 open reading frame 162	1	112016414	112021134
ENSG00000064687	ABCA7	5.84e-15	38	2312	protein_coding	ATP-binding cassette, sub-family A (ABC1), member 7	19	1040102	1065571
ENSG00000234769	WASH1	5.86e-15	36	2063	protein_coding	WAS protein family homolog 4 pseudogene	16	64043	69452
ENSG00000198198	SZT2	5.95e-15	36	2064	protein_coding	seizure threshold 2 homolog (mouse)	1	43855553	43918321
ENSG00000103187	COTL1	6.25e-15	38	2317	protein_coding	coactosin-like 1 (Dictyostelium)	16	84599200	84651683
ENSG00000100985	MMP9	6.29e-15	32	1601	protein_coding	matrix metallopeptidase 9 (gelatinase B, 92kDa gelatinase, 92kDa type IV collagenase)	20	44637547	44645200
ENSG00000186818	LILRB4	6.43e-15	30	1386	protein_coding	leukocyte immunoglobulin-like receptor, subfamily B (with TM and ITIM domains), member 4	19	55155340	55181810
ENSG00000136286	MYO1G	6.52e-15	40	2580	protein_coding	myosin IG	7	45002261	45018697
ENSG00000111348	ARHGDIB	6.77e-15	40	2583	protein_coding	Rho GDP dissociation inhibitor (GDI) beta	12	15094951	15114662
ENSG00000111271	ACAD10	6.91e-15	43	2993	protein_coding	acyl-CoA dehydrogenase family, member 10	12	112123857	112194903
ENSG00000267896		7.35e-15	39	2458				NA	NA
ENSG00000051523	CYBA	7.35e-15	39	2458	protein_coding	cytochrome b-245, alpha polypeptide	16	88709691	88717560
ENSG00000260778	MIR940	7.4e-15	41	2724	lincRNA	microRNA 940	16	2318156	2323419
ENSG00000160883	HK3	7.48e-15	34	1840	protein_coding	hexokinase 3 (white cell)	5	176307870	176326333
ENSG00000186074	CD300LF	7.55e-15	38	2331	protein_coding	CD300 molecule-like family member f	17	72690452	72709117
ENSG00000241839	PLEKHO2	7.64e-15	39	2461	protein_coding	pleckstrin homology domain containing, family O member 2	15	65134088	65160206
ENSG00000187796	CARD9	7.83e-15	36	2083	protein_coding	caspase recruitment domain family, member 9	9	139256355	139268133
ENSG00000204472	AIF1	7.94e-15	39	2464	protein_coding	allograft inflammatory factor 1	6	31582961	31584798
ENSG00000205220	PSMB10	8.01e-15	42	2867	protein_coding	proteasome (prosome, macropain) subunit, beta type, 10	16	67968405	67970990
ENSG00000110077	MS4A6A	8.24e-15	35	1965	protein_coding	membrane-spanning 4-domains, subfamily A, member 6A	11	59939081	59952139
ENSG00000198001	IRAK4	8.28e-15	48	3737	protein_coding	interleukin-1 receptor-associated kinase 4	12	44152747	44183346
ENSG00000234745	HLA-B	8.67e-15	41	2737	protein_coding	major histocompatibility complex, class I, B	6	31321649	31324965
ENSG00000196189	SEMA4A	8.74e-15	35	1969	protein_coding	sema domain, immunoglobulin domain (Ig), transmembrane domain (TM) and short cytoplasmic domain, (semaphorin) 4A	1	156117157	156147543
ENSG00000165025	SYK	9.32e-15	41	2743	protein_coding	spleen tyrosine kinase	9	93564069	93660831
ENSG00000162144	CYB561A3	9.55e-15	35	1975	protein_coding	cytochrome b561 family, member A3	11	61116217	61129771
ENSG00000139631	CSAD	9.78e-15	42	2884	protein_coding	cysteine sulfinic acid decarboxylase	12	53551447	53575135
ENSG00000175711	B3GNTL1	9.81e-15	33	1741	protein_coding	UDP-GlcNAc:betaGal beta-1,3-N-acetylglucosaminyltransferase-like 1	17	80900031	81009686
ENSG00000137462	TLR2	9.89e-15	37	2224	protein_coding	toll-like receptor 2	4	154622652	154626851
ENSG00000179715	PCED1B	9.97e-15	33	1742	protein_coding	PC-esterase domain containing 1B	12	47473386	47630443
ENSG00000092929	UNC13D	9.99e-15	38	2352	protein_coding	unc-13 homolog D (C. elegans)	17	73823306	73840798
ENSG00000188820	FAM26F	1.08e-14	32	1633	protein_coding	family with sequence similarity 26, member F	6	116782533	116784934
ENSG00000074370	ATP2A3	1.08e-14	39	2488	protein_coding	ATPase, Ca++ transporting, ubiquitous	17	3827169	3867736
ENSG00000197629	MPEG1	1.14e-14	39	2492	protein_coding	macrophage expressed 1	11	58975983	58980424
ENSG00000228486	LINC01125	1.14e-14	39	2492	antisense	long intergenic non-protein coding RNA 1125	2	98280680	98319527
ENSG00000066294	CD84	1.15e-14	37	2235	protein_coding	CD84 molecule	1	160510885	160549306
ENSG00000261971		1.15e-14	34	1868				NA	NA
ENSG00000240065	PSMB9	1.15e-14	39	2493	protein_coding	proteasome (prosome, macropain) subunit, beta type, 9	6	32811913	32827362
ENSG00000198771	RCSD1	1.19e-14	42	2901	protein_coding	RCSD domain containing 1	1	167599330	167675486
ENSG00000105122	RASAL3	1.2e-14	40	2629	protein_coding	RAS protein activator like 3	19	15562435	15575382
ENSG00000170581	STAT2	1.26e-14	39	2500	protein_coding	signal transducer and activator of transcription 2, 113kDa	12	56735381	56753939
ENSG00000238039		1.34e-14	37	2246				NA	NA
ENSG00000213654	GPSM3	1.35e-14	37	2247	protein_coding	G-protein signaling modulator 3	6	32158543	32163300
ENSG00000124574	ABCC10	1.36e-14	40	2639	protein_coding	ATP-binding cassette, sub-family C (CFTR/MRP), member 10	6	43395104	43418168
ENSG00000206337	HCP5	1.4e-14	39	2508	sense_overlapping	HLA complex P5 (non-protein coding)	6	31368479	31445283
ENSG00000269958		1.43e-14	38	2379				NA	NA
ENSG00000204525	HLA-C	1.47e-14	39	2512	protein_coding	major histocompatibility complex, class I, C	6	31236526	31239907
ENSG00000140853	NLRC5	1.49e-14	46	3495	protein_coding	NLR family, CARD domain containing 5	16	57023397	57117443
ENSG00000120280	CXorf21	1.51e-14	37	2255	protein_coding	chromosome X open reading frame 21	X	30576941	30595961
ENSG00000158517	NCF1	1.53e-14	37	2256	protein_coding	neutrophil cytosolic factor 1	7	74188309	74203659
ENSG00000127415	IDUA	1.54e-14	39	2516	protein_coding	iduronidase, alpha-L-	4	980785	998316
ENSG00000130755	GMFG	1.56e-14	38	2386	protein_coding	glia maturation factor, gamma	19	39818993	39833012
ENSG00000100288	CHKB	1.71e-14	39	2524	protein_coding	choline kinase beta	22	51017378	51039884
ENSG00000103490	PYCARD	1.97e-14	38	2404	protein_coding	PYD and CARD domain containing	16	31212806	31214771
ENSG00000104518	GSDMD	1.98e-14	45	3375	protein_coding	gasdermin D	8	144635377	144645232
ENSG00000111229	ARPC3	2e-14	42	2946	protein_coding	actin related protein 2/3 complex, subunit 3, 21kDa	12	110872630	110888227
ENSG00000224956		2.04e-14	39	2538				NA	NA
ENSG00000028137	TNFRSF1B	2.05e-14	37	2278	protein_coding	tumor necrosis factor receptor superfamily, member 1B	1	12227060	12269285
ENSG00000102878	HSF4	2.06e-14	40	2673	protein_coding	heat shock transcription factor 4	16	67197288	67203848
ENSG00000244482		2.14e-14	34	1909	protein_coding	leukocyte immunoglobulin-like receptor, subfamily A (with TM domain), member 6	19	54720737	54746649
ENSG00000104894	CD37	2.16e-14	38	2411	protein_coding	CD37 molecule	19	49838428	49846592
ENSG00000183401	CCDC159	2.16e-14	38	2411	protein_coding	coiled-coil domain containing 159	19	11455360	11465620
ENSG00000265298		2.25e-14	39	2546				NA	NA
ENSG00000265982		2.29e-14	37	2286				NA	NA
ENSG00000115956	PLEK	2.29e-14	33	1795	protein_coding	pleckstrin	2	68592305	68624585
ENSG00000180953	ST20	2.33e-14	33	1796	protein_coding	suppressor of tumorigenicity 20	15	80191182	80216044
ENSG00000272065		2.36e-14	33	1797				NA	NA
ENSG00000185485	SDHAP1	2.38e-14	36	2162	transcribed_unprocessed_pseudogene	succinate dehydrogenase complex, subunit A, flavoprotein pseudogene 1	3	195686619	195717189
ENSG00000125753	VASP	2.38e-14	37	2289	protein_coding	vasodilator-stimulated phosphoprotein	19	46009837	46030241
ENSG00000269640		2.51e-14	37	2293				NA	NA
ENSG00000154589	LY96	2.52e-14	35	2042	protein_coding	lymphocyte antigen 96	8	74903587	74941322
ENSG00000167261	DPEP2	2.63e-14	35	2045	protein_coding	dipeptidase 2	16	68021297	68034489
ENSG00000115085	ZAP70	2.84e-14	33	1809	protein_coding	zeta-chain (TCR) associated protein kinase 70kDa	2	98330023	98356325
ENSG00000167613	LAIR1	2.91e-14	35	2052	protein_coding	leukocyte-associated immunoglobulin-like receptor 1	19	54865362	54882165
ENSG00000171608	PIK3CD	2.99e-14	39	2569	protein_coding	phosphatidylinositol-4,5-bisphosphate 3-kinase, catalytic subunit delta	1	9711790	9789172
ENSG00000168394	TAP1	3.09e-14	38	2439	protein_coding	transporter 1, ATP-binding cassette, sub-family B (MDR/TAP)	6	32812986	32821755
ENSG00000220201	ZGLP1	3.14e-14	31	1585	protein_coding	zinc finger, GATA-like protein 1	19	10415479	10420556
ENSG00000096996	IL12RB1	3.17e-14	35	2058	protein_coding	interleukin 12 receptor, beta 1	19	18169805	18209754
ENSG00000131042	LILRB2	3.18e-14	37	2311	protein_coding	leukocyte immunoglobulin-like receptor, subfamily B (with TM and ITIM domains), member 2	19	54777675	54785039
ENSG00000102524	TNFSF13B	3.3e-14	35	2061	protein_coding	tumor necrosis factor (ligand) superfamily, member 13b	13	108903588	108960832
ENSG00000162711	NLRP3	3.3e-14	31	1588	protein_coding	NLR family, pyrin domain containing 3	1	247579458	247612410
ENSG00000185596		3.37e-14	40	2714	transcribed_unprocessed_pseudogene	WAS protein family homolog 3 pseudogene	15	102501356	102516768
ENSG00000242574	HLA-DMB	3.62e-14	36	2193	protein_coding	major histocompatibility complex, class II, DM beta	6	32902406	32908847
ENSG00000171700	RGS19	3.82e-14	36	2197	protein_coding	regulator of G-protein signaling 19	20	62704534	62711323
ENSG00000197114	ZGPAT	3.96e-14	39	2592	protein_coding	zinc finger, CCCH-type with G patch domain	20	62338817	62367494
ENSG00000084070	SMAP2	3.97e-14	37	2328	protein_coding	small ArfGAP2	1	40810522	40888998
ENSG00000165168	CYBB	4.02e-14	37	2329	protein_coding	cytochrome b-245, beta polypeptide	X	37639264	37672714
ENSG00000215039	CD27-AS1	4.02e-14	40	2729	processed_transcript	CD27 antisense RNA 1	12	6548167	6560733
ENSG00000204592	HLA-E	4.21e-14	39	2597	protein_coding	major histocompatibility complex, class I, E	6	30457244	30461982
ENSG00000059377	TBXAS1	4.29e-14	41	2873	protein_coding	thromboxane A synthase 1 (platelet)	7	139476850	139720125
ENSG00000006534	ALDH3B1	4.51e-14	34	1960	protein_coding	aldehyde dehydrogenase 3 family, member B1	11	67776048	67796744
ENSG00000168995	SIGLEC7	4.52e-14	32	1722	protein_coding	sialic acid binding Ig-like lectin 7	19	51645556	51656783
ENSG00000146067	FAM193B	4.71e-14	42	3022	protein_coding	family with sequence similarity 193, member B	5	176946789	176981542
ENSG00000177548	RABEP2	5.14e-14	42	3030	protein_coding	rabaptin, RAB GTPase binding effector protein 2	16	28915742	28947847
ENSG00000254419		5.23e-14	35	2094				NA	NA
ENSG00000111679	PTPN6	5.39e-14	40	2754	protein_coding	protein tyrosine phosphatase, non-receptor type 6	12	7055631	7070479
ENSG00000140368	PSTPIP1	5.85e-14	38	2490	protein_coding	proline-serine-threonine phosphatase interacting protein 1	15	77285700	77329673
ENSG00000163794	UCN	6e-14	38	2492	protein_coding	urocortin	2	27530268	27531313
ENSG00000102871	TRADD	6.03e-14	45	3483	protein_coding	TNFRSF1A-associated via death domain	16	67188083	67194201
ENSG00000241014		6.6e-14	35	2111				NA	NA
ENSG00000015285	WAS	6.6e-14	36	2238	protein_coding	Wiskott-Aldrich syndrome	X	48534985	48549818
ENSG00000095370	SH2D3C	6.6e-14	36	2238	protein_coding	SH2 domain containing 3C	9	130500596	130541020
ENSG00000251474	RPL32P3	7.05e-14	39	2640	transcribed_unprocessed_pseudogene	ribosomal protein L32 pseudogene 3	3	129101765	129118498
ENSG00000087157	PGS1	7.14e-14	39	2641	protein_coding	phosphatidylglycerophosphate synthase 1	17	76374721	76421195
ENSG00000160055	TMEM234	7.25e-14	37	2375	protein_coding	transmembrane protein 234	1	32680073	32687972
ENSG00000267352		7.49e-14	39	2645	processed_pseudogene	SH3-domain GRB2-like 1 pseudogene 3	17	66130816	66131745
ENSG00000151702	FLI1	7.82e-14	43	3213	protein_coding	Fli-1 proto-oncogene, ETS transcription factor	11	128556430	128683162
ENSG00000100429	HDAC10	7.98e-14	40	2788	protein_coding	histone deacetylase 10	22	50683612	50689834
ENSG00000159128	IFNGR2	8.05e-14	38	2516	protein_coding	interferon gamma receptor 2 (interferon gamma transducer 1)	21	34775202	34851655
ENSG00000223705	NSUN5P1	8.14e-14	36	2254	transcribed_unprocessed_pseudogene	NOP2/Sun domain family, member 5 pseudogene 1	7	75039605	75046066
ENSG00000137161	CNPY3	8.33e-14	39	2654	protein_coding	canopy FGF signaling regulator 3	6	42896938	42907025
ENSG00000105339	DENND3	8.42e-14	44	3367	protein_coding	DENN/MADD domain containing 3	8	142127377	142205907
ENSG00000135604	STX11	8.54e-14	34	2005	protein_coding	syntaxin 11	6	144471663	144509507
ENSG00000140678	ITGAX	8.91e-14	34	2008	protein_coding	integrin, alpha X (complement component 3 receptor 4 subunit)	16	31366455	31394318
ENSG00000130429	ARPC1B	8.95e-14	40	2798	protein_coding	actin related protein 2/3 complex, subunit 1B, 41kDa	7	98971872	98992424
ENSG00000168096	ANKS3	9.05e-14	40	2799	protein_coding	ankyrin repeat and sterile alpha motif domain containing 3	16	4746513	4784379
ENSG00000075826	SEC31B	9.21e-14	37	2394	protein_coding	SEC31 homolog B (S. cerevisiae)	10	102246399	102289628
ENSG00000129968	ABHD17A	9.24e-14	44	3376	protein_coding	abhydrolase domain containing 17A	19	1876809	1885546
ENSG00000169442	CD52	9.27e-14	36	2264	protein_coding	CD52 molecule	1	26644448	26647014
ENSG00000160410	SHKBP1	9.39e-14	36	2265	protein_coding	SH3KBP1 binding protein 1	19	41082757	41097305
ENSG00000183426	NPIPA1	9.59e-14	39	2666	protein_coding	nuclear pore complex interacting protein family, member A1	16	15016659	15045915
ENSG00000244480		9.6e-14	32	1771				NA	NA
ENSG00000260336		9.64e-14	36	2267				NA	NA
ENSG00000204859	ZBTB48	9.77e-14	42	3089	protein_coding	zinc finger and BTB domain containing 48	1	6640061	6649340
ENSG00000108622	ICAM2	9.82e-14	34	2015	protein_coding	intercellular adhesion molecule 2	17	62079954	62097994
ENSG00000204427	ABHD16A	1.01e-13	43	3237	protein_coding	abhydrolase domain containing 16A	6	31654726	31671221
ENSG00000207554	MIR647	1.01e-13	36	2271	miRNA	microRNA 647	20	62573984	62574079
ENSG00000213199	ASIC3	1.03e-13	36	2272	protein_coding	acid-sensing (proton-gated) ion channel 3	7	150745379	150749843
ENSG00000140400	MAN2C1	1.06e-13	40	2813	protein_coding	mannosidase, alpha, class 2C, member 1	15	75648133	75660971
ENSG00000174428	GTF2IRD2B	1.06e-13	41	2954	protein_coding	GTF2I repeat domain containing 2B	7	74508364	74565623
ENSG00000129450	SIGLEC9	1.13e-13	34	2025	protein_coding	sialic acid binding Ig-like lectin 9	19	51628165	51639908
ENSG00000086730	LAT2	1.13e-13	39	2680	protein_coding	linker for activation of T cells family, member 2	7	73613982	73644161
ENSG00000172349	IL16	1.13e-13	38	2544	protein_coding	interleukin 16	15	81451916	81605104
ENSG00000149781	FERMT3	1.14e-13	40	2819	protein_coding	fermitin family member 3	11	63974150	63991354
ENSG00000175938	ORAI3	1.15e-13	40	2820	protein_coding	ORAI calcium release-activated calcium modulator 3	16	30960387	30967782
ENSG00000072818	ACAP1	1.18e-13	39	2684	protein_coding	ArfGAP with coiled-coil, ankyrin repeat and PH domains 1	17	7239848	7254797
ENSG00000183484	GPR132	1.2e-13	36	2284	protein_coding	G protein-coupled receptor 132	14	105515728	105531782
ENSG00000231443		1.25e-13	31	1671				NA	NA
ENSG00000183486	MX2	1.29e-13	37	2421	protein_coding	myxovirus (influenza virus) resistance 2 (mouse)	21	42733870	42781317
ENSG00000224975	INE1	1.32e-13	42	3117	sense_intronic	inactivation escape 1 (non-protein coding)	X	47064320	47065264
ENSG00000187116	LILRA5	1.35e-13	31	1676	protein_coding	leukocyte immunoglobulin-like receptor, subfamily A (with TM domain), member 5	19	54818353	54824409
ENSG00000172936	MYD88	1.35e-13	38	2559	protein_coding	myeloid differentiation primary response 88	3	38179969	38184513
ENSG00000172183	ISG20	1.36e-13	36	2294	protein_coding	interferon stimulated exonuclease gene 20kDa	15	89179384	89199714
ENSG00000113088	GZMK	1.39e-13	28	1342	protein_coding	granzyme K (granzyme 3; tryptase II)	5	54320081	54330398
ENSG00000215440	NPEPL1	1.4e-13	38	2562	protein_coding	aminopeptidase-like 1	20	57264187	57294294
ENSG00000242802	AP5Z1	1.42e-13	42	3124	protein_coding	adaptor-related protein complex 5, zeta 1 subunit	7	4815253	4833943
ENSG00000184730	APOBR	1.46e-13	32	1799	protein_coding	apolipoprotein B receptor	16	28505970	28510291
ENSG00000213402	PTPRCAP	1.47e-13	36	2300	protein_coding	protein tyrosine phosphatase, receptor type, C-associated protein	11	67202981	67205538
ENSG00000101336	HCK	1.48e-13	35	2171	protein_coding	hemopoietic cell kinase	20	30639991	30689659
ENSG00000268001		1.49e-13	34	2045				NA	NA
ENSG00000230715		1.49e-13	39	2704				NA	NA
ENSG00000127419	TMEM175	1.51e-13	40	2844	protein_coding	transmembrane protein 175	4	926175	952444
ENSG00000262903		1.53e-13	34	2047				NA	NA
ENSG00000268802		1.67e-13	32	1808				NA	NA
ENSG00000136490	LIMD2	1.67e-13	37	2442	protein_coding	LIM domain containing 2	17	61773262	61778532
ENSG00000204482	LST1	1.73e-13	34	2056	protein_coding	leukocyte specific transcript 1	6	31553901	31556686
ENSG00000177105	RHOG	1.74e-13	36	2313	protein_coding	ras homolog family member G	11	3848208	3862213
ENSG00000010327	STAB1	1.8e-13	35	2186	protein_coding	stabilin 1	3	52529354	52558511
ENSG00000197932	F8A1	1.86e-13	39	2723		coagulation factor VIII-associated 1	X	154114635	154116335
ENSG00000227232	WASH7P	1.93e-13	38	2589	unprocessed_pseudogene	WAS protein family homolog 7 pseudogene	1	14363	29806
ENSG00000072786	STK10	2.09e-13	43	3308	protein_coding	serine/threonine kinase 10	5	171469077	171615390
ENSG00000185513	L3MBTL1	2.1e-13	36	2328	protein_coding	l(3)mbt-like 1 (Drosophila)	20	42136320	42179590
ENSG00000136653	RASSF5	2.1e-13	38	2596		Ras association (RalGDS/AF-6) domain family member 5	1	206680879	206762616
ENSG00000162511	LAPTM5	2.1e-13	38	2596	protein_coding	lysosomal protein transmembrane 5	1	31205316	31230667
ENSG00000006062		2.23e-13	34	2075	protein_coding	mitogen-activated protein kinase kinase kinase 14	17	43340488	43394414
ENSG00000077238	IL4R	2.26e-13	37	2467	protein_coding	interleukin 4 receptor	16	27324989	27376099
ENSG00000232637		2.39e-13	33	1955				NA	NA
ENSG00000142330	CAPN10	2.4e-13	40	2886	protein_coding	calpain 10	2	241526133	241557122
ENSG00000270055		2.45e-13	35	2210				NA	NA
ENSG00000153029	MR1	2.52e-13	39	2750	protein_coding	major histocompatibility complex, class I-related	1	181003067	181031074
ENSG00000147168	IL2RG	2.56e-13	38	2613	protein_coding	interleukin 2 receptor, gamma	X	70327254	70331958
ENSG00000270127		2.56e-13	36	2344				NA	NA
ENSG00000247774	PCED1B-AS1	2.59e-13	34	2086	processed_transcript	PCED1B antisense RNA 1	12	47599681	47610239
ENSG00000114735	HEMK1	2.61e-13	37	2479	protein_coding	HemK methyltransferase family member 1	3	50606583	50622366
ENSG00000149499	EML3	2.67e-13	45	3634	protein_coding	echinoderm microtubule associated protein like 3	11	62369690	62380237
ENSG00000133639	BTG1	2.67e-13	39	2755	protein_coding	B-cell translocation gene 1, anti-proliferative	12	92536286	92539673
ENSG00000230124		2.88e-13	34	2094				NA	NA
ENSG00000220785	MTMR9LP	3.04e-13	38	2628	transcribed_unprocessed_pseudogene	myotubularin related protein 9-like, pseudogene	1	32697259	32707221
ENSG00000175265	GOLGA8A	3.08e-13	38	2629	protein_coding	golgin A8 family, member A	15	34671269	34880704
ENSG00000178927	C17orf62	3.2e-13	36	2362	protein_coding	chromosome 17 open reading frame 62	17	80400465	80408705
ENSG00000116701	NCF2	3.2e-13	37	2496	protein_coding	neutrophil cytosolic factor 2	1	183524698	183560011
ENSG00000197622	CDC42SE1	3.25e-13	40	2914	protein_coding	CDC42 small effector 1	1	151023447	151042801
ENSG00000124126	PREX1	3.32e-13	37	2499	protein_coding	phosphatidylinositol-3,4,5-trisphosphate-dependent Rac exchange factor 1	20	47240790	47444420
ENSG00000214827	MTCP1	3.46e-13	31	1738	protein_coding	mature T-cell proliferation 1	X	154289897	154376212
ENSG00000169896	ITGAM	3.54e-13	32	1860	protein_coding	integrin, alpha M (complement component 3 receptor 3 subunit)	16	31271311	31344213
ENSG00000224660	SH3BP5-AS1	3.6e-13	35	2240	antisense	SH3BP5 antisense RNA 1	3	15295691	15306000
ENSG00000255182		3.72e-13	30	1625				NA	NA
ENSG00000066336	SPI1	3.8e-13	32	1865	protein_coding	spleen focus forming virus (SFFV) proviral integration oncogene	11	47376411	47400127
ENSG00000166710	B2M	3.87e-13	37	2512	protein_coding	beta-2-microglobulin	15	45003675	45011075
ENSG00000206149	HERC2P9	3.92e-13	38	2650	transcribed_unprocessed_pseudogene	hect domain and RLD 2 pseudogene 9	15	28834638	28930410
ENSG00000164845		3.96e-13	32	1868	transcribed_unprocessed_pseudogene	family with sequence similarity 86, member F, pseudogene	12	8385108	8395544
ENSG00000104880	ARHGEF18	4.17e-13	40	2937	protein_coding	Rho/Rac guanine nucleotide exchange factor (GEF) 18	19	7459999	7537363
ENSG00000163660	CCNL1	4.21e-13	34	2123	protein_coding	cyclin L1	3	156864297	156878549
ENSG00000133943	C14orf159	4.22e-13	39	2796	protein_coding	chromosome 14 open reading frame 159	14	91526677	91691976
ENSG00000114013	CD86	4.63e-13	32	1879	protein_coding	CD86 molecule	3	121774213	121839983
ENSG00000125735	TNFSF14	4.63e-13	32	1879	protein_coding	tumor necrosis factor (ligand) superfamily, member 14	19	6663148	6670599
ENSG00000180644	PRF1	4.79e-13	29	1526	protein_coding	perforin 1 (pore forming protein)	10	72357104	72362531
ENSG00000142634	EFHD2	4.93e-13	35	2265	protein_coding	EF-hand domain family, member D2	1	15736391	15756839
ENSG00000161265	U2AF1L4	4.96e-13	36	2398	protein_coding	U2 small nuclear RNA auxiliary factor 1-like 4	19	36233365	36236346
ENSG00000125910	S1PR4	5.07e-13	33	2010	protein_coding	sphingosine-1-phosphate receptor 4	19	3172344	3180329
ENSG00000171045	TSNARE1	5.12e-13	35	2268	protein_coding	t-SNARE domain containing 1	8	143293441	143484601
ENSG00000126264	HCST	5.14e-13	33	2011	protein_coding	hematopoietic cell signal transducer	19	36393382	36395279
ENSG00000250506	CDK3	5.27e-13	36	2403	protein_coding	cyclin-dependent kinase 3	17	73996987	74002080
ENSG00000270060		5.34e-13	36	2404				NA	NA
ENSG00000144134	RABL2A	5.44e-13	37	2541	protein_coding	RAB, member of RAS oncogene family-like 2A	2	114384806	114400973
ENSG00000085265	FCN1	5.46e-13	30	1650	protein_coding	ficolin (collagen/fibrinogen domain containing) 1	9	137801431	137809809
ENSG00000103227	LMF1	5.73e-13	35	2277	protein_coding	lipase maturation factor 1	16	903634	1031318
ENSG00000187609	EXD3	5.87e-13	35	2279	protein_coding	exonuclease 3'-5' domain containing 3	9	140201348	140317714
ENSG00000167280	ENGASE	6.07e-13	42	3265	protein_coding	endo-beta-N-acetylglucosaminidase	17	77071021	77084681
ENSG00000121316	PLBD1	6.21e-13	32	1900	protein_coding	phospholipase B domain containing 1	12	14656595	14721283
ENSG00000122122	SASH3	6.31e-13	38	2692	protein_coding	SAM and SH3 domain containing 3	X	128913955	128929177
ENSG00000187764	SEMA4D	6.51e-13	42	3272	protein_coding	sema domain, immunoglobulin domain (Ig), transmembrane domain (TM) and short cytoplasmic domain, (semaphorin) 4D	9	91975702	92113045
ENSG00000174004	NRROS	6.55e-13	37	2557	protein_coding	negative regulator of reactive oxygen species	3	196366557	196388875
ENSG00000255197		6.72e-13	33	2031				NA	NA
ENSG00000173757	STAT5B	6.98e-13	39	2842	protein_coding	signal transducer and activator of transcription 5B	17	40351186	40428725
ENSG00000243679		6.98e-13	39	2842				NA	NA
ENSG00000104957	CCDC130	7.17e-13	40	2988	protein_coding	coiled-coil domain containing 130	19	13842574	13874110
ENSG00000173327	MAP3K11	7.26e-13	41	3135	protein_coding	mitogen-activated protein kinase kinase kinase 11	11	65365226	65382853
ENSG00000170909	OSCAR	7.53e-13	32	1914	protein_coding	osteoclast associated, immunoglobulin-like receptor	19	54597933	54606000
ENSG00000069424	KCNAB2	7.88e-13	38	2712	protein_coding	potassium voltage-gated channel, shaker-related subfamily, beta member 2	1	6051526	6161253
ENSG00000058453	CROCC	7.97e-13	37	2574	protein_coding	ciliary rootlet coiled-coil, rootletin	1	17066768	17299474
ENSG00000206341		8.01e-13	36	2438	unprocessed_pseudogene	major histocompatibility complex, class I, H (pseudogene)	6	29855350	29858259
ENSG00000173209	AHSA2	8.15e-13	38	2715	protein_coding	AHA1, activator of heat shock 90kDa protein ATPase homolog 2 (yeast)	2	61404553	61418338
ENSG00000074660	SCARF1	8.99e-13	34	2182	protein_coding	scavenger receptor class F, member 1	17	1537152	1549041
ENSG00000182957	SPATA13	9e-13	41	3156	protein_coding	spermatogenesis associated 13	13	24553944	24881212
ENSG00000269352		9.35e-13	37	2588				NA	NA
ENSG00000183479	TREX2	1.03e-12	28	1460	protein_coding	three prime repair exonuclease 2	X	152710178	152736045
ENSG00000188747	NOXA1	1.07e-12	37	2600	protein_coding	NADPH oxidase activator 1	9	140317802	140328858
ENSG00000121966	CXCR4	1.13e-12	32	1944	protein_coding	chemokine (C-X-C motif) receptor 4	2	136871919	136875735
ENSG00000213999	MEF2BNB-MEF2B	1.15e-12	28	1467	protein_coding	myocyte enhancer factor 2B	19	19256377	19303400
ENSG00000172794	RAB37	1.16e-12	34	2202	protein_coding	RAB37, member RAS oncogene family	17	72666717	72743474
ENSG00000185024	BRF1	1.16e-12	38	2747	protein_coding	BRF1, RNA polymerase III transcription initiation factor 90 kDa subunit	14	105675623	105781926
ENSG00000160791	CCR5	1.21e-12	27	1358	protein_coding	chemokine (C-C motif) receptor 5 (gene/pseudogene)	3	46411633	46417697
ENSG00000069974	RAB27A	1.21e-12	36	2473	protein_coding	RAB27A, member RAS oncogene family	15	55495164	55611311
ENSG00000188603	CLN3	1.23e-12	41	3187	protein_coding	ceroid-lipofuscinosis, neuronal 3	16	28477983	28506896
ENSG00000237441	RGL2	1.25e-12	43	3490	protein_coding	ral guanine nucleotide dissociation stimulator-like 2	6	33259431	33267101
ENSG00000204257	HLA-DMA	1.28e-12	35	2343	protein_coding	major histocompatibility complex, class II, DM alpha	6	32916390	32936871
ENSG00000166523	CLEC4E	1.32e-12	31	1831	protein_coding	C-type lectin domain family 4, member E	12	8685901	8693559
ENSG00000100092	SH3BP1	1.32e-12	38	2759	protein_coding	SH3-domain binding protein 1	22	38030661	38062939
ENSG00000100060	MFNG	1.34e-12	37	2620	protein_coding	MFNG O-fucosylpeptide 3-beta-N-acetylglucosaminyltransferase	22	37865101	37882439
ENSG00000172081	MOB3A	1.36e-12	35	2348	protein_coding	MOB kinase activator 3A	19	2071037	2096672
ENSG00000171310	CHST11	1.43e-12	37	2626	protein_coding	carbohydrate (chondroitin 4) sulfotransferase 11	12	104849073	105155792
ENSG00000237781		1.44e-12	31	1837				NA	NA
ENSG00000163131	CTSS	1.47e-12	38	2769	protein_coding	cathepsin S	1	150702672	150738433
ENSG00000261827		1.51e-12	29	1600				NA	NA
ENSG00000138744	NAAA	1.52e-12	36	2493	protein_coding	N-acylethanolamine acid amidase	4	76831809	76862204
ENSG00000177663	IL17RA	1.53e-12	37	2632	protein_coding	interleukin 17 receptor A	22	17565844	17596583
ENSG00000115523	GNLY	1.56e-12	28	1486	protein_coding	granulysin	2	85912298	85925977
ENSG00000196502	SULT1A1	1.57e-12	37	2634	protein_coding	sulfotransferase family, cytosolic, 1A, phenol-preferring, member 1	16	28616903	28634946
ENSG00000260359		1.6e-12	37	2636				NA	NA
ENSG00000229391	HLA-DRB6	1.62e-12	32	1971	transcribed_unprocessed_pseudogene	major histocompatibility complex, class II, DR beta 6 (pseudogene)	6	32520490	32527799
ENSG00000250571	GLI4	1.68e-12	38	2781	protein_coding	GLI family zinc finger 4	8	144349603	144359101
ENSG00000126882	FAM78A	1.68e-12	37	2640	protein_coding	family with sequence similarity 78, member A	9	134133463	134151934
ENSG00000263345		1.75e-12	36	2505				NA	NA
ENSG00000228727	SAPCD1	1.79e-12	31	1853	protein_coding	suppressor APC domain containing 1	6	31730576	31732628
ENSG00000197355	UAP1L1	1.81e-12	35	2372	protein_coding	UDP-N-acteylglucosamine pyrophosphorylase 1-like 1	9	139971953	139978991
ENSG00000196843	ARID5A	1.81e-12	35	2372	protein_coding	AT rich interactive domain 5A (MRF1-like)	2	97202480	97218375
ENSG00000077984	CST7	1.85e-12	30	1733	protein_coding	cystatin F (leukocystatin)	20	24929866	24940564
ENSG00000267368	POLR2J3	1.86e-12	26	1274	protein_coding	uroplakin 3B-like	7	102277472	102283238
ENSG00000196209	SIRPB2	1.87e-12	34	2241	protein_coding	signal-regulatory protein beta 2	20	1451386	1472233
ENSG00000189067	LITAF	1.89e-12	31	1857	protein_coding	lipopolysaccharide-induced TNF factor	16	11641853	11730237
ENSG00000136167	LCP1	1.91e-12	37	2652	protein_coding	lymphocyte cytosolic protein 1 (L-plastin)	13	46700055	46786006
ENSG00000076662	ICAM3	1.92e-12	34	2243	protein_coding	intercellular adhesion molecule 3	19	10444452	10450499
ENSG00000171777	RASGRP4	1.92e-12	31	1858	protein_coding	RAS guanyl releasing protein 4	19	38899695	38916945
ENSG00000160741	CRTC2	1.94e-12	42	3384	protein_coding	CREB regulated transcription coactivator 2	1	153920145	153931101
ENSG00000090376	IRAK3	2.03e-12	38	2799	protein_coding	interleukin-1 receptor-associated kinase 3	12	66582659	66648402
ENSG00000107968	MAP3K8	2.04e-12	29	1620	protein_coding	mitogen-activated protein kinase kinase kinase 8	10	30722866	30750762
ENSG00000100450	GZMH	2.05e-12	27	1390	protein_coding	granzyme H (cathepsin G-like 2, protein h-CCPX)	14	25075686	25078905
ENSG00000254087	LYN	2.12e-12	39	2947	protein_coding	v-yes-1 Yamaguchi sarcoma viral related oncogene homolog	8	56792372	56923940
ENSG00000105329	TGFB1	2.14e-12	34	2252	protein_coding	transforming growth factor, beta 1	19	41807492	41859816
ENSG00000134955	SLC37A2	2.17e-12	26	1283	protein_coding	solute carrier family 37 (glucose-6-phosphate transporter), member 2	11	124932963	124959131
ENSG00000114353	GNAI2	2.23e-12	37	2666	protein_coding	guanine nucleotide binding protein (G protein), alpha inhibiting activity polypeptide 2	3	50263724	50296787
ENSG00000130589	HELZ2	2.3e-12	29	1628	protein_coding	helicase with zinc finger 2, transcriptional coactivator	20	62189439	62205592
ENSG00000260591		2.3e-12	29	1628				NA	NA
ENSG00000204264	PSMB8	2.44e-12	37	2674	protein_coding	proteasome (prosome, macropain) subunit, beta type, 8	6	32808494	32812480
ENSG00000128284	APOL3	2.5e-12	40	3110	protein_coding	apolipoprotein L, 3	22	36536372	36562225
ENSG00000139597	N4BP2L1	2.51e-12	38	2819	protein_coding	NEDD4 binding protein 2-like 1	13	32974861	33002315
ENSG00000019582	CD74	2.6e-12	35	2403	protein_coding	CD74 molecule, major histocompatibility complex, class II invariant chain	5	149781200	149792492
ENSG00000015475	BID	2.66e-12	34	2270	protein_coding	BH3 interacting domain death agonist	22	18216906	18257536
ENSG00000072694	FCGR2B	2.66e-12	27	1406	protein_coding	Fc fragment of IgG, low affinity IIb, receptor (CD32)	1	161551101	161648444
ENSG00000142961	MOB3C	2.69e-12	33	2139	protein_coding	MOB kinase activator 3C	1	47073387	47082563
ENSG00000215790	SLC35E2	2.79e-12	34	2274	protein_coding	solute carrier family 35, member E2	1	1656277	1677431
ENSG00000185215	TNFAIP2	2.8e-12	30	1762	protein_coding	tumor necrosis factor, alpha-induced protein 2	14	103589779	103603776
ENSG00000142303	ADAMTS10	2.8e-12	33	2142	protein_coding	ADAM metallopeptidase with thrombospondin type 1 motif, 10	19	8645126	8675620
ENSG00000267796	LIN37	2.82e-12	38	2830	protein_coding	lin-37 homolog (C. elegans)	19	36239262	36245420
ENSG00000123146	CD97	2.82e-12	34	2275	protein_coding	CD97 molecule	19	14491313	14519537
ENSG00000116824	CD2	2.92e-12	31	1889	protein_coding	CD2 molecule	1	117297007	117311850
ENSG00000182796	TMEM198B	2.99e-12	35	2415	unitary_pseudogene	transmembrane protein 198B, pseudogene	12	56223529	56230030
ENSG00000221978	CCNL2	2.99e-12	37	2693	protein_coding	cyclin L2	1	1321091	1334708
ENSG00000229180		3.08e-12	40	3131				NA	NA
ENSG00000125089	SH3TC1	3.12e-12	31	1894	protein_coding	SH3 domain and tetratricopeptide repeats 1	4	8183799	8243530
ENSG00000145014	TMEM44	3.13e-12	33	2151	protein_coding	transmembrane protein 44	3	194308402	194354418
ENSG00000164877	MICALL2	3.28e-12	35	2423	protein_coding	MICAL-like 2	7	1468101	1499138
ENSG00000272668		3.28e-12	33	2155				NA	NA
ENSG00000267395		3.46e-12	39	2995				NA	NA
ENSG00000184441		3.5e-12	41	3294				NA	NA
ENSG00000186407	CD300E	3.61e-12	31	1905	protein_coding	CD300e molecule	17	72606026	72619897
ENSG00000136280	CCM2	3.63e-12	37	2711	protein_coding	cerebral cavernous malformation 2	7	45039074	45116068
ENSG00000141480	ARRB2	3.88e-12	32	2038	protein_coding	arrestin, beta 2	17	4613784	4624794
ENSG00000136514	RTP4	4.03e-12	32	2041	protein_coding	receptor (chemosensory) transporter protein 4	3	187086120	187089864
ENSG00000254690		4.14e-12	36	2582				NA	NA
ENSG00000133321	RARRES3	4.27e-12	34	2310	protein_coding	retinoic acid receptor responder (tazarotene induced) 3	11	63304281	63313934
ENSG00000205744	DENND1C	4.28e-12	38	2870	protein_coding	DENN/MADD domain containing 1C	19	6467218	6482568
ENSG00000185324	CDK10	4.37e-12	38	2872	protein_coding	cyclin-dependent kinase 10	16	89747145	89762772
ENSG00000161570	CCL5	4.52e-12	25	1217		chemokine (C-C motif) ligand 5	17	34198495	34207797
ENSG00000134516	DOCK2	4.6e-12	44	3789	protein_coding	dedicator of cytokinesis 2	5	169064251	169510386
ENSG00000168918	INPP5D	4.65e-12	38	2878	protein_coding	inositol polyphosphate-5-phosphatase, 145kDa	2	233924677	234116549
ENSG00000124222	STX16	4.72e-12	36	2594	protein_coding	syntaxin 16	20	57226328	57254582
ENSG00000253540		4.78e-12	39	3027	transcribed_unprocessed_pseudogene	family with sequence similarity 86, member H, pseudogene	3	129817935	129830315
ENSG00000104998	IL27RA	4.83e-12	36	2596	protein_coding	interleukin 27 receptor, alpha	19	14142560	14163743
ENSG00000181523	SGSH	4.92e-12	39	3030	protein_coding	N-sulfoglucosamine sulfohydrolase	17	78180515	78194722
ENSG00000175538	KCNE3	4.98e-12	33	2189	protein_coding	potassium voltage-gated channel, Isk-related family, member 3	11	74165886	74178774
ENSG00000269202		5.1e-12	33	2191				NA	NA
ENSG00000101265	RASSF2	5.16e-12	38	2888	protein_coding	Ras association (RalGDS/AF-6) domain family member 2	20	4760669	4804291
ENSG00000110876	SELPLG	5.29e-12	31	1934	protein_coding	selectin P ligand	12	109015686	109027735
ENSG00000116663	FBXO6	5.34e-12	34	2329	protein_coding	F-box protein 6	1	11724181	11734411
ENSG00000082146	STRADB	5.41e-12	29	1687	protein_coding	STE20-related kinase adaptor beta	2	202252581	202345569
ENSG00000260306		5.41e-12	29	1687				NA	NA
ENSG00000105287	PRKD2	5.47e-12	35	2468	protein_coding	protein kinase D2	19	47177532	47220384
ENSG00000187954	CYHR1	5.53e-12	40	3191	protein_coding	cysteine/histidine-rich 1	8	145674965	145691060
ENSG00000125384	PTGER2	5.64e-12	30	1813	protein_coding	prostaglandin E receptor 2 (subtype EP2), 53kDa	14	52781023	52795324
ENSG00000118369	USP35	5.65e-12	31	1939	protein_coding	ubiquitin specific peptidase 35	11	77899858	77925757
ENSG00000169180	XPO6	5.8e-12	32	2070	protein_coding	exportin 6	16	28109300	28223241
ENSG00000137101	CD72	6.15e-12	24	1128	protein_coding	CD72 molecule	9	35609530	35646807
ENSG00000145214	DGKQ	6.18e-12	39	3053	protein_coding	diacylglycerol kinase, theta 110kDa	4	952675	980683
ENSG00000121807	CCR2	6.19e-12	35	2479	protein_coding	chemokine (C-C motif) receptor 2	3	46395225	46402419
ENSG00000198502	HLA-DRB5	6.34e-12	31	1948	protein_coding	major histocompatibility complex, class II, DR beta 5	6	32485120	32498064
ENSG00000229164		6.82e-12	32	2083		T cell receptor alpha constant	14	23016447	23021097
ENSG00000167984	NLRC3	6.96e-12	39	3065	protein_coding	NLR family, CARD domain containing 3	16	3589033	3627401
ENSG00000160766	GBAP1	7.03e-12	28	1585	transcribed_unprocessed_pseudogene	glucosidase, beta, acid pseudogene 1	1	155183616	155197214
ENSG00000089060	SLC8B1	7.3e-12	33	2221	protein_coding	solute carrier family 8 (sodium/lithium/calcium exchanger), member B1	12	113736564	113797298
ENSG00000091592	NLRP1	7.39e-12	35	2495	protein_coding	NLR family, pyrin domain containing 1	17	5402747	5522744
ENSG00000165071	TMEM71	7.48e-12	33	2223	protein_coding	transmembrane protein 71	8	133697253	133772958
ENSG00000170458	CD14	7.62e-12	32	2092	protein_coding	CD14 molecule	5	140011313	140013286
ENSG00000175489	LRRC25	7.69e-12	30	1836	protein_coding	leucine rich repeat containing 25	19	18501954	18508427
ENSG00000123338	NCKAP1L	7.82e-12	38	2929	protein_coding	NCK-associated protein 1-like	12	54891495	54937726
ENSG00000027869	SH2D2A	7.82e-12	26	1360	protein_coding	SH2 domain containing 2A	1	156776035	156786654
ENSG00000207425		8.19e-12	37	2788	misc_RNA	Y RNA	16	15009314	15009413
ENSG00000152926	ZNF117	8.41e-12	31	1970	protein_coding	zinc finger protein 117	7	64432154	64467062
ENSG00000167766	ZNF83	8.53e-12	37	2792	protein_coding	zinc finger protein 83	19	53097313	53193749
ENSG00000266714	MYO15B	8.89e-12	37	2796	transcribed_unprocessed_pseudogene	myosin XVB pseudogene	17	73584139	73622929
ENSG00000196126	HLA-DRB1	9.03e-12	33	2239	protein_coding	major histocompatibility complex, class II, DR beta 1	6	32546546	32557625
ENSG00000230521		9.04e-12	32	2106	unprocessed_pseudogene	HLA complex group 4 pseudogene 7	6	29855071	29856045
ENSG00000100100	PIK3IP1	9.11e-12	35	2514	protein_coding	phosphoinositide-3-kinase interacting protein 1	22	31677579	31688520
ENSG00000197530	MIB2	9.17e-12	40	3244	protein_coding	mindbomb E3 ubiquitin protein ligase 2	1	1550795	1565990
ENSG00000105656	ELL	9.38e-12	32	2109	protein_coding	elongation factor RNA polymerase II	19	18553473	18632937
ENSG00000064547	LPAR2	9.55e-12	31	1980	protein_coding	lysophosphatidic acid receptor 2	19	19734477	19739739
ENSG00000100368	CSF2RB	9.67e-12	31	1981	protein_coding	colony stimulating factor 2 receptor, beta, low-affinity (granulocyte-macrophage)	22	37309670	37336491
ENSG00000228989		9.74e-12	38	2951				NA	NA
ENSG00000129993	CBFA2T3	9.92e-12	33	2247	protein_coding	core-binding factor, runt domain, alpha subunit 2; translocated to, 3	16	88941266	89043612
ENSG00000140332	TLE3	1e-11	31	1984	protein_coding	transducin-like enhancer of split 3 (E(sp1) homolog, Drosophila)	15	70340129	70390515
ENSG00000122986	HVCN1	1.01e-11	34	2385	protein_coding	hydrogen voltage-gated channel 1	12	111065646	111142755
ENSG00000259972		1.03e-11	36	2667				NA	NA
ENSG00000108798	ABI3	1.05e-11	34	2388	protein_coding	ABI family, member 3	17	47287589	47300587
ENSG00000155629	PIK3AP1	1.08e-11	38	2961	protein_coding	phosphoinositide-3-kinase adaptor protein 1	10	98353069	98480271
ENSG00000011132	APBA3	1.08e-11	38	2961	protein_coding	amyloid beta (A4) precursor protein-binding, family A, member 3	19	3750817	3761697
ENSG00000132334	PTPRE	1.08e-11	33	2254	protein_coding	protein tyrosine phosphatase, receptor type, E	10	129705325	129884119
ENSG00000183019	C19orf59	1.08e-11	28	1615	protein_coding	chromosome 19 open reading frame 59	19	7741514	7744712
ENSG00000110844	PRPF40B	1.19e-11	39	3120	protein_coding	PRP40 pre-mRNA processing factor 40 homolog B (S. cerevisiae)	12	49962001	50038449
ENSG00000258738		1.2e-11	34	2400				NA	NA
ENSG00000132109	TRIM21	1.21e-11	35	2540	protein_coding	tripartite motif containing 21	11	4406127	4414926
[truncated: 230 more rows]

## Sheet: Bloodvessel DOWN
Ensembl.Gene.ID	Gene.Symbol	p.value.value	Geneset.friends	Total.friends	BioType	GO.Annotation	Chromosome	Chromosome.Start	Chromosome.End
[truncated: 836 more rows]

[truncated: 24 more sheets: Brain UP, Brain DOWN, Colon UP, Colon DOWN, Esophagus UP, Esophagus DOWN, Heart UP, Heart DOWN, Muscle UP, Muscle DOWN, Nerve UP, Nerve DOWN, Ovary UP, Ovary DOWN, Prostate UP, Prostate DOWN, Salivary UP, Salivary DOWN, Stomach UP, Stomach DOWN …]
