# Supplementary material for: Ageing-associated changes in the expression of lncRNAs in human tissues reflect a transcriptional modulation in ageing pathways
Source: Mech Ageing Dev. 2020 Jan;185:111177. doi: 10.1016/j.mad.2019.111177 (PMC6961210; doi:10.1016/j.mad.2019.111177)
Supplement: Supplementary file 5 [file mmc5.xlsx]

## Sheet: UP
Supplementary table 3. Statistical signifigance of overlap of gene-co-expressed with age-lncRNAs across tissues (for up-regulated age-lncRNAs).
	Adipose	Adrenal	Bloodvessel	Brain	Cervix	Colon	Esophagus	Heart	Lung	Muscle	Nerve	Ovary	Prostate	Salivary	Stomach
	p.values	p.values	p.values	p.values	p.values	p.values	p.values	p.values	p.values	p.values	p.values	p.values	p.values	p.values	p.values
Adrenal	0.0391
Bloodvessel	0.0001	<0.0001
Brain	0.999	1	0.98
Cervix	<0.0001	0.1963	<0.0001	0.0777
Colon	0.0376	1	1	0.5602	<0.0001
Esophagus	<0.0001	0.9943	0.0007	0.9305	<0.0001	0.0067
Heart	0.7722	0.9563	1	1	0.683	0.0006	<0.0001
Lung	<0.0001	0.8749	0.489	0.6122	<0.0001	<0.0001	<0.0001	<0.0001
Muscle	<0.0001	1	0.847	0.6091	<0.0001	<0.0001	<0.0001	<0.0001	<0.0001
Nerve	<0.0001	0.1705	<0.0001	0.9992	0.0143	<0.0001	0.0006	<0.0001	<0.0001	<0.0001
Ovary	0.0056	1	0.9228	0.6263	<0.0001	0.0437	0.0004	0.0287	<0.0001	<0.0001	<0.0001
Prostate	0.3485	<0.0001	<0.0001	1	<0.0001	<0.0001	0.1129	0.5399	<0.0001	<0.0001	0.018	0.0048
Salivary	0.0131	0.0106	0.0669	1	0.8433	<0.0001	0.0044	0.0021	<0.0001	<0.0001	<0.0001	0.6959	<0.0001
Stomach	0.0044	1	0.9954	1	0.0093	<0.0001	0.015	0.9157	0.0897	0.0626	0.2346	0.0416	0.147	0.7809
Uterus	0.2206	0.9759	0.0738	<0.0001	<0.0001	0.277	<0.0001	0.9971	0.5257	0.3954	0.0212	0.0114	0.1495	0.9712	0.97

## Sheet: DOWN
Supplementary table 3. Statistical signifigance of overlap of gene-co-expressed with age-lncRNAs across tissues (for down-regulated age-lncRNAs).
	Adipose	Adrenal	Bloodvessel	Brain	Cervix	Colon	Esophagus	Heart	Lung	Muscle	Nerve	Ovary	Prostate	Salivary	Stomach
	p.values	p.values	p.values	p.values	p.values	p.values	p.values	p.values	p.values	p.values	p.values	p.values	p.values	p.values	p.values
Adrenal	0.0298
Bloodvessel	0.0001	<0.0001
Brain	0.2667	<0.0001	0.9433
Cervix	0.2342	0.002	0.9326	0.9127
Colon	0.9997	0.9994	0.9341	0.4971	0.994
Esophagus	0.024	0.5311	0.3724	0.9843	0.9363	0.4157
Heart	0.8117	1	1	1	1	0.0003	0.9133
Lung	0.3627	0.05	0.9999	1	0.0361	0	0.8467	<0.0001
Muscle	0.2661	0.0711	0.9997	1	0.4969	0	0.7222	<0.0001	<0.0001
Nerve	<0.0001	<0.0001	<0.0001	0.7813	0.17	1	0.1571	1	0.6796	0.9997
Ovary	0.9723	0.0187	0.9997	<0.0001	0.9987	0.3791	1	1	1	1	0.9664
Prostate	0.6331	0.1503	0.1331	<0.0001	0.5463	0.8079	0.9989	1	0.3422	0.9341	0.2072	0.0936
Salivary	0.4609	<0.0001	0.8025	<0.0001	<0.0001	0.5563	0.9947	0.9999	0.5684	0.2041	0.1416	0.1665	0.1059
Stomach	0.9992	1	1	0.8123	1	0	0.0237	0.9971	0.6591	0.9615	0.9975	0.1552	0.92	1
Uterus	0.0214	0.0003	<0.0001	0.243	0.3894	0.0024	0.1155	0.9757	0.7167	0.4546	<0.0001	0.9978	0.799	0.0038	0.0545
