# Supplementary material for: Ageing-associated changes in the expression of lncRNAs in human tissues reflect a transcriptional modulation in ageing pathways
Source: Mech Ageing Dev. 2020 Jan;185:111177. doi: 10.1016/j.mad.2019.111177 (PMC6961210; doi:10.1016/j.mad.2019.111177)
Supplement: Supplementary file 6 [file mmc6.xlsx]

## Sheet: Adipose UP
GO.ID	Term	Annotated	Significant	Expected	weightFisher	p.adj
GO:0060333	interferon-gamma-mediated signaling path...	85	26	2.69	7.1e-21	1.14069e-16
GO:0038096	Fc-gamma receptor signaling pathway invo...	126	26	3.98	5.4e-14	4.33782e-10
GO:0002377	immunoglobulin production	189	24	5.98	1.6e-09	6.82805e-06
GO:0060337	type I interferon signaling pathway	85	18	2.69	1.7e-09	6.82805e-06
GO:0038095	Fc-epsilon receptor signaling pathway	109	16	3.45	3.1e-07	0.000856853
GO:0050900	leukocyte migration	462	41	14.61	3.2e-07	0.000856853
GO:0002250	adaptive immune response	585	60	18.5	4.5e-07	0.00103281
GO:0006954	inflammatory response	777	57	24.57	1.1e-06	0.00220908
GO:0071222	cellular response to lipopolysaccharide	198	22	6.26	2.1e-06	0.00374873
GO:0002479	antigen processing and presentation of e...	22	7	0.7	3.4e-06	0.00546244
GO:0019886	antigen processing and presentation of e...	95	13	3	8.9e-06	0.0129989
GO:0030449	regulation of complement activation	100	13	3.16	1.6e-05	0.0214213
GO:0043312	neutrophil degranulation	480	34	15.18	1.8e-05	0.0222452
GO:0032753	positive regulation of interleukin-4 pro...	22	7	0.7	2.6e-05	0.0298369
GO:0002503	peptide antigen assembly with MHC class ...	3	3	0.09	3.1e-05	0.0302419
GO:0019885	antigen processing and presentation of e...	7	4	0.22	3.2e-05	0.0302419
GO:0002480	antigen processing and presentation of e...	7	4	0.22	3.2e-05	0.0302419
GO:0006959	humoral immune response	342	29	10.81	4.4e-05	0.0392724

## Sheet: Adipose DOWN
GO.ID	Term	Annotated	Significant	Expected	weightFisher	p.adj
GO:0030198	extracellular matrix organization	344	31	11.38	1.2e-06	0.0192792

## Sheet: Adrenal UP
GO.ID	Term	Annotated	Significant	Expected	weightFisher	p.adj
GO:0043312	neutrophil degranulation	480	103	18.09	< 1e-30	NA
GO:0006954	inflammatory response	777	99	29.28	4.3e-18	5.30145e-14
GO:0060333	interferon-gamma-mediated signaling path...	85	28	3.2	6.6e-18	5.30145e-14
GO:0006955	immune response	2122	299	79.96	2.2e-15	1.1781e-11
GO:0050852	T cell receptor signaling pathway	142	28	5.35	3e-11	1.20487e-07
GO:0050776	regulation of immune response	993	161	37.42	3.9e-11	1.25307e-07
GO:0043547	positive regulation of GTPase activity	382	41	14.39	1.7e-10	4.55175e-07
GO:0051092	positive regulation of NF-kappaB transcr...	146	25	5.5	2e-10	4.59e-07
GO:0002755	MyD88-dependent toll-like receptor signa...	36	14	1.36	8.1e-10	1.62658e-06
GO:0032760	positive regulation of tumor necrosis fa...	75	22	2.83	9.5e-10	1.69575e-06
GO:0043123	positive regulation of I-kappaB kinase/N...	179	26	6.74	3.5e-09	5.62275e-06
GO:0042102	positive regulation of T cell proliferat...	93	24	3.5	5.3e-09	7.74041e-06
GO:0006968	cellular defense response	53	14	2	6.2e-09	8.30025e-06
GO:0051607	defense response to virus	236	29	8.89	1.6e-08	1.97723e-05
GO:0045730	respiratory burst	33	12	1.24	2.9e-08	3.32775e-05
GO:0002479	antigen processing and presentation of e...	22	9	0.83	4.6e-08	4.9266e-05
GO:0050718	positive regulation of interleukin-1 bet...	30	10	1.13	8.2e-08	8.23331e-05
GO:0031663	lipopolysaccharide-mediated signaling pa...	57	14	2.15	1.1e-07	0.00010395
GO:0060337	type I interferon signaling pathway	85	18	3.2	1.4e-07	0.00012495
GO:0030316	osteoclast differentiation	95	16	3.58	1.9e-07	0.000153
GO:0002250	adaptive immune response	585	72	22.04	2e-07	0.000153
GO:0043304	regulation of mast cell degranulation	29	14	1.09	2e-07	0.000153
GO:0007229	integrin-mediated signaling pathway	103	17	3.88	2.2e-07	0.00016065
GO:0032715	negative regulation of interleukin-6 pro...	41	13	1.54	3.5e-07	0.000244467
GO:2000484	positive regulation of interleukin-8 sec...	15	7	0.57	5.2e-07	0.000348075
GO:0008360	regulation of cell shape	148	20	5.58	7.4e-07	0.000475524
GO:0002480	antigen processing and presentation of e...	7	5	0.26	1.5e-06	0.000926827
GO:0045588	positive regulation of gamma-delta T cel...	4	4	0.15	2e-06	0.00119
GO:0038110	interleukin-2-mediated signaling pathway	12	6	0.45	2.1e-06	0.00120487
GO:0045087	innate immune response	870	128	32.78	2.3e-06	0.00127412
GO:0038096	Fc-gamma receptor signaling pathway invo...	126	19	4.75	2.8e-06	0.0014994
GO:0050731	positive regulation of peptidyl-tyrosine...	181	19	6.82	4.6e-06	0.00238384
GO:0032729	positive regulation of interferon-gamma ...	63	14	2.37	5.1e-06	0.0024786
GO:0032753	positive regulation of interleukin-4 pro...	22	8	0.83	5.2e-06	0.0024786
GO:0032720	negative regulation of tumor necrosis fa...	55	11	2.07	5.3e-06	0.0024786
GO:0043407	negative regulation of MAP kinase activi...	74	11	2.79	5.4e-06	0.0024786
GO:0070374	positive regulation of ERK1 and ERK2 cas...	198	22	7.46	5.8e-06	0.00258825
GO:0034142	toll-like receptor 4 signaling pathway	31	10	1.17	6.3e-06	0.00273539
GO:0032755	positive regulation of interleukin-6 pro...	84	18	3.17	8.8e-06	0.00372032
GO:0038156	interleukin-3-mediated signaling pathway	5	4	0.19	9.7e-06	0.00399565
GO:0001916	positive regulation of T cell mediated c...	22	7	0.83	1.1e-05	0.00441787
GO:0006909	phagocytosis	336	50	12.66	1.2e-05	0.00470195
GO:0030890	positive regulation of B cell proliferat...	40	9	1.51	1.4e-05	0.005355
GO:0019221	cytokine-mediated signaling pathway	701	100	26.41	1.5e-05	0.00558783
GO:0071223	cellular response to lipoteichoic acid	10	5	0.38	1.6e-05	0.00558783
GO:0030889	negative regulation of B cell proliferat...	16	6	0.6	1.6e-05	0.00558783
GO:0032930	positive regulation of superoxide anion ...	16	6	0.6	1.6e-05	0.00558783
GO:0031295	T cell costimulation	53	10	2	2.4e-05	0.0082034
GO:0045591	positive regulation of regulatory T cell...	14	6	0.53	2.8e-05	0.0093177
GO:0002281	macrophage activation involved in immune...	11	5	0.41	2.9e-05	0.0093177
GO:0071260	cellular response to mechanical stimulus	77	12	2.9	2.9e-05	0.0093177
GO:0050830	defense response to Gram-positive bacter...	90	13	3.39	3.1e-05	0.009765
GO:0006919	activation of cysteine-type endopeptidas...	85	13	3.2	3.3e-05	0.0101951
GO:0045579	positive regulation of B cell differenti...	12	5	0.45	4.8e-05	0.0145494
GO:1901741	positive regulation of myoblast fusion	19	6	0.72	5e-05	0.0146801
GO:0042590	antigen processing and presentation of e...	26	12	0.98	5.1e-05	0.0146801
GO:0071727	cellular response to triacyl bacterial l...	3	3	0.11	5.3e-05	0.0146801
GO:0038123	toll-like receptor TLR1:TLR2 signaling p...	3	3	0.11	5.3e-05	0.0146801
GO:0002554	serotonin secretion by platelet	3	3	0.11	5.3e-05	0.0146801
GO:0051056	regulation of small GTPase mediated sign...	329	38	12.4	6.1e-05	0.0166096
GO:0032494	response to peptidoglycan	13	6	0.49	6.3e-05	0.0168551
GO:0035771	interleukin-4-mediated signaling pathway	7	4	0.26	6.4e-05	0.0168551
GO:0032088	negative regulation of NF-kappaB transcr...	84	12	3.17	7e-05	0.0181379
GO:0002223	stimulatory C-type lectin receptor signa...	60	10	2.26	7.4e-05	0.0182557
GO:0032695	negative regulation of interleukin-12 pr...	15	6	0.57	7.4e-05	0.0182557
GO:0035723	interleukin-15-mediated signaling pathwa...	13	5	0.49	7.5e-05	0.0182557
GO:0045086	positive regulation of interleukin-2 bio...	13	5	0.49	7.5e-05	0.0182557
GO:0043029	T cell homeostasis	38	10	1.43	7.7e-05	0.0184628
GO:0006935	chemotaxis	611	66	23.02	8.1e-05	0.0191363
GO:0045429	positive regulation of nitric oxide bios...	39	8	1.47	8.5e-05	0.0197902
GO:0030593	neutrophil chemotaxis	91	19	3.43	0.0001	0.02295
GO:0043306	positive regulation of mast cell degranu...	14	5	0.53	0.00011	0.0248894
GO:0035023	regulation of Rho protein signal transdu...	138	16	5.2	0.00012	0.0260514
GO:0050859	negative regulation of B cell receptor s...	8	4	0.3	0.00012	0.0260514
GO:0035666	TRIF-dependent toll-like receptor signal...	22	6	0.83	0.00012	0.0260514
GO:0097190	apoptotic signaling pathway	588	35	22.16	0.00014	0.029988
GO:0007264	small GTPase mediated signal transductio...	549	58	20.69	0.00015	0.0317072
GO:0090023	positive regulation of neutrophil chemot...	23	6	0.87	0.00016	0.0325367
GO:1900017	positive regulation of cytokine producti...	15	5	0.57	0.00016	0.0325367
GO:1904469	positive regulation of tumor necrosis fa...	15	5	0.57	0.00016	0.0325367
GO:0070498	interleukin-1-mediated signaling pathway	54	9	2.03	0.00017	0.0341381
GO:0038094	Fc-gamma receptor signaling pathway	130	22	4.9	0.00019	0.0376833
GO:0032497	detection of lipopolysaccharide	4	3	0.15	0.00021	0.03969
GO:0043315	positive regulation of neutrophil degran...	4	3	0.15	0.00021	0.03969
GO:0071726	cellular response to diacyl bacterial li...	4	3	0.15	0.00021	0.03969
GO:0038124	toll-like receptor TLR6:TLR2 signaling p...	4	3	0.15	0.00021	0.03969
GO:0002315	marginal zone B cell differentiation	9	4	0.34	0.00022	0.0401625
GO:0038113	interleukin-9-mediated signaling pathway	9	4	0.34	0.00022	0.0401625
GO:0046598	positive regulation of viral entry into ...	9	4	0.34	0.00022	0.0401625
GO:2000249	regulation of actin cytoskeleton reorgan...	34	8	1.28	0.00023	0.0415163

## Sheet: Adrenal DOWN
GO.ID	Term	Annotated	Significant	Expected	weightFisher	p.adj

## Sheet: Bloodvessel UP
GO.ID	Term	Annotated	Significant	Expected	weightFisher	p.adj
GO:0043312	neutrophil degranulation	480	84	16.84	< 1e-30	NA
GO:0060333	interferon-gamma-mediated signaling path...	85	24	2.98	2.6e-17	4.1769e-13
GO:0006955	immune response	2122	254	74.46	2.7e-15	2.16878e-11
GO:0042102	positive regulation of T cell proliferat...	93	26	3.26	1.2e-12	6.426e-09
GO:0006954	inflammatory response	777	83	27.26	2.4e-12	9.639e-09
GO:0050852	T cell receptor signaling pathway	142	26	4.98	8e-12	2.5704e-08
GO:0006968	cellular defense response	53	16	1.86	1.7e-10	4.55175e-07
GO:0002479	antigen processing and presentation of e...	22	10	0.77	1.2e-09	2.754e-06
GO:0002480	antigen processing and presentation of e...	7	6	0.25	1.2e-08	2.40975e-05
GO:0045730	respiratory burst	33	12	1.16	1.8e-08	3.213e-05
GO:0050776	regulation of immune response	993	137	34.84	2.3e-08	3.69495e-05
GO:0050718	positive regulation of interleukin-1 bet...	30	10	1.05	4.2e-08	6.13391e-05
GO:0032760	positive regulation of tumor necrosis fa...	75	18	2.63	4.8e-08	6.3189e-05
GO:0031663	lipopolysaccharide-mediated signaling pa...	57	14	2	5.7e-08	6.3189e-05
GO:0051607	defense response to virus	236	27	8.28	5.7e-08	6.3189e-05
GO:0060337	type I interferon signaling pathway	85	18	2.98	5.9e-08	6.3189e-05
GO:0002250	adaptive immune response	585	72	20.53	1.7e-07	0.000170691
GO:0051092	positive regulation of NF-kappaB transcr...	146	20	5.12	1.9e-07	0.00017955
GO:0031295	T cell costimulation	53	12	1.86	2.2e-07	0.00019635
GO:0043123	positive regulation of I-kappaB kinase/N...	179	21	6.28	1.3e-06	0.00109918
GO:0035771	interleukin-4-mediated signaling pathway	7	5	0.25	1.5e-06	0.00120487
GO:0050731	positive regulation of peptidyl-tyrosine...	181	18	6.35	2.2e-06	0.001683
GO:0032729	positive regulation of interferon-gamma ...	63	13	2.21	2.6e-06	0.00189859
GO:0007229	integrin-mediated signaling pathway	103	15	3.61	3e-06	0.00209543
GO:0034142	toll-like receptor 4 signaling pathway	31	9	1.09	4.2e-06	0.00281138
GO:0032755	positive regulation of interleukin-6 pro...	84	15	2.95	4.9e-06	0.00314874
GO:0043304	regulation of mast cell degranulation	29	12	1.02	5.6e-06	0.00346015
GO:0002223	stimulatory C-type lectin receptor signa...	60	11	2.11	6.5e-06	0.00362758
GO:0043547	positive regulation of GTPase activity	382	31	13.4	6.6e-06	0.00362758
GO:0001916	positive regulation of T cell mediated c...	22	7	0.77	6.8e-06	0.00362758
GO:1900017	positive regulation of cytokine producti...	15	6	0.53	7e-06	0.00362758
GO:2000484	positive regulation of interleukin-8 sec...	15	6	0.53	7e-06	0.00362758
GO:2001181	positive regulation of interleukin-10 se...	5	4	0.18	7.3e-06	0.00366483
GO:0032930	positive regulation of superoxide anion ...	16	6	0.56	1.1e-05	0.005355
GO:0050830	defense response to Gram-positive bacter...	90	13	3.16	1.5e-05	0.0070875
GO:0008360	regulation of cell shape	148	17	5.19	1.8e-05	0.008262
GO:0016064	immunoglobulin mediated immune response	208	15	7.3	2e-05	0.00868378
GO:0045591	positive regulation of regulatory T cell...	14	6	0.49	2e-05	0.00868378
GO:0019262	N-acetylneuraminate catabolic process	6	4	0.21	2.1e-05	0.00887803
GO:0032715	negative regulation of interleukin-6 pro...	41	9	1.44	2.8e-05	0.0115338
GO:0038110	interleukin-2-mediated signaling pathway	12	5	0.42	3.4e-05	0.0136553
GO:0038096	Fc-gamma receptor signaling pathway invo...	126	15	4.42	3.6e-05	0.0141059
GO:0042590	antigen processing and presentation of e...	26	13	0.91	4.1e-05	0.015351
GO:0002374	cytokine secretion involved in immune re...	18	5	0.63	4.3e-05	0.015351
GO:2000363	positive regulation of prostaglandin-E s...	3	3	0.11	4.3e-05	0.015351
GO:0002554	serotonin secretion by platelet	3	3	0.11	4.3e-05	0.015351
GO:0032753	positive regulation of interleukin-4 pro...	22	7	0.77	4.6e-05	0.016065
GO:0032494	response to peptidoglycan	13	6	0.46	4.8e-05	0.0163997
GO:0043029	T cell homeostasis	38	9	1.33	4.9e-05	0.0163997
GO:0033209	tumor necrosis factor-mediated signaling...	120	16	4.21	5.1e-05	0.0167207
GO:0045086	positive regulation of interleukin-2 bio...	13	5	0.46	5.3e-05	0.0170289
GO:0006909	phagocytosis	336	44	11.79	5.5e-05	0.017325
GO:0006935	chemotaxis	611	45	21.44	6.1e-05	0.018793
GO:0045087	innate immune response	870	110	30.53	6.2e-05	0.018793
GO:0097190	apoptotic signaling pathway	588	34	20.63	8.3e-05	0.0245356
GO:0035666	TRIF-dependent toll-like receptor signal...	22	6	0.77	8.4e-05	0.0245356
GO:0002755	MyD88-dependent toll-like receptor signa...	36	9	1.26	9.7e-05	0.0278269
GO:0032720	negative regulation of tumor necrosis fa...	55	9	1.93	0.00011	0.0310026
GO:0019886	antigen processing and presentation of e...	95	12	3.33	0.00012	0.0332379
GO:0038094	Fc-gamma receptor signaling pathway	130	18	4.56	0.00016	0.0426727
GO:0046598	positive regulation of viral entry into ...	9	4	0.32	0.00016	0.0426727
GO:0043315	positive regulation of neutrophil degran...	4	3	0.14	0.00017	0.0426727
GO:0002476	antigen processing and presentation of e...	4	3	0.14	0.00017	0.0426727
GO:0045588	positive regulation of gamma-delta T cel...	4	3	0.14	0.00017	0.0426727
GO:0045824	negative regulation of innate immune res...	48	13	1.68	0.00017	0.0426727
GO:0014068	positive regulation of phosphatidylinosi...	86	11	3.02	0.0002	0.0494308

## Sheet: Bloodvessel DOWN
GO.ID	Term	Annotated	Significant	Expected	weightFisher	p.adj
GO:0030198	extracellular matrix organization	344	63	12.42	1.3e-15	2.08858e-11
GO:0007155	cell adhesion	1366	126	49.3	1.2e-12	9.6396e-09
GO:0007517	muscle organ development	406	46	14.65	2.8e-11	1.49949e-07
GO:0006936	muscle contraction	348	56	12.56	6.6e-10	2.65089e-06
GO:0048251	elastic fiber assembly	9	7	0.32	2.6e-09	8.35432e-06
GO:0007156	homophilic cell adhesion via plasma memb...	162	23	5.85	2e-08	5.35533e-05
GO:0034446	substrate adhesion-dependent cell spread...	85	14	3.07	2.7e-07	0.000619689
GO:0030199	collagen fibril organization	49	12	1.77	2.8e-06	0.0056231
GO:0007219	Notch signaling pathway	189	19	6.82	7.7e-06	0.012585
GO:0061299	retina vasculature morphogenesis in came...	11	5	0.4	8.1e-06	0.012585
GO:0007160	cell-matrix adhesion	216	26	7.8	9.1e-06	0.012585
GO:0010811	positive regulation of cell-substrate ad...	118	15	4.26	9.4e-06	0.012585
GO:0001525	angiogenesis	550	52	19.85	1.5e-05	0.0185377
GO:0002027	regulation of heart rate	98	15	3.54	2.6e-05	0.0298369
GO:0003148	outflow tract septum morphogenesis	27	7	0.97	3.6e-05	0.0385584
GO:0042340	keratan sulfate catabolic process	12	5	0.43	3.9e-05	0.0391609

## Sheet: Brain UP
GO.ID	Term	Annotated	Significant	Expected	weightFisher	p.adj

## Sheet: Brain DOWN
GO.ID	Term	Annotated	Significant	Expected	weightFisher	p.adj
GO:0006357	regulation of transcription by RNA polym...	2586	100	75.97	2e-06	0.032132

## Sheet: Cervix UP
GO.ID	Term	Annotated	Significant	Expected	weightFisher	p.adj
GO:0006357	regulation of transcription by RNA polym...	2611	101	65.57	3.2e-13	5.16928e-09

## Sheet: Cervix DOWN
GO.ID	Term	Annotated	Significant	Expected	weightFisher	p.adj
GO:0070268	cornification	111	55	4.44	< 1e-30	NA
GO:0008544	epidermis development	464	108	18.54	2.7e-17	4.36131e-13
GO:0061436	establishment of skin barrier	22	14	0.88	5.5e-15	4.44208e-11
GO:0018149	peptide cross-linking	60	20	2.4	3.1e-13	1.66914e-09
GO:0031581	hemidesmosome assembly	12	7	0.48	1e-07	0.000403825
GO:0010951	negative regulation of endopeptidase act...	238	26	9.51	8e-07	0.00258448
GO:0042060	wound healing	545	37	21.78	1.1e-06	0.00296138
GO:0051546	keratinocyte migration	18	5	0.72	1.2e-05	0.0276909

[truncated: 24 more sheets: Colon UP, Colon DOWN, Esophagus UP, Esophagus DOWN, Heart UP, Heart DOWN, Lung UP, Lung DOWN, Muscle UP, Muscle DOWN, Nerve UP, Nerve DOWN, Ovary UP, Ovary DOWN, Prostate UP, Prostate DOWN, Salivary UP, Salivary DOWN, Stomach UP, Stomach DOWN …]
