# Supplementary material for: Ageing-associated changes in the expression of lncRNAs in human tissues reflect a transcriptional modulation in ageing pathways
Source: Mech Ageing Dev. 2020 Jan;185:111177. doi: 10.1016/j.mad.2019.111177 (PMC6961210; doi:10.1016/j.mad.2019.111177)
Supplement: Supplementary file 7 [file mmc7.xlsx]

## Sheet: UP
Supplemetary table 5. Semantic similarity of enriched GO terms (for up-regulated age-lncRNAs). Semantic similarity values >0.5 were considered significant. Tissues with <2 significant GO terms were excluded from the analysis.
	Adipose	Adrenal	Blood vessel	Brain	Cervix uteri	Colon	Esophagus	Heart	Lung	Muscle	Nerve	Ovary	Prostate	Salivary	Stomach
Adrenal	0.545
Blood vessel	0.588	0.882
Brain	na	na	na
Cervix uteri	na	na	na	na
Colon	0.202	0.221	0.228	na	na
Esophagus	na	na	na	na	na	na
Heart	0.245	0.352	0.31	na	na	0.206	na
Lung	0.197	0.206	0.207	na	na	0.442	na	0.265
Muscle	0.386	0.328	0.327	na	na	0.185	na	0.24	0.209
Nerve	0.61	0.59	0.612	na	na	0.198	na	0.454	0.216	0.348
Ovary	0.517	0.458	0.452	na	na	0.213	na	0.518	0.24	0.289	0.771
Prostate	0.511	0.633	0.67	na	na	0.255	na	0.336	0.365	0.356	0.524	0.362
Salivary	0.662	0.592	0.633	na	na	0.192	na	0.252	0.197	0.408	0.592	0.444	0.634
Stomach	0.233	0.322	0.327	na	na	0.421	na	0.355	0.295	0.249	0.324	0.309	0.363	0.261
Uterus	0.071	0.108	0.102	na	na	0.08	na	0.056	0.072	0.235	0.088	0.158	0.099	0.165	0.068

## Sheet: Down
Supplemetary table 5. Semantic similarity of enriched GO terms (for down-regulated age-lncRNAs). Semantic similarity values >0.5 were considered significant. Tissues with <2 significant GO terms were excluded from the analysis.
	Adipose	Adrenal	Blood vessel	Brain	Cervix uteri	Colon	Esophagus	Heart	Lung	Muscle	Nerve	Ovary	Prostate	Salivary	Stomach
Adrenal	na
Blood vessel	na	na
Brain	na	na	na
Cervix uteri	na	na	0.298	na
Colon	na	na	0.305	na	0.24
Esophagus	na	na	0.284	na	0.256	0.5
Heart	na	na	0.321	na	0.269	0.574	0.622
Lung	na	na	0.304	na	0.279	0.687	0.602	0.738
Muscle	na	na	0.285	na	0.263	0.379	0.284	0.654	0.577
Nerve	na	na	0.441	na	0.27	0.195	0.204	0.203	0.173	0.187
Ovary	na	na	0.067	na	0.122	0.111	0.201	0.17	0.187	0.168	0.057
Prostate	na	na	na	na	na	na	na	na	na	na	na	na
Salivary	na	na	0.248	na	0.547	0.169	0.213	0.233	0.247	0.257	0.239	0.146	na
Stomach	na	na	0.132	na	0.171	0.094	0.138	0.281	0.196	0.305	0.206	0.32	na	0.24
Uterus	na	na	0.534	na	0.222	0.277	0.26	0.261	0.247	0.212	0.505	0.098	na	0.169	0.178
